# Supplementary material for: Genomics meets metabolomics: decoding Arnebia tschimganica and the shikonin biosynthesis pathway
Source: Hortic Res. 2026 Mar 3;13(6):uhag077. doi: 10.1093/hr/uhag077 (PMC13253341; doi:10.1093/hr/uhag077)
Supplement: Web_Material_uhag077 [file web_material_uhag077.zip]

Archive with 16 entries (16 files):
- Supplementary Figures-20260110_Clean.docx
- Supplementary Table 1.xlsx
- Supplementary Table 2.xlsx
- Supplementary Table 3.xlsx
- Supplementary Table 4.xlsx
- Supplementary Table 5.xlsx
- Supplementary Table 6.xlsx
- Supplementary Table 7.xlsx
- Supplementary Table 8.xlsx
- Supplementary Table 9.xlsx
- Supplementary Table 10.xlsx
- Supplementary Table 11-new.xlsx
- Supplementary Table 12-new.xlsx
- Supplementary Table 13-new.xlsx
- Supplementary Table 14-new.xlsx
- Supplementary Table 15-new.xlsx
