# Supplementary material for: Genomics meets metabolomics: decoding Arnebia tschimganica and the shikonin biosynthesis pathway
Source: Hortic Res. 2026 Mar 3;13(6):uhag077. doi: 10.1093/hr/uhag077 (PMC13253341; doi:10.1093/hr/uhag077)
Supplement: Web_Material_uhag077 [file web_material_uhag077.zip › Supplementary Table 1.xlsx]

## Sheet: Sheet1
Supplementary Table 1. Summary of repeat annotation of A. tschimganica genome.
Type	Superfamily	Copy Number	Length	Percent(%)
Class II			15539806	2.54
	Tc1 /Mariner	10497	1254647	0.21
	Mutator	7723	4494839	0.74
	CACTA	9441	5786476	0.95
	PIF-Harbinger	3161	1450171	0.24
	hAT	10485	4404469	0.72
	Merlin	104	7127	0
	Transib	128	9437	0
	PiggyBac	33	2559	0
	Crypton	445	31983	0.01
	Helitron	1961	1181204	0.19
	Maverick	482	44917	0.01
	Others	2481	202566	0.03
Class I			258327028	42.24
	LTR/Gypsy	132181	130809940	21.39
	LTR/Copia	105317	99590489	16.28
	LTR/DIRS	31	1658	0
	LTR/ERV	253	17180	0
	LTR/Caulimovirus	1489	1361483	0.22
	LTR/unknown	181779	94169534	15.4
	LINE	18020	12536291	2.05
	SINE	199	16463	0
	Others	2828	407905	0.07
Simple_repeat		7183	2861475	0.47
Others		5089	784075	0.13
Unknown		282620	127650451	20.87
Total without overlap		783930	370277406	60.55
