# Supplementary material for: Genomics meets metabolomics: decoding Arnebia tschimganica and the shikonin biosynthesis pathway
Source: Hortic Res. 2026 Mar 3;13(6):uhag077. doi: 10.1093/hr/uhag077 (PMC13253341; doi:10.1093/hr/uhag077)
Supplement: Web_Material_uhag077 [file web_material_uhag077.zip › Supplementary Table 2.xlsx]

## Sheet: Sheet1
Supplementary Table 2. The statistical results of gene structure prediction of A. tschimganica and and relative species genome.
Species	Gene set	Number of genes	Average gene length (bp)	Average cds length (bp)	Average exons per gene	Average exon length (bp)	Average intron length (bp)	References
Arnebia tschimganica	Augustus	39052	2986.64	1115.17	4.78	233.32	496.16
	CDNA	31640	3868.66	1131.55	5.21	356.46	478.22
	Genewise	39404	2057.82	926.38	3.84	240.99	398.82
	GETA	35059	3778.67	1203.54	5.21	307.07	753.91
Lithospermum erythrorhizon		35932	3338.04	1269.12	5.74	221.23	437.8	Lithospermum erythrorhizon genome assembly contig_le_genome - NCBI - NLM (nih.gov)
Coffea canephora		25574	3165.97	1196.53	5.07	235.95	484.76	Coffea canephora genome assembly AUK_PRJEB4211_v1 - NCBI - NLM (nih.gov)
Olea europaea		40041	3606.7	1168.64	4.79	244.14	654.89	Olea europaea var. sylvestris genome assembly O_europaea_v1 - NCBI - NLM (nih.gov)
Arabidopsis thaliana		27444	1808.59	1184.85	4.98	238.12	158.06	Arabidopsis thaliana genome assembly TAIR10.1 - NCBI - NLM (nih.gov)
Solanum lycopersicum		36648	3682.99	1046.31	4.88	214.41	680.58	JGI Data Portal (doe.gov) (ITAG5.0)
