# Supplementary material for: Genomics meets metabolomics: decoding Arnebia tschimganica and the shikonin biosynthesis pathway
Source: Hortic Res. 2026 Mar 3;13(6):uhag077. doi: 10.1093/hr/uhag077 (PMC13253341; doi:10.1093/hr/uhag077)
Supplement: Web_Material_uhag077 [file web_material_uhag077.zip › Supplementary Table 3.xlsx]

## Sheet: Sheet1
Supplementary Table 3. The statistical results of gene function annotation of A. tschimganica genome.
Database	Count	Percentage(%)
BLASTP (https://www.uniprot.org/)	25907	73.9
BLASTX (https://www.uniprot.org/)	25580	72.96
GO (http://geneontology.org/page/go-database)	25220	71.94
KO (http://www.genome.jp/kegg/)	9739	27.78
Map (http://www.genome.jp/kegg/)	6029	17.2
NR (ftp://ftp.ncbi.nlm.nih.gov/blast/db/FASTA/nr.gz)	33202	94.7
NT (https://www.ncbi.nlm.nih.gov/nucleotide/)	22288	63.57
PFAM (https://pfam.xfam.org/)	30949	88.28
eggNOG (http://eggnogdb.embl.de/)	21473	61.25
Total	33969	96.89
