# Supplementary material for: Genomics meets metabolomics: decoding Arnebia tschimganica and the shikonin biosynthesis pathway
Source: Hortic Res. 2026 Mar 3;13(6):uhag077. doi: 10.1093/hr/uhag077 (PMC13253341; doi:10.1093/hr/uhag077)
Supplement: Web_Material_uhag077 [file web_material_uhag077.zip › Supplementary Table 4.xlsx]

## Sheet: Sheet1
Supplementary Table 4. The statistical results of non coding RNA of A. tschimganica genome.
Class	Type	Copy	Average length (bp)	Total length (bp)	%of genome
miRNA	miRNA	192	129.24	24815	0.00406
tRNA	tRNA	1181	74.4	87866	0.01437
rRNA	18S	2929	1271.23	3723432	0.60886
	28S	7731	141.58	1094541	0.17898
	5.8S	1960	152.99	299856	0.04903
	5S	5029	113.81	572369	0.09359
snRNA	CD-box	477	107.8	51422	0.00841
	HACA-box	51	129.31	6595	0.00108
	splicing	249	148.87	37068	0.00606
