# Supplementary material for: Genomics meets metabolomics: decoding Arnebia tschimganica and the shikonin biosynthesis pathway
Source: Hortic Res. 2026 Mar 3;13(6):uhag077. doi: 10.1093/hr/uhag077 (PMC13253341; doi:10.1093/hr/uhag077)
Supplement: Web_Material_uhag077 [file web_material_uhag077.zip › Supplementary Table 5.xlsx]

## Sheet: Sheet1
Supplementary Table 5. Identified 130 single-copy orthologous genes which generated from gene family clustering across 21 species to explore Boraginales’ phylogenetic position.
Orthgroup	Gene IDs
	D.stramonium	H.impetiginosus	S.indicum	C.annuum	U.gibba	C.roseus	E.plantagineum	S.cusia	O.pumila	D.carota	S.miltiorrhiza	A.thaliana	O.europaea	C.canephora	N.attenuata	A.majus	A.tschimganica	S.lycopersicum	L.erythrorhizon	I.nil	E.guttata
ORTHOMCL10622	Datura_stramonium_02G019120.1	rna_mrna.CDL12_12804	rna_XM_011084266.2	rna_XM_016719369.1	Scf00345.g14433.mRNA1	CacGene03242.t1	EplaCM016561.1G001560.1	EVM0002429.1	Opuchr01_g0072480_1.1	rna_XM_017387342.1	EVM0022457.1	AT1G03150.1	rna_XM_023013294.1	model.gene_GSCOC_T00016063001	NIATv7_g04583.t1	Am02g25620.T01	At03g3275	Solyc06T001552.1.ITAG5.0	LE11333.1	rna_XM_019306204.1	rna_XM_012977787.1
ORTHOMCL10625	Datura_stramonium_05G007120.1	rna_mrna.CDL12_08055	rna_XM_020695679.1	rna_XM_016700031.1	Scf00648.g18051.mRNA1	CacGene20979.t1	EplaCM016568.1G020560.1	EVM0011931.1	Opuchr05_g0003750_1.1	rna_XM_017401147.1	EVM0005755.1	AT1G03687.1	rna_XM_023010360.1	model.gene_GSCOC_T00042233001	NIATv7_g34018.t1	Am03g10220.T01	At08g0128	Solyc07T002124.2.ITAG5.0	LE21752.1	rna_XM_019338985.1	rna_XM_012992425.1
ORTHOMCL10626	Datura_stramonium_04G026880.1	rna_mrna.CDL12_19825	rna_XM_011092379.2	rna_XM_016710437.1	Scf00951.g22512.mRNA1	CacGene16780.t1	EplaCM016561.1G037930.1	EVM0021382.1	Opuchr03_g0005560_1.1	rna_XM_017367263.1	EVM0014119.1	AT1G04190.1	rna_XM_023016720.1	model.gene_GSCOC_T00026126001	NIATv7_g12272.t1	Am01g61220.T01	At03g2222	Solyc09T002390.1.ITAG5.0	LE30520.1	rna_XM_019324933.1	rna_XM_012976955.1
ORTHOMCL10631	Datura_stramonium_07G003810.1	rna_mrna.CDL12_12441	rna_XM_011080723.2	rna_XM_016685996.1	Scf00118.g8726.mRNA1	CacGene13773.t1	EplaCM016566.1G022510.1	EVM0002392.1	Opuchr05_g0007300_1.1	rna_XM_017391811.1	EVM0027432.1	AT1G05270.1	rna_XM_022992059.1	model.gene_GSCOC_T00035054001	NIATv7_g05593.t1	Am01g53360.T01	At12g1256	Solyc12T000075.1.ITAG5.0	LE24000.1	rna_XM_019312191.1	rna_XM_012974635.1
ORTHOMCL10637	Datura_stramonium_04G011560.1	rna_mrna.CDL12_01625	rna_XM_011084605.2	rna_XM_016689107.1	Scf00133.g9335.mRNA1	CacGene01891.t1	EplaCM016561.1G000970.1	EVM0001955.1	Opuchr05_g0055670_1.1	rna_XM_017383282.1	EVM0024088.2	AT1G06510.1	rna_XM_022996721.1	model.gene_GSCOC_T00021565001	NIATv7_g09108.t1	Am01g57740.T01	At03g1215	Solyc10T000281.1.ITAG5.0	LE14746.2	rna_XM_019298267.1	rna_XM_012991303.1
ORTHOMCL10645	Datura_stramonium_03G001820.1	rna_mrna.CDL12_07050	rna_XM_011091682.2	rna_XM_016692079.1	Scf01199.g22984.mRNA1	CacGene20841.t1	EplaCM016561.1G003590.1	EVM0005887.1	Opuchr01_g0065710_1.1	rna_XM_017392456.1	EVM0017565.1	AT1G08390.1	rna_XM_022994846.1	model.gene_GSCOC_T00024080001	NIATv7_g02943.t1	Am02g15550.T01	At03g3107	Solyc11T002127.1.ITAG5.0	LE25452.1	rna_XM_019343981.1	rna_XM_012983123.1
ORTHOMCL10650	Datura_stramonium_09G002040.1	rna_mrna.CDL12_12592	rna_XM_011090405.2	rna_XM_016684397.1	Scf01383.g23272.mRNA1	CacGene11437.t1	EplaCM016563.1G031360.1	EVM0028706.4	Opuchr03_g0017850_1.1	rna_XM_017398925.1	EVM0015796.1	AT1G09230.1	rna_XM_023014351.1	model.gene_GSCOC_T00002163001	NIATv7_g28893.t1	Am05g42300.T02	At06g1491	Solyc01T004254.3.ITAG5.0	LE30211.1	rna_XM_019306532.1	rna_XM_012996139.1
ORTHOMCL10652	Datura_stramonium_02G037010.1	rna_mrna.CDL12_16673	rna_XM_011074956.2	rna_XM_016707531.1	Scf00093.g7570.mRNA1	CacGene26224.t1	EplaCM016566.1G018870.1	EVM0008106.1	Opuchr04_g0007160_1.1	rna_XM_017403418.1	EVM0012809.1	AT1G09760.1	rna_XM_023035863.1	model.gene_GSCOC_T00022314001	NIATv7_g00824.t1	Am06g18770.T01	At04g0250	Solyc03T003072.1.ITAG5.0	LE05411.1	rna_XM_019311820.1	rna_XM_013001321.1
ORTHOMCL10660	Datura_stramonium_03G009210.1	rna_mrna.CDL12_23233	rna_XM_020696440.1	rna_XM_016692057.1	Scf00222.g11909.mRNA1	CacGene04349.t7	EplaCM016564.1G012700.1	EVM0013357.1	Opuchr02_g0069170_1.1	rna_XM_017363386.1	EVM0010979.1	AT1G10910.1	rna_XM_023017420.1	model.gene_GSCOC_T00014926001	NIATv7_g00621.t1	Am05g40600.T01	At03g0109	Solyc11T001678.1.ITAG5.0	LE23233.1	rna_XM_019314434.1	rna_XM_012994847.1
ORTHOMCL10673	Datura_stramonium_10G005930.1	rna_mrna.CDL12_03204	rna_XM_011072701.2	rna_XM_016692844.1	Scf01177.g20396.mRNA1	CacGene18781.t1	EplaCM016563.1G032310.1	EVM0005837.1	Opuchr11_g0082180_1.1	rna_XM_017376381.1	EVM0019541.1	AT1G14300.2	rna_XM_023012799.1	model.gene_GSCOC_T00032223001	NIATv7_g13215.t1	Am01g31530.T01	At06g1121	Solyc05T000242.1.ITAG5.0	LE12489.1	rna_XM_019309302.1	rna_XM_012999704.1
ORTHOMCL10680	Datura_stramonium_05G000160.1	rna_mrna.CDL12_17635	rna_XM_020698435.1	rna_XM_016726063.1	Scf01191.g20424.mRNA1	CacGene17366.t1	EplaCM016567.1G030350.1	EVM0005176.1	Opuchr05_g0067950_1.1	rna_XM_017387246.1	EVM0026362.1	AT1G16540.3	rna_XM_023009759.1	model.gene_GSCOC_T00038593001	NIATv7_g06058.t1	Am02g10670.T01	At01g3166	Solyc07T002813.2.ITAG5.0	LE00229.1	rna_XM_019327888.1	rna_XM_012993742.1
ORTHOMCL10682	Datura_stramonium_05G000290.1	rna_mrna.CDL12_00750	rna_XM_011097318.2	rna_XM_016726080.1	Scf00055.g5494.mRNA1	CacGene09255.t5	EplaCM016566.1G023870.1	EVM0031915.1	Opuchr05_g0067700_1.1	rna_XM_017385960.1	EVM0007079.1	AT1G16650.3	rna_XM_023030622.1	model.gene_GSCOC_T00038620001	NIATv7_g04801.t1	Am02g10930.T01	At12g1104	Solyc07T002797.3.ITAG5.0	LE01413.1	rna_XM_019340775.1	rna_XM_012993619.1
ORTHOMCL10688	Datura_stramonium_08G010890.1	rna_mrna.CDL12_27723	rna_XM_011073390.2	rna_XM_016725150.1	Scf00011.g1657.mRNA1	CacGene14964.t1	EplaCM016564.1G009010.1	EVM0024111.1	Opuchr04_g0062500_1.1	rna_XM_017394647.1	EVM0016732.1	AT1G18730.1	rna_XM_023010719.1	model.gene_GSCOC_T00035718001	NIATv7_g09757.t1	Am04g05350.T01	At13g0390	Solyc12T001457.1.ITAG5.0	LE02512.1	rna_XM_019344473.1	rna_XM_012997553.1
ORTHOMCL10690	Datura_stramonium_10G017490.1	rna_mrna.CDL12_06512	rna_XM_011101437.2	rna_XM_016696473.1	Scf00499.g16715.mRNA1	CacGene14352.t1	EplaCM016564.1G005960.1	EVM0001872.1	Opuchr07_g0017430_1.1	rna_XM_017402263.1	EVM0002724.1	AT1G19025.1	rna_XM_023023760.1	model.gene_GSCOC_T00018749001	NIATv7_g05560.t1	Am06g29880.T01	At13g2033	Solyc11T000097.1.ITAG5.0	LE24304.1	rna_XM_019305406.1	rna_XM_012998263.1
ORTHOMCL10697	Datura_stramonium_08G019420.1	rna_mrna.CDL12_20280	rna_XM_011075739.2	rna_XM_016696053.1	Scf00159.g10131.mRNA1	CacGene08431.t1	EplaCM016561.1G013920.1	EVM0004205.1	Opuchr10_g0000160_1.1	rna_XM_017399144.1	EVM0005058.1	AT1G21065.1	rna_XM_022994917.1	model.gene_GSCOC_T00024443001	NIATv7_g02289.t1	Am01g47370.T02	At07g0596	Solyc12T002525.1.ITAG5.0	LE04743.2	rna_XM_019315281.1	rna_XM_012983557.1
ORTHOMCL10698	Datura_stramonium_12G012570.1	rna_mrna.CDL12_10770	rna_XM_011103491.2	rna_XM_016714070.1	Scf02325.g24098.mRNA1	CacGene04750.t1	EplaCM016565.1G000560.1	EVM0014216.1	Opuchr10_g0012490_1.1	rna_XM_017376492.1	EVM0002202.1	AT1G21480.1	rna_XM_023038493.1	model.gene_GSCOC_T00035358001	NIATv7_g17805.t1	Am05g05540.T01	At14g1624	Solyc04T002029.1.ITAG5.0	LE28115.1	rna_XM_019319574.1	rna_XM_012974151.1
ORTHOMCL10701	Datura_stramonium_12G012200.1	rna_mrna.CDL12_11184	rna_XM_011071227.2	rna_XM_016714656.1	Scf00137.g9435.mRNA1	CacGene04835.t1	EplaCM016561.1G019850.1	EVM0025858.1	Opuchr10_g0015950_1.1	rna_XM_017364873.1	EVM0016005.1	AT1G21760.2	rna_XM_023020117.1	model.gene_GSCOC_T00031885001	NIATv7_g20660.t1	Am05g06520.T01	At07g0006	Solyc11T000672.1.ITAG5.0	LE32587.1	rna_XM_019341043.1	rna_XM_012999373.1
ORTHOMCL10710	Datura_stramonium_01G022630.1	rna_mrna.CDL12_25828	rna_XM_011072276.2	rna_XM_016682002.1	Scf00008.g1375.mRNA1	CacGene23835.t1	EplaCM016563.1G004230.1	EVM0024032.3	Opuchr11_g0004980_1.1	rna_XM_017368668.1	EVM0006020.1	AT1G24610.1	rna_XM_023026343.1	model.gene_GSCOC_T00018099001	NIATv7_g12488.t1	Am03g12470.T01	At02g1605	Solyc01T000033.1.ITAG5.0	LE05513.1	rna_XM_019309520.1	rna_XM_012990694.1
ORTHOMCL10714	Datura_stramonium_07G012300.1	rna_mrna.CDL12_19670	rna_XM_011077249.2	rna_XM_016718170.1	Scf00096.g7734.mRNA1	CacGene17518.t1	EplaCM016566.1G013060.1	EVM0020080.1	Opuchr11_g0081290_1.1	rna_XM_017368497.1	EVM0003807.1	AT1G26640.1	rna_XM_023026081.1	model.gene_GSCOC_T00032316001	NIATv7_g00520.t1	Am03g32450.T02	At07g1894	Solyc04T000059.1.ITAG5.0	LE13096.1	rna_XM_019310728.1	rna_XM_012992136.1
ORTHOMCL10720	Datura_stramonium_11G004670.1	rna_mrna.CDL12_01622	rna_XM_011088581.2	rna_XM_016689595.1	Scf00007.g1230.mRNA1	CacGene13549.t1	EplaCM016568.1G004990.1	EVM0025616.1	Opuchr11_g0088800_1.1	rna_XM_017359962.1	EVM0008114.1	AT1G28120.1	rna_XM_023015941.1	model.gene_GSCOC_T00001028001	NIATv7_g14508.t1	Am06g14310.T01	At01g1727	Solyc04T001195.1.ITAG5.0	LE23456.2	rna_XM_019325245.1	rna_XM_012992757.1
ORTHOMCL10723	Datura_stramonium_01G015850.1	rna_mrna.CDL12_14336	rna_XM_011087705.2	rna_XM_016701198.1	Scf00038.g4207.mRNA1	CacGene16701.t1	EplaCM016561.1G016230.1	EVM0028963.1	Opuchr09_g0016760_1.1	rna_XM_017376550.1	EVM0004194.1	AT1G29070.1	rna_XM_022995138.1	model.gene_GSCOC_T00013884001	NIATv7_g33698.t1	Am01g49630.T01	At07g0287	Solyc01T001364.1.ITAG5.0	LE16939.1	rna_XM_019307026.1	rna_XM_012974865.1
ORTHOMCL10725	Datura_stramonium_11G015100.1	rna_mrna.CDL12_04706	rna_XM_011098155.2	rna_XM_016704084.1	Scf00912.g22451.mRNA1	CacGene20283.t1	EplaCM016562.1G014340.1	EVM0019369.1	Opuchr09_g0021650_1.1	rna_XM_017381564.1	EVM0003952.1	AT1G29630.2	rna_XM_022995124.1	model.gene_GSCOC_T00041103001	NIATv7_g05906.t1	Am02g03010.T01	At11g0484	Solyc02T001314.1.ITAG5.0	LE12630.1	rna_XM_019313688.1	rna_XM_012993910.1
ORTHOMCL10739	Datura_stramonium_03G019420.1	rna_mrna.CDL12_07181	rna_XM_011076465.2	rna_XM_016716121.1	Scf00033.g3817.mRNA1	CacGene11955.t1	EplaCM016561.1G028520.1	EVM0021910.1	Opuchr08_g0074500_1.1	rna_XM_017380466.1	EVM0024202.1	AT1G31970.1	rna_XM_023021337.1	model.gene_GSCOC_T00034188001	NIATv7_g17239.t1	Am02g32350.T01	At03g3403	Solyc08T001899.1.ITAG5.0	LE25507.1	rna_XM_019297057.1	rna_XM_012991715.1
ORTHOMCL10741	Datura_stramonium_03G020350.1	rna_mrna.CDL12_13848	rna_XM_011083031.2	rna_XM_016720232.1	Scf00069.g6279.mRNA1	CacGene20407.t1	EplaCM016561.1G028320.1	EVM0013717.2	Opuchr08_g0076000_1.1	rna_XM_017360037.1	EVM0005090.2	AT1G32550.2	rna_XM_023038174.1	model.gene_GSCOC_T00037727001	NIATv7_g14351.t1	Am05g33880.T01	At03g3425	Solyc08T001986.1.ITAG5.0	LE18672.4	rna_XM_019326102.1	rna_XM_013003510.1
ORTHOMCL10743	Datura_stramonium_03G027040.1	rna_mrna.CDL12_27873	rna_XM_011072105.2	rna_XM_016709485.1	Scf00287.g13393.mRNA1	CacGene13633.t1	EplaCM016566.1G025400.1	EVM0013323.1	Opuchr08_g0085790_1.1	rna_XM_017376183.1	EVM0025324.2	AT1G32990.1	rna_XM_022993906.1	model.gene_GSCOC_T00035680001	NIATv7_g31578.t1	Am05g24890.T01	At12g0967	Solyc08T002583.1.ITAG5.0	LE04048.1	rna_XM_019314223.1	rna_XM_012984205.1
ORTHOMCL10744	Datura_stramonium_09G026050.1	rna_mrna.CDL12_00327	rna_XM_011078252.2	rna_XM_016709511.1	Scf00016.g2198.mRNA1	CacGene00061.t1	EplaCM016562.1G017030.1	EVM0012067.1	Opuchr09_g0007170_1.1	rna_XM_017397856.1	EVM0011724.1	AT1G33400.2	rna_XM_023034469.1	model.gene_GSCOC_T00038995001	NIATv7_g35659.t1	Am01g27740.T01	At11g0196	Solyc03T001966.1.ITAG5.0	LE13373.1	rna_XM_019336006.1	rna_XM_013002855.1
ORTHOMCL10748	Datura_stramonium_12G009540.1	rna_mrna.CDL12_16503	rna_XM_011098769.2	rna_XM_016714238.1	Scf00053.g5352.mRNA1	CacGene23410.t1	EplaCM016563.1G036790.1	EVM0013660.1	Opuchr10_g0048800_1.1	rna_XM_017399402.1	EVM0006706.1	AT1G34380.2	rna_XM_023002302.1	model.gene_GSCOC_T00012820001	NIATv7_g10383.t1	Am05g07650.T01	At06g0858	Solyc11T000852.1.ITAG5.0	LE22002.2	rna_XM_019325121.1	rna_XM_012999335.1
ORTHOMCL10772	Datura_stramonium_02G035720.1	rna_mrna.CDL12_17283	rna_XM_020694457.1	rna_XM_016707352.1	Scf00021.g2684.mRNA1	CacGene16565.t1	EplaCM016568.1G013690.1	EVM0013452.2	Opuchr04_g0005330_1.1	rna_XM_017363947.1	EVM0007878.1	AT1G52620.1	rna_XM_023035855.1	model.rna_GSCOC_T00022140001	NIATv7_g33913.t1	Am03g30960.T01	At08g1175	Solyc03T002929.1.ITAG5.0	LE05592.1	rna_XM_019298279.1	rna_XM_012997339.1
ORTHOMCL10775	Datura_stramonium_05G004320.1	rna_mrna.CDL12_25662	rna_XM_011084515.2	rna_XM_016725572.1	Scf00557.g17307.mRNA1	CacGene10830.t1	EplaCM016568.1G023740.1	EVM0012947.1	Opuchr05_g0058390_1.1	rna_XM_017397711.1	EVM0017877.4	AT1G53530.1	rna_XM_022992767.1	model.gene_GSCOC_T00021433001	NIATv7_g06100.t1	Am03g05300.T01	At08g0064	Solyc02T001091.1.ITAG5.0	LE23429.1	rna_XM_019298437.1	rna_XM_012981050.1
ORTHOMCL10786	Datura_stramonium_12G019310.1	rna_mrna.CDL12_14949	rna_XM_011076051.2	rna_XM_016713387.1	Scf00284.g13317.mRNA1	CacGene07864.t1	EplaCM016561.1G011990.1	EVM0000200.1	Opuchr10_g0008470_1.1	rna_XM_017399114.1	EVM0025204.1	AT1G59600.1	rna_XM_023013881.1	model.gene_GSCOC_T00034763001	NIATv7_g11538.t1	Am05g10100.T01	At07g0854	Solyc04T002573.1.ITAG5.0	LE03186.1	rna_XM_019297187.1	rna_XM_012983333.1
ORTHOMCL10788	Datura_stramonium_10G008480.1	rna_mrna.CDL12_14230	rna_XM_011088190.2	rna_XM_016692773.1	Scf00278.g13185.mRNA1	CacGene18706.t1	EplaCM016566.1G014250.1	EVM0009153.1	Opuchr11_g0083590_1.1	rna_XM_017380564.1	EVM0017091.1	AT1G59990.1	rna_XM_023005673.1	model.gene_GSCOC_T00032087001	NIATv7_g17944.t1	Am05g15080.T01	At03g0391	Solyc05T000105.2.ITAG5.0	LE00529.1	rna_XM_019315263.1	rna_XM_012991113.1
ORTHOMCL10796	Datura_stramonium_02G000450.1	rna_mrna.CDL12_28189	rna_XM_011081497.2	rna_XM_016721874.1	Scf00012.g1755.mRNA1	CacGene03201.t1	EplaCM016562.1G039040.1	EVM0019549.1	Opuchr01_g0073180_1.1	rna_XM_017386239.1	EVM0019000.1	AT1G63900.1	rna_XM_022995280.1	model.gene_GSCOC_T00016005001	NIATv7_g39016.t1	Am01g40690.T02	At09g1839	Solyc06T002755.1.ITAG5.0	LE04335.1	rna_XM_019305869.1	rna_XM_012977233.1
ORTHOMCL10815	Datura_stramonium_09G006990.1	rna_mrna.CDL12_25901	rna_XM_011089439.2	rna_XM_016683599.1	Scf00097.g7803.mRNA1	CacGene00840.t2	EplaCM016563.1G008140.1	EVM0028040.1	Opuchr02_g0069070_1.1	rna_XM_017380825.1	EVM0006723.1	AT1G71190.1	rna_XM_023041192.1	model.gene_GSCOC_T00014936001	NIATv7_g13180.t1	Am03g40540.T01	At02g1284	Solyc01T003614.1.ITAG5.0	LE13319.1	rna_XM_019320454.1	rna_XM_012994997.1
ORTHOMCL10818	Datura_stramonium_02G041510.2	rna_mrna.CDL12_13643	rna_XM_011074390.2	rna_XM_016706929.1	Scf00025.g3076.mRNA1	CacGene15880.t2	EplaCM016561.1G028430.1	EVM0017749.1	Opuchr06_g0092660_1.1	rna_XM_017380983.1	EVM0002314.1	AT1G72320.1	rna_XM_022988125.1	model.gene_GSCOC_T00021690001	NIATv7_g01692.t1	Am04g24910.T01	At12g1773	Solyc03T003558.1.ITAG5.0	LE20337.1	rna_XM_019311924.1	rna_XM_013001079.1
ORTHOMCL10841	Datura_stramonium_04G032280.1	rna_mrna.CDL12_29191	rna_XM_011097528.2	rna_XM_016710808.1	Scf00475.g16416.mRNA1	CacGene09312.t1	EplaCM016567.1G019550.1	EVM0026601.1	Opuchr05_g0068640_1.1	rna_XM_017392807.1	EVM0013970.1	AT1G79390.1	rna_XM_023006170.1	model.gene_GSCOC_T00012317001	NIATv7_g33288.t1	Am07g00100.T01	At08g1960	Solyc09T002846.1.ITAG5.0	LE24516.1	rna_XM_019298959.1	rna_XM_012993681.1
ORTHOMCL10842	Datura_stramonium_02G021520.1	rna_mrna.CDL12_21548	rna_XM_011074049.2	rna_XM_016723192.1	Scf00069.g6306.mRNA1	CacGene16627.t1	EplaCM016568.1G013480.1	EVM0014551.1	Opuchr04_g0004210_1.1	rna_XM_017400052.1	EVM0004896.1	AT1G79890.1	rna_XM_023023415.1	model.gene_GSCOC_T00022011001	NIATv7_g11548.t1	Am01g30940.T01	At08g1195	Solyc06T001694.1.ITAG5.0	LE27740.1	rna_XM_019343177.1	rna_XM_013000914.1
ORTHOMCL10852	Datura_stramonium_04G015740.1	rna_mrna.CDL12_07527	rna_XM_011089295.2	rna_XM_016726124.1	Scf00183.g10782.mRNA1	CacGene00740.t1	EplaCM016563.1G008480.1	EVM0030704.2	Opuchr02_g0067290_1.1	rna_XM_017380518.1	EVM0018268.1	AT2G02410.6	rna_XM_023041272.1	model.gene_GSCOC_T00015086001	NIATv7_g39842.t1	Am05g36840.T01	At02g2066	Solyc10T001093.1.ITAG5.0	LE14811.1	rna_XM_019321422.1	rna_XM_012986923.1
ORTHOMCL10854	Datura_stramonium_02G041850.1	rna_mrna.CDL12_03392	rna_XM_011074466.2	rna_XM_016706864.1	Scf01400.g23316.mRNA1	CacGene18092.t1	EplaCM016567.1G026150.1	EVM0030262.2	Opuchr04_g0000180_1.1	rna_XM_017371960.1	EVM0022527.3	AT2G03070.1	rna_XM_023035314.1	model.gene_GSCOC_T00021619001	NIATv7_g18424.t1	Am07g27980.T01	At01g2596	Solyc03T003587.2.ITAG5.0	LE12994.1	rna_XM_019341350.1	rna_XM_013000821.1
ORTHOMCL10855	Datura_stramonium_09G029210.1	rna_mrna.CDL12_10653	rna_XM_011076910.2	rna_XM_016709583.1	Scf00584.g17558.mRNA1	CacGene05096.t3	EplaCM016563.1G036440.1	EVM0005208.1	Opuchr06_g0002530_1.1	rna_XM_017388058.1	EVM0020030.1	AT2G03270.1	rna_XM_022986449.1	model.gene_GSCOC_T00030655001	NIATv7_g00577.t1	Am05g08670.T01	At06g0882	Solyc03T001346.1.ITAG5.0	LE07506.1	rna_XM_019332029.1	rna_XM_012972678.1
ORTHOMCL10875	Datura_stramonium_02G001090.1	rna_mrna.CDL12_26662	rna_XM_011084723.2	rna_XM_016721963.1	Scf00533.g17077.mRNA1	CacGene03330.t1	EplaQFAX02000329.1G000020.1	EVM0020508.1	Opuchr01_g0070870_1.1	rna_XM_017360441.1	EVM0019506.1	AT2G20515.1	rna_XM_023004520.1	model.gene_GSCOC_T00016218001	NIATv7_g27812.t1	Am02g51180.T01	At14g1310	Solyc06T002709.1.ITAG5.0	LE23925.1	rna_XM_019332881.1	rna_XM_012973469.1
ORTHOMCL10877	Datura_stramonium_05G007160.1	rna_mrna.CDL12_14970	rna_XM_011087662.2	rna_XM_016699986.1	Scf00648.g18053.mRNA1	CacGene16520.t2	EplaCM016567.1G031010.1	EVM0012406.1	Opuchr05_g0003930_1.1	rna_XM_017394572.1	EVM0015452.1	AT2G20725.1	rna_XM_022994340.1	model.gene_GSCOC_T00042224001	NIATv7_g32272.t1	Am07g07620.T01	At01g3248	Solyc07T002131.1.ITAG5.0	LE28986.1	rna_XM_019316663.1	rna_XM_012995456.1
ORTHOMCL10892	Datura_stramonium_10G018350.1	rna_mrna.CDL12_00618	rna_XM_011103292.2	rna_XM_016701975.1	Scf00066.g6135.mRNA1	CacGene22985.t4	EplaCM016566.1G025650.1	EVM0030743.1	Opuchr09_g0104410_1.1	rna_XM_017379847.1	EVM0014100.1	AT2G25100.1	rna_XM_023003869.1	model.gene_GSCOC_T00029634001	NIATv7_g17510.t1	Am04g19750.T01	At13g0402	Solyc11T000180.2.ITAG5.0	LE02820.1	rna_XM_019295808.1	rna_XM_012982296.1
ORTHOMCL10902	Datura_stramonium_03G007050.1	rna_mrna.CDL12_09874	rna_XM_011091877.2	rna_XM_016687240.1	Scf00228.g12036.mRNA1	CacGene00470.t1	EplaCM016566.1G029150.1	EVM0010765.1	Opuchr01_g0058650_1.1	rna_XM_017380003.1	EVM0016216.1	AT2G26810.2	rna_XM_023042206.1	model.gene_GSCOC_T00029997001	NIATv7_g03810.t1	Am03g18560.T01	At04g1239	Solyc11T001958.1.ITAG5.0	LE32799.1	rna_XM_019334702.1	rna_XM_012982845.1
ORTHOMCL10925	Datura_stramonium_01G024100.1	rna_mrna.CDL12_05722	rna_XM_011086611.2	rna_XM_016721702.1	Scf00493.g21536.mRNA1	CacGene18463.t1	EplaCM016564.1G015870.1	EVM0002116.2	Opuchr01_g0001010_1.1	rna_XM_017360434.1	EVM0014641.1	AT2G34860.1	rna_XM_023010547.1	model.gene_GSCOC_T00038001001	NIATv7_g11504.t1	Am07g23980.T01	At07g1718	Solyc01T000084.1.ITAG5.0	LE23652.1	rna_XM_019296531.1	rna_XM_013000036.1
ORTHOMCL10935	Datura_stramonium_06G020750.1	rna_mrna.CDL12_23753	rna_XM_011079089.2	rna_XM_016686977.1	Scf00102.g8053.mRNA1	CacGene16332.t4	EplaCM016563.1G027230.1	EVM0022888.1	Opuchr06_g0116010_1.1	rna_XM_017402735.1	EVM0024770.1	AT2G37240.1	rna_XM_023005935.1	model.gene_GSCOC_T00023627001	NIATv7_g31342.t1	Am07g35110.T01	At06g1645	Solyc09T000112.1.ITAG5.0	LE33280.1	rna_XM_019329390.1	rna_XM_012980527.1
ORTHOMCL10943	Datura_stramonium_09G014620.1	rna_mrna.CDL12_19080	rna_XM_011093557.2	rna_XM_016682799.1	Scf00838.g22273.mRNA1	CacGene15613.t1	EplaCM016565.1G015480.1	EVM0029376.1	Opuchr01_g0061990_1.1	rna_XM_017370042.1	EVM0023306.1	AT2G38730.1	rna_XM_023040569.1	model.gene_GSCOC_T00010187001	NIATv7_g58536.t1	Am05g21760.T01	At14g0309	Solyc01T003017.1.ITAG5.0	LE23762.1	rna_XM_019329662.1	rna_XM_012980984.1
ORTHOMCL10944	Datura_stramonium_02G007270.1	rna_mrna.CDL12_18018	rna_XM_011089975.2	rna_XM_016684112.1	Scf00080.g6890.mRNA1	CacGene15653.t1	EplaCM016562.1G002670.2	EVM0000463.1	Opuchr02_g0017180_1.1	rna_XM_017399153.1	EVM0011061.1	AT2G38780.6	rna_XM_023005001.1	model.gene_GSCOC_T00004484001	NIATv7_g32609.t1	Am03g42270.T01	At11g1735	Solyc01T002054.1.ITAG5.0	LE18855.1	rna_XM_019303705.1	rna_XM_012980950.1
ORTHOMCL10948	Datura_stramonium_01G004540.1	rna_mrna.CDL12_26572	rna_XM_011078348.2	rna_XM_016717927.1	Scf00009.g1428.mRNA1	CacGene06478.t2	EplaCM016568.1G001100.1	EVM0020119.1	Opuchr09_g0008470_1.1	rna_XM_017385890.1	EVM0008264.1	AT2G40316.1	rna_XM_022995269.1	model.gene_GSCOC_T00039124001	NIATv7_g34245.t1	Am07g22040.T01	At01g0843	Solyc05T002368.1.ITAG5.0	LE17145.1	rna_XM_019336631.1	rna_XM_013003389.1
ORTHOMCL10956	Datura_stramonium_07G020810.1	rna_mrna.CDL12_30096	rna_XM_011077071.2	rna_XM_016716393.1	Scf00495.g16680.mRNA1	CacGene13438.t1	EplaCM016564.1G016840.1	EVM0018434.1	Opuchr06_g0012210_1.1	rna_XM_017392897.1	EVM0004726.1	AT2G41500.2	rna_XM_022986556.1	model.gene_GSCOC_T00040445001	NIATv7_g12298.t1	Am03g35470.T01	At07g1598	Solyc04T000731.1.ITAG5.0	LE02592.1	rna_XM_019331550.1	rna_XM_012972686.1
ORTHOMCL10961	Datura_stramonium_09G027500.1	rna_mrna.CDL12_20268	rna_XM_011076775.2	rna_XM_016716903.1	Scf00024.g3051.mRNA1	CacGene22186.t1	EplaCM016568.1G007020.1	EVM0015902.1	Opuchr06_g0001000_1.1	rna_XM_017389010.1	EVM0000592.1	AT2G41950.1	rna_XM_023009232.1	model.gene_GSCOC_T00030811001	NIATv7_g33326.t1	Am01g17700.T01	At01g1915	Solyc03T001057.1.ITAG5.0	LE02845.1	rna_XM_019310027.1	rna_XM_012978970.1
ORTHOMCL10983	Datura_stramonium_06G006500.1	rna_mrna.CDL12_27545	rna_XM_011100399.2	rna_XM_016714541.1	Scf00235.g12236.mRNA1	CacGene09896.t1	EplaCM016561.1G021670.1	EVM0009053.1	Opuchr07_g0004870_1.1	rna_XM_017380946.1	EVM0011679.1	AT3G01060.1	rna_XM_022994982.1	model.gene_GSCOC_T00039637001	NIATv7_g15471.t1	Am06g34100.T01	At04g0713	Solyc03T001473.1.ITAG5.0	LE15936.1	rna_XM_019339647.1	rna_XM_012995936.1
ORTHOMCL10984	Datura_stramonium_11G028480.1	rna_mrna.CDL12_27835	rna_XM_020699013.1	rna_XM_016705776.1	Scf00006.g1097.mRNA1	CacGene05836.t2	EplaCM016561.1G021730.1	EVM0012944.1	Opuchr07_g0005670_1.1	rna_XM_017386086.1	EVM0006318.1	AT3G02300.2	rna_XM_023028412.1	model.gene_GSCOC_T00039702001	NIATv7_g35436.t1	Am04g16750.T01	At04g0728	Solyc02T002471.2.ITAG5.0	LE27034.1	rna_XM_019339791.1	rna_XM_012996444.1
ORTHOMCL10989	Datura_stramonium_06G012250.1	rna_mrna.CDL12_19347	rna_XM_011071663.2	rna_XM_016682151.1	Scf00089.g7358.mRNA1	CacGene05013.t1	EplaCM016564.1G016430.1	EVM0031466.3	Opuchr06_g0070670_1.1	rna_XM_017397342.1	EVM0024422.1	AT3G03710.1	rna_XM_023043828.1	model.gene_GSCOC_T00008011001	NIATv7_g24182.t1	Am06g00540.T01	At07g1644	Solyc08T001395.1.ITAG5.0	LE12797.1	rna_XM_019306952.1	rna_XM_012990389.1
ORTHOMCL10990	Datura_stramonium_04G007710.1	rna_mrna.CDL12_07105	rna_XM_011080483.2	rna_XM_016709728.1	Scf00584.g17560.mRNA1	CacGene02568.t9	EplaCM016564.1G015660.1	EVM0003424.2	Opuchr06_g0000600_1.1	rna_XM_017388398.1	EVM0018187.1	AT3G03890.1	rna_XM_023026855.1	model.gene_GSCOC_T00040636001	NIATv7_g30868.t1	Am03g37850.T01	At07g1736	Solyc03T001294.1.ITAG5.0	LE22400.1	rna_XM_019298516.1	rna_XM_013001945.1
ORTHOMCL11000	Datura_stramonium_09G014660.1	rna_mrna.CDL12_25895	rna_XM_011087462.2	rna_XM_016701802.1	Scf00235.g12219.mRNA1	CacGene15619.t1	EplaCM016565.1G015430.1	EVM0016924.1	Opuchr01_g0029440_1.1	rna_XM_017370044.1	EVM0003042.1	AT3G06730.1	rna_XM_023008688.1	model.gene_GSCOC_T00027125001	NIATv7_g20958.t1	Am02g35790.T01	At14g0313	Solyc01T003013.1.ITAG5.0	LE31490.1	rna_XM_019322273.1	rna_XM_012980982.1
ORTHOMCL11006	Datura_stramonium_11G000410.1	rna_mrna.CDL12_13290	rna_XM_011089511.2	rna_XM_016702448.1	Scf00062.g5969.mRNA1	CacGene03592.t2	EplaCM016562.1G002820.1	EVM0010825.1	Opuchr01_g0060570_1.1	rna_XM_017391330.1	EVM0011637.1	AT3G08010.1	rna_XM_023020889.1	model.gene_GSCOC_T00030068001	NIATv7_g39021.t1	Am02g42940.T01	At11g1749	Solyc02T000086.1.ITAG5.0	LE02359.1	rna_XM_019343864.1	rna_XM_012991908.1
ORTHOMCL11011	Datura_stramonium_11G022160.1	rna_mrna.CDL12_21429	rna_XM_011089535.2	rna_XM_016704937.1	Scf00485.g16544.mRNA1	CacGene00881.t1	EplaCM016565.1G015320.1	EVM0001419.1	Opuchr02_g0070070_1.1	rna_XM_017403384.1	EVM0023439.1	AT3G09580.1	rna_XM_023020643.1	model.rna_GSCOC_T00014837001	NIATv7_g36893.t1	Am08g10330.T01	At14g0349	Solyc02T001982.1.ITAG5.0	LE30824.1	rna_XM_019316807.1	rna_XM_012973009.1
ORTHOMCL11015	Datura_stramonium_02G029670.1	rna_mrna.CDL12_28407	rna_XM_011081483.2	rna_XM_016708464.1	Scf00012.g1733.mRNA1	CacGene14318.t3	EplaCM016564.1G011940.1	EVM0013328.1	Opuchr02_g0073210_1.1	rna_XM_017374917.1	EVM0010918.1	AT3G10220.1	rna_XM_023041073.1	model.gene_GSCOC_T00014489001	NIATv7_g08420.t1	Am05g46610.T01	At05g0436	Solyc03T002263.1.ITAG5.0	LE05316.1	rna_XM_019298637.1	rna_XM_012981449.1
ORTHOMCL11016	Datura_stramonium_06G011140.1	rna_mrna.CDL12_13353	rna_XM_011086485.2	rna_XM_016720029.1	Scf00071.g6393.mRNA1	CacGene15927.t1	EplaCM016562.1G017130.1	EVM0010600.1	Opuchr09_g0007290_1.1	rna_XM_017388647.1	EVM0018966.1	AT3G10850.1	rna_XM_023035214.1	model.gene_GSCOC_T00039009001	NIATv7_g17777.t1	Am07g21090.T01	At11g0188	Solyc06T000816.1.ITAG5.0	LE33785.1	rna_XM_019336429.1	rna_XM_012984525.1
ORTHOMCL11018	Datura_stramonium_06G023710.1	rna_mrna.CDL12_08061	rna_XM_011101677.2	rna_XM_016687541.1	Scf00846.g19284.mRNA1	CacGene23059.t1	EplaCM016565.1G011300.1	EVM0010234.1	Opuchr06_g0112370_1.1	rna_XM_017387418.1	EVM0025321.1	AT3G11530.2	rna_XM_023043401.1	model.gene_GSCOC_T00031419001	NIATv7_g18920.t1	Am04g14370.T01	At14g0959	Solyc09T000420.1.ITAG5.0	LE05249.1	rna_XM_019331684.1	rna_XM_012989526.1
ORTHOMCL11019	Datura_stramonium_09G029480.1	rna_mrna.CDL12_23853	rna_XM_011076958.2	rna_XM_016709710.1	Scf00920.g22462.mRNA1	CacGene05059.t1	EplaCM016564.1G015400.1	EVM0019146.1	Opuchr06_g0001400_1.1	rna_XM_017388526.1	EVM0004988.1	AT3G12100.1	rna_XM_022990952.1	model.gene_GSCOC_T00030772001	NIATv7_g18322.t1	Am03g37190.T01	At07g1766	Solyc03T001300.1.ITAG5.0	LE11466.1	rna_XM_019332078.1	rna_XM_012978946.1
ORTHOMCL11024	Datura_stramonium_01G024360.1	rna_mrna.CDL12_07264	rna_XM_011088014.2	rna_XM_016720707.1	Scf00063.g6039.mRNA1	CacGene17332.t1	EplaCM016566.1G030680.1	EVM0007668.1	Opuchr05_g0068680_1.1	rna_XM_017399656.1	EVM0001310.1	AT3G12685.1	rna_XM_023006165.1	model.gene_GSCOC_T00012321001	NIATv7_g04242.t1	Am02g09960.T01	At12g1831	PRAM_283.1.p2.ITAG5.0	LE27292.1	rna_XM_019331428.1	rna_XM_012986452.1
ORTHOMCL11027	Datura_stramonium_04G000600.1	rna_mrna.CDL12_11350	rna_XM_020698401.1	rna_XM_016689566.1	Scf00533.g17072.mRNA1	CacGene09201.t3	EplaCM016566.1G023660.1	EVM0002327.1	Opuchr05_g0066630_1.1	rna_XM_017392158.1	EVM0015362.1	AT3G13225.2	rna_XM_023021974.1	model.gene_GSCOC_T00038709001	NIATv7_g24016.t1	Am07g01230.T01	At12g1128	Solyc10T000084.1.ITAG5.0	LE11470.1	rna_XM_019338402.1	rna_XM_012993507.1
ORTHOMCL11033	Datura_stramonium_05G003680.1	rna_mrna.CDL12_11624	rna_XM_011084408.2	rna_XM_016724045.1	Scf00438.g15888.mRNA1	CacGene13105.t1	EplaCM016567.1G031360.1	EVM0019102.1	Opuchr05_g0060500_1.1	rna_XM_017394753.1	EVM0026564.1	AT3G15150.1	rna_XM_023030916.1	model.gene_GSCOC_T00021285001	NIATv7_g13207.t1	Am03g12230.T01	At01g2632	Solyc07T002464.1.ITAG5.0	LE25287.1	rna_XM_019312367.1	rna_XM_012993406.1
ORTHOMCL11035	Datura_stramonium_07G005580.1	rna_mrna.CDL12_30071	rna_XM_011100047.2	rna_XM_016709923.1	Scf00021.g2779.mRNA1	CacGene13062.t1	EplaCM016568.1G023040.2	EVM0008026.1	Opuchr05_g0061840_1.1	rna_XM_017393081.1	EVM0005669.1	AT3G15520.1	rna_XM_023021806.1	model.gene_GSCOC_T00021178001	NIATv7_g10766.t1	Am01g57430.T01	At08g0150	Solyc12T000596.1.ITAG5.0	LE13268.1	rna_XM_019338736.1	rna_XM_012995244.1
ORTHOMCL11043	Datura_stramonium_10G011850.1	rna_mrna.CDL12_09237	rna_XM_011102422.2	rna_XM_016725304.1	Scf00002.g392.mRNA1	CacGene12630.t1	EplaCM016563.1G022100.1	EVM0012940.1	Opuchr03_g0000700_1.1	rna_XM_017360461.1	EVM0008271.1	AT3G17170.1	rna_XM_022999820.1	model.gene_GSCOC_T00025637001	NIATv7_g30889.t1	Am04g37640.T01	At03g2035	Solyc01T001538.1.ITAG5.0	LE27565.1	rna_XM_019319165.1	rna_XM_012984780.1
ORTHOMCL11048	Datura_stramonium_02G037640.1	rna_mrna.CDL12_26220	rna_XM_011086604.1	rna_XM_016707721.1	Scf00091.g7466.mRNA1	CacGene23523.t1	EplaCM016567.1G029650.1	EVM0007290.1	Opuchr04_g0008190_1.1	rna_XM_017389222.1	EVM0027563.1	AT3G17950.1	rna_XM_023029137.1	model.gene_GSCOC_T00022395001	NIATv7_g17151.t1	Am02g23010.T01	At01g3080	Solyc03T003153.1.ITAG5.0	LE33671.2	rna_XM_019313980.1	rna_XM_012978397.1
ORTHOMCL11049	Datura_stramonium_02G028420.1	rna_mrna.CDL12_24019	rna_XM_011077522.2	rna_XM_016708684.1	Scf00009.g1444.mRNA1	CacGene09469.t1	EplaCM016561.1G003600.1	EVM0026495.1	Opuchr09_g0000580_1.1	rna_XM_017380133.1	EVM0009699.1	AT3G18110.1	rna_XM_023034674.1	model.gene_GSCOC_T00034000001	NIATv7_g20331.t1	Am04g23380.T01	At03g3106	Solyc03T002131.1.ITAG5.0	LE08446.1	rna_XM_019312522.1	rna_XM_012988442.1
ORTHOMCL11053	Datura_stramonium_08G011330.1	rna_mrna.CDL12_21706	rna_XM_011091928.2	rna_XM_016690217.1	Scf00364.g14812.mRNA1	CacGene21477.t1	EplaCM016568.1G021200.1	EVM0002293.1	Opuchr04_g0010210_1.1	rna_XM_017383131.1	EVM0000293.1	AT3G18580.1	rna_XM_023005018.1	model.gene_GSCOC_T00022596001	NIATv7_g18273.t1	Am04g25650.T01	At08g0391	Solyc12T001641.1.ITAG5.0	LE26249.1	rna_XM_019334107.1	rna_XM_012983030.1
ORTHOMCL11057	Datura_stramonium_09G003620.1	rna_mrna.CDL12_15019	rna_XM_011090455.2	rna_XM_016684215.1	Scf00107.g8241.mRNA1	CacGene22116.t1	EplaCM016564.1G011870.1	EVM0016064.1	Opuchr02_g0074490_1.1	rna_XM_017371907.1	EVM0006142.1	AT3G18930.1	rna_XM_023041325.1	model.rna_GSCOC_T00014344001	NIATv7_g33528.t1	Am05g45270.T01	At03g0005	Solyc01T004106.2.ITAG5.0	LE16965.1	rna_XM_019314341.1	rna_XM_012981543.1
ORTHOMCL11068	Datura_stramonium_03G008680.1	rna_mrna.CDL12_16429	rna_XM_011092072.2	rna_XM_016701241.1	Scf00149.g9786.mRNA1	CacGene20463.t2	EplaCM016565.1G030560.1	EVM0027654.1	Opuchr01_g0013530_1.1	rna_XM_017372112.1	EVM0007853.1	AT3G20870.3	rna_XM_023023268.1	model.gene_GSCOC_T00012884001	NIATv7_g16232.t1	Am03g15220.T01	At01g0239	Solyc11T001869.1.ITAG5.0	LE12293.4	rna_XM_019302292.1	rna_XM_012974273.1
ORTHOMCL11101	Datura_stramonium_03G014340.1	rna_mrna.CDL12_04260	rna_XM_011083495.2	rna_XM_016714774.1	Scf01138.g20321.mRNA1	CacGene12071.t1	EplaCM016565.1G030390.1	EVM0012551.1	Opuchr08_g0004710_1.1	rna_XM_017386134.1	EVM0004923.1	AT3G46210.7	rna_XM_022999168.1	model.gene_GSCOC_T00026886001	NIATv7_g17114.t1	Am05g32760.T01	At01g0231	Solyc08T001450.1.ITAG5.0	LE03274.1	rna_XM_019329224.1	rna_XM_013002373.1
ORTHOMCL11102	Datura_stramonium_02G003740.1	rna_mrna.CDL12_07173	rna_XM_011076304.2	rna_XM_016722302.1	Scf00033.g3815.mRNA1	CacGene11103.t5	EplaCM016568.1G001250.1	EVM0022690.1	Opuchr01_g0006020_1.1	rna_XM_017375697.1	EVM0001731.1	AT3G46450.2	rna_XM_023022779.1	model.gene_GSCOC_T00028201001	NIATv7_g10245.t1	Am04g27140.T01	At01g0978	Solyc06T002435.1.ITAG5.0	LE23698.1	rna_XM_019343953.1	rna_XM_012991793.1
ORTHOMCL11111	Datura_stramonium_11G027620.1	rna_mrna.CDL12_12970	rna_XM_020699030.1	rna_XM_016705667.1	Scf00072.g6441.mRNA1	CacGene24871.t1	EplaCM016564.1G003520.1	EVM0019799.1	Opuchr07_g0007210_1.1	rna_XM_017361007.1	EVM0024018.1	AT3G50420.1	rna_XM_023013190.1	model.rna_GSCOC_T00039833001	NIATv7_g04510.t1	Am08g23590.T01	At13g2734	Solyc02T002556.1.ITAG5.0	LE08809.1	rna_XM_019339664.1	rna_XM_012997480.1
ORTHOMCL11131	Datura_stramonium_01G012350.1	rna_mrna.CDL12_18781	rna_XM_011078686.2	rna_XM_016692015.1	Scf00068.g6275.mRNA1	CacGene18848.t1	EplaCM016562.1G019660.1	EVM0020638.1	Opuchr09_g0101860_1.1	rna_XM_017381349.1	EVM0015600.1	AT3G55510.1	rna_XM_023036183.1	model.gene_GSCOC_T00029419001	NIATv7_g13715.t1	Am07g22790.T01	At07g1656	Solyc05T001414.1.ITAG5.0	LE01596.1	rna_XM_019338567.1	rna_XM_012998623.1
ORTHOMCL11134	Datura_stramonium_10G017540.1	rna_mrna.CDL12_18160	rna_XM_011078929.2	rna_XM_016695246.1	Scf00254.g12672.mRNA1	CacGene25226.t1	EplaCM016561.1G007710.1	EVM0001867.1	Opuchr09_g0105260_1.1	rna_XM_017368812.1	EVM0026876.1	AT3G56070.2	rna_XM_023025081.1	model.rna_GSCOC_T00029711001	NIATv7_g27145.t1	Am04g34970.T01	At03g2653	Solyc11T000103.1.ITAG5.0	LE35607.1	rna_XM_019335995.1	rna_XM_013002886.1
ORTHOMCL11140	Datura_stramonium_09G030750.1	rna_mrna.CDL12_29396	rna_XM_011080528.2	rna_XM_016688192.1	Scf00871.g19394.mRNA1	CacGene11393.t1	EplaCM016563.1G031540.1	EVM0000067.1	Opuchr06_g0001570_1.1	rna_XM_017399344.1	EVM0011134.1	AT3G57990.1	rna_XM_023027152.1	model.rna_GSCOC_T00030745001	NIATv7_g27837.t1	Am03g36980.T01	At06g1513	Solyc10T002433.1.ITAG5.0	LE11082.1	rna_XM_019332453.1	rna_XM_013002007.1
ORTHOMCL11149	Datura_stramonium_04G023000.1	rna_mrna.CDL12_01408	rna_XM_011081551.2	rna_XM_016686656.1	Scf00020.g2658.mRNA1	CacGene03228.t2	EplaCM016565.1G004400.1	EVM0007607.1	Opuchr01_g0072620_1.1	rna_XM_017396907.1	EVM0024310.1	AT3G63140.1	rna_XM_023000423.1	model.gene_GSCOC_T00016053001	NIATv7_g13381.t1	Am02g53620.T01	At14g1137	Solyc09T001944.1.ITAG5.0	LE26553.1	rna_XM_019333052.1	rna_XM_012976952.1
ORTHOMCL11150	Datura_stramonium_04G022450.1	rna_mrna.CDL12_24735	rna_XM_011081601.2	rna_XM_016709932.1	Scf00812.g19133.mRNA1	CacGene24044.t2	EplaCM016565.1G029240.1	EVM0002208.1	Opuchr01_g0072080_1.1	rna_XM_017376579.1	EVM0018430.1	AT3G63290.1	rna_XM_023043278.1	model.gene_GSCOC_T00016101001	NIATv7_g36717.t1	Am01g40960.T01	At01g2361	Solyc09T001991.2.ITAG5.0	LE22307.1	rna_XM_019333066.1	rna_XM_012976571.1
ORTHOMCL11158	Datura_stramonium_02G000050.1	rna_mrna.CDL12_22151	rna_XM_011081240.2	rna_XM_016721850.1	Scf00199.g11293.mRNA1	CacGene08547.t1	EplaCM016565.1G004850.1	EVM0020429.1	Opuchr01_g0075570_1.1	rna_XM_017383986.1	EVM0014889.1	AT4G01995.1	rna_XM_023034744.1	model.gene_GSCOC_T00004968001	NIATv7_g34054.t1	Am02g21170.T01	At14g1184	Solyc06T002782.1.ITAG5.0	LE02569.1	rna_XM_019341807.1	rna_XM_012978817.1
ORTHOMCL11171	Datura_stramonium_12G021380.2	rna_mrna.CDL12_23895	rna_XM_011100445.2	rna_XM_016713701.1	Scf00375.g21330.mRNA1	CacGene07733.t1	EplaCM016567.1G028120.1	EVM0023573.1	Opuchr10_g0062010_1.1	rna_XM_017393028.1	EVM0010874.1	AT4G09010.3	rna_XM_023029103.1	model.gene_GSCOC_T00034619001	NIATv7_g26025.t1	Am06g11700.T01	At01g2888	Solyc04T002360.1.ITAG5.0	LE05788.1	rna_XM_019318987.1	rna_XM_012991448.1
ORTHOMCL11175	Datura_stramonium_03G008870.1	rna_mrna.CDL12_04946	rna_XM_011097316.2	rna_XM_016691893.1	Scf00428.g21422.mRNA1	CacGene18518.t1	EplaCM016566.1G009950.2	EVM0031818.2	Opuchr10_g0059770_1.1	rna_XM_017397858.1	EVM0024687.1	AT4G10050.1	rna_XM_023030051.1	model.gene_GSCOC_T00034341001	NIATv7_g04432.t1	Am01g41710.T01	At07g2170	Solyc11T001643.1.ITAG5.0	LE01170.1	rna_XM_019296271.1	rna_XM_012999569.1
ORTHOMCL11178	Datura_stramonium_03G026010.1	rna_mrna.CDL12_22025	rna_XM_011083987.2	rna_XM_016700276.1	Scf00161.g10247.mRNA1	CacGene13596.t1	EplaCM016562.1G043490.1	EVM0027210.1	Opuchr08_g0084030_1.1	rna_XM_017366786.1	EVM0024999.1	AT4G10950.2	rna_XM_023015530.1	model.gene_GSCOC_T00035574001	NIATv7_g17922.t1	Am04g27500.T01	At09g1524	Solyc08T002501.6.ITAG5.0	LE02717.1	rna_XM_019295257.1	rna_XM_012998866.1
ORTHOMCL11180	Datura_stramonium_03G024520.1	rna_mrna.CDL12_12254	rna_XM_011082652.2	rna_XM_016711739.1	Scf01984.g23931.mRNA1	CacGene14647.t1	EplaCM016568.1G012910.1	EVM0018580.2	Opuchr08_g0082150_1.1	rna_XM_017381576.1	EVM0009854.4	AT4G11440.1	rna_XM_022997911.1	model.gene_GSCOC_T00035381001	NIATv7_g07946.t1	Am05g28920.T01	At08g1267	Solyc08T002360.2.ITAG5.0	LE30744.1	rna_XM_019340400.1	rna_XM_012998839.1
ORTHOMCL11189	Datura_stramonium_11G000570.1	rna_mrna.CDL12_13919	rna_XM_020694779.1	rna_XM_016702375.1	Scf00225.g11943.mRNA1	CacGene16802.t1	EplaCM016561.1G022850.1	EVM0000882.1	Opuchr11_g0004960_1.1	rna_XM_017368836.1	EVM0022998.1	AT4G14850.1	rna_XM_022993159.1	model.gene_GSCOC_T00018109001	NIATv7_g01472.t1	Am02g28010.T01	At07g1165	Solyc02T000164.1.ITAG5.0	LE13715.1	rna_XM_019335765.1	rna_XM_012983665.1
ORTHOMCL11202	Datura_stramonium_08G019850.1	rna_mrna.CDL12_24798	rna_XM_011076688.2	rna_XM_016696824.1	Scf00138.g9469.mRNA1	CacGene24682.t1	EplaCM016565.1G003880.1	EVM0019431.2	Opuchr08_g0073880_1.1	rna_XM_017377180.1	EVM0003073.3	AT4G19070.1	rna_XM_023000889.1	model.gene_GSCOC_T00034265001	NIATv7_g36714.t1	Am04g27840.T01	At14g1065	Solyc12T002555.1.ITAG5.0	LE11124.1	rna_XM_019297687.1	rna_XM_012991653.1
ORTHOMCL11210	Datura_stramonium_11G019220.1	rna_mrna.CDL12_13115	rna_XM_011097825.2	rna_XM_016704578.1	Scf00238.g12301.mRNA1	CacGene03415.t1	EplaCM016568.1G021450.1	EVM0018993.1	Opuchr09_g0012480_1.1	rna_XM_017365119.1	EVM0008886.1	AT4G21320.1	rna_XM_023022225.1	model.gene_GSCOC_T00029369001	NIATv7_g38834.t1	Am02g06610.T02	At03g4317	Solyc02T001692.1.ITAG5.0	LE20606.1	rna_XM_019319467.1	rna_XM_012993298.1
ORTHOMCL11216	Datura_stramonium_03G023280.1	rna_mrna.CDL12_24745	rna_XM_011071754.2	rna_XM_016712782.1	Scf00061.g5864.mRNA1	CacGene26039.t1	EplaCM016566.1G028910.1	EVM0016369.1	Opuchr08_g0080150_1.1	rna_XM_017382915.1	EVM0012494.1	AT4G22830.2	rna_XM_023018243.1	model.gene_GSCOC_T00030337001	NIATv7_g14172.t1	Am04g40510.T01	At06g0616	Solyc08T002239.1.ITAG5.0	LE20880.1	rna_XM_019333568.1	rna_XM_012978145.1
ORTHOMCL11220	Datura_stramonium_06G010750.1	rna_mrna.CDL12_00883	rna_XM_011073653.2	rna_XM_016695493.1	Scf00046.g4881.mRNA1	CacGene26267.t1	EplaCM016564.1G008790.1	EVM0019421.1	Opuchr04_g0016510_1.1	rna_XM_017398795.1	EVM0004960.1	AT4G24710.3	rna_XM_023030391.1	model.gene_GSCOC_T00037337001	NIATv7_g21724.t1	Am06g23110.T01	At13g0327	Solyc12T001122.2.ITAG5.0	LE28248.1	rna_XM_019326376.1	rna_XM_013000207.1
ORTHOMCL11237	Datura_stramonium_05G026140.1	rna_mrna.CDL12_09109	rna_XM_011081026.2	rna_XM_016724196.1	Scf00508.g16796.mRNA1	CacGene12237.t1	EplaCM016568.1G006680.1	EVM0021631.1	Opuchr06_g0109440_1.1	rna_XM_017394209.1	EVM0019055.1	AT4G28025.1	rna_XM_023016668.1	model.gene_GSCOC_T00041340001	NIATv7_g11185.t1	Am06g03340.T02	At01g1885	Solyc07T000158.1.ITAG5.0	LE04925.1	rna_XM_019301769.1	rna_XM_012985614.1
ORTHOMCL11242	Datura_stramonium_05G021960.1	rna_mrna.CDL12_11078	rna_XM_020697576.1	rna_XM_016724573.1	Scf00803.g19085.mRNA1	CacGene22341.t2	EplaCM016562.1G019430.1	EVM0002676.2	Opuchr06_g0091150_1.1	rna_XM_017399033.1	EVM0024818.1	AT4G29940.1	rna_XM_023001437.1	model.gene_GSCOC_T00015845001	NIATv7_g09262.t1	Am08g29460.T01	At07g2830	Solyc07T000392.1.ITAG5.0	LE31218.1	rna_XM_019326834.1	rna_XM_012973333.1
ORTHOMCL11244	Datura_stramonium_05G025610.3	rna_mrna.CDL12_11386	rna_XM_011071513.2	rna_XM_016699240.1	Scf00234.g12207.mRNA1	CacGene07995.t1	EplaCM016563.1G036630.1	EVM0025536.1	Opuchr06_g0106530_1.1	rna_XM_017390790.1	EVM0008500.1	AT4G30860.1	rna_XM_023027014.1	model.gene_GSCOC_T00041256001	NIATv7_g04134.t1	Am01g33180.T01	At06g0835	Solyc07T000115.1.ITAG5.0	LE11857.1	rna_XM_019315312.1	rna_XM_012982360.1
ORTHOMCL11247	Datura_stramonium_03G016070.1	rna_mrna.CDL12_17754	rna_XM_011083538.2	rna_XM_016682425.1	Scf00049.g5090.mRNA1	CacGene20706.t1	EplaCM016561.1G022480.1	EVM0028868.1	Opuchr08_g0006670_1.1	rna_XM_017376665.1	EVM0014675.1	AT4G31460.1	rna_XM_023007206.1	model.gene_GSCOC_T00009057001	NIATv7_g25376.t1	Am05g31720.T01	At07g1199	Solyc08T001362.1.ITAG5.0	LE13444.1	rna_XM_019322079.1	rna_XM_013000469.1
ORTHOMCL11253	Datura_stramonium_06G005810.1	rna_mrna.CDL12_28115	rna_XM_011101421.2	rna_XM_016714330.1	Scf00127.g9089.mRNA1	CacGene22407.t2	EplaCM016568.1G021940.1	EVM0028587.1	Opuchr07_g0018420_1.1	rna_XM_017375330.1	EVM0014259.1	AT4G33470.1	rna_XM_022988662.1	model.gene_GSCOC_T00018699001	NIATv7_g09173.t1	Am06g30040.T01	At08g0664	Solyc01T000336.1.ITAG5.0	LE35523.1	rna_XM_019321959.1	rna_XM_012998262.1
ORTHOMCL11258	Datura_stramonium_09G000960.1	rna_mrna.CDL12_09544	rna_XM_011099062.2	rna_XM_016684535.1	Scf00041.g4476.mRNA1	CacGene12370.t1	EplaQFAX02000344.1G000020.1	EVM0024353.1	Opuchr09_g0095750_1.1	rna_XM_017402923.1	EVM0009641.1	AT4G35850.1	rna_XM_023024836.1	model.gene_GSCOC_T00033416001	NIATv7_g16877.t1	Am06g39050.T01	At01g0321	Solyc01T004372.1.ITAG5.0	LE32696.1	rna_XM_019327956.1	rna_XM_012985249.1
ORTHOMCL11260	Datura_stramonium_06G003090.1	rna_mrna.CDL12_18510	rna_XM_011101554.2	rna_XM_016714798.1	Scf00019.g2517.mRNA1	CacGene03890.t3	EplaCM016564.1G004360.1	EVM0023607.4	Opuchr07_g0080290_1.1	rna_XM_017364022.1	EVM0007746.1	AT4G36050.2	rna_XM_022985877.1	model.gene_GSCOC_T00037076001	NIATv7_g21942.t1	Am04g10560.T01	At13g0677	Solyc03T000575.1.ITAG5.0	LE08400.1	rna_XM_019316792.1	rna_XM_012976025.1
ORTHOMCL11266	Datura_stramonium_11G009110.1	rna_mrna.CDL12_07719	rna_XM_011087218.2	rna_XM_016703443.1	Scf00200.g11316.mRNA1	CacGene24886.t1	EplaCM016564.1G003490.1	EVM0011556.1	Opuchr07_g0007040_1.1	rna_XM_017360547.1	EVM0026574.1	AT4G37090.1	rna_XM_022989073.1	model.gene_GSCOC_T00039813001	NIATv7_g38122.t1	Am04g17060.T01	At13g2729	Solyc02T000910.1.ITAG5.0	LE08801.1	rna_XM_019339431.1	rna_XM_012979577.1
ORTHOMCL11267	Datura_stramonium_05G001570.1	rna_mrna.CDL12_25281	rna_XM_011087220.2	rna_XM_016725868.1	Scf00278.g13168.mRNA1	CacGene24888.t1	EplaCM016566.1G014300.1	EVM0031984.1	Opuchr07_g0007010_1.1	rna_XM_017363618.1	EVM0012202.1	AT4G37200.1	rna_XM_022989070.1	model.gene_GSCOC_T00018540001	NIATv7_g08490.t1	Am08g22960.T01	At03g0399	Solyc07T002659.1.ITAG5.0	LE33819.1	rna_XM_019327973.1	rna_XM_012979624.1
ORTHOMCL11273	Datura_stramonium_10G016050.1	rna_mrna.CDL12_00371	rna_XM_020698908.1	rna_XM_016695634.1	Scf01637.g23659.mRNA1	CacGene11582.t2	EplaCM016564.1G006120.1	EVM0006859.1	Opuchr07_g0077020_1.1	rna_XM_017375259.1	EVM0013252.1	AT4G39460.1	rna_XM_023023816.1	model.gene_GSCOC_T00037547001	NIATv7_g31585.t1	Am08g14990.T02	At13g2009	Solyc04T001660.2.ITAG5.0	LE11894.1	rna_XM_019321580.1	rna_XM_012989763.1
ORTHOMCL11281	Datura_stramonium_06G019690.1	rna_mrna.CDL12_22708	rna_XM_011096565.2	rna_XM_016686940.1	Scf00144.g9608.mRNA1	CacGene05214.t2	EplaCM016562.1G019360.1	EVM0002870.1	Opuchr06_g0117230_1.1	rna_XM_017367978.1	EVM0007423.1	AT5G02250.1	rna_XM_023041454.1	model.gene_GSCOC_T00023513001	NIATv7_g34388.t1	Am08g34580.T01	At07g2829	Solyc09T000494.1.ITAG5.0	LE11491.1	rna_XM_019331760.1	rna_XM_012976563.1
ORTHOMCL11284	Datura_stramonium_06G020760.1	rna_mrna.CDL12_14076	rna_XM_011096447.2	rna_XM_016686978.1	Scf00768.g18899.mRNA1	CacGene16330.t1	EplaCM016568.1G000510.2	EVM0007856.1	Opuchr06_g0115980_1.1	rna_XM_017398214.1	EVM0025662.1	AT5G02830.1	rna_XM_023033191.1	model.gene_GSCOC_T00023625001	NIATv7_g39024.t1	Am08g25910.T01	At01g0678	Solyc09T000113.1.ITAG5.0	LE16235.1	rna_XM_019329351.1	rna_XM_012976483.1
ORTHOMCL11298	Datura_stramonium_06G022700.1	rna_mrna.CDL12_29879	rna_XM_011076798.2	rna_XM_016685572.1	Scf00037.g4128.mRNA1	CacGene11370.t1	EplaCM016564.1G015450.1	EVM0019674.1	Opuchr06_g0001190_1.1	rna_XM_017392575.1	EVM0000396.1	AT5G06680.1	rna_XM_023008542.1	model.gene_GSCOC_T00030790001	NIATv7_g02422.t1	Am06g04550.T02	At07g1760	Solyc09T000309.1.ITAG5.0	LE18665.1	rna_XM_019310298.1	rna_XM_012978952.1
ORTHOMCL11299	Datura_stramonium_09G014490.1	rna_mrna.CDL12_13304	rna_XM_011087617.2	rna_XM_016682814.1	Scf00051.g5209.mRNA1	CacGene15714.t1	EplaCM016561.1G014080.1	EVM0015694.1	Opuchr02_g0037840_1.1	rna_XM_017375858.1	EVM0012323.1	AT5G07020.1	rna_XM_023040009.1	model.gene_GSCOC_T00004629001	NIATv7_g37534.t1	Am02g35490.T01	At07g0580	Solyc01T003029.1.ITAG5.0	LE07253.1	rna_XM_019339997.1	rna_XM_012994529.1
ORTHOMCL11304	Datura_stramonium_10G002540.1	rna_mrna.CDL12_29109	rna_XM_011072535.2	rna_XM_016691709.1	Scf00823.g19172.mRNA1	CacGene17094.t1	EplaCM016568.1G003610.1	EVM0012865.1	Opuchr11_g0077850_1.1	rna_XM_017370972.1	EVM0016001.1	AT5G08550.1	rna_XM_023011541.1	model.gene_GSCOC_T00032553001	NIATv7_g16755.t1	Am02g34730.T01	At01g1493	Solyc05T000496.1.ITAG5.0	LE25422.1	rna_XM_019307665.1	rna_XM_012999850.1
ORTHOMCL11322	Datura_stramonium_11G031070.1	rna_mrna.CDL12_23964	rna_XM_011103497.2	rna_XM_016706145.1	Scf00266.g12908.mRNA1	CacGene12373.t1	EplaCM016561.1G013170.1	EVM0002020.1	Opuchr07_g0001930_1.1	rna_XM_017387939.1	EVM0010983.1	AT5G14460.1	rna_XM_023028215.1	model.gene_GSCOC_T00019063001	NIATv7_g29735.t1	Am04g15660.T01	At07g0706	Solyc02T002862.1.ITAG5.0	LE09448.1	rna_XM_019327924.1	rna_XM_012994495.1
ORTHOMCL11324	Datura_stramonium_08G010370.1	rna_mrna.CDL12_17296	rna_XM_011099110.2	rna_XM_016714430.1	Scf00041.g4478.mRNA1	CacGene12389.t1	EplaCM016568.1G012830.3	EVM0013026.1	Opuchr07_g0002270_1.1	rna_XM_017389226.1	EVM0027996.1	AT5G14530.1	rna_XM_023039346.1	model.gene_GSCOC_T00039355001	NIATv7_g04453.t1	Am06g35920.T01	At08g1275	Solyc12T001377.1.ITAG5.0	LE05129.1	rna_XM_019305775.1	rna_XM_012985236.1
ORTHOMCL11338	Datura_stramonium_04G031710.1	rna_mrna.CDL12_16579	rna_XM_020698626.1	rna_XM_016710707.1	Scf00163.g10311.mRNA1	CacGene17363.t5	EplaCM016561.1G036920.1	EVM0014081.1	Opuchr11_g0073470_1.1	rna_XM_017400130.1	EVM0005973.1	AT5G18390.1	rna_XM_023005255.1	model.rna_GSCOC_T00025453001	NIATv7_g36628.t1	Am07g04530.T01	At03g2108	Solyc09T002819.1.ITAG5.0	LE13016.2	rna_XM_019322099.1	rna_XM_012993868.1
ORTHOMCL11342	Datura_stramonium_10G014220.1	rna_mrna.CDL12_22990	rna_XM_011073255.2	rna_XM_016684788.1	Scf00021.g2697.mRNA1	CacGene02852.t1	EplaCM016562.1G028400.1	EVM0012489.1	Opuchr03_g0004290_1.1	rna_XM_017401000.1	EVM0001693.1	AT5G19300.1	rna_XM_023011201.1	model.gene_GSCOC_T00026023001	NIATv7_g30608.t1	Am01g15570.T01	At03g2972	Solyc01T002137.1.ITAG5.0	LE34259.1	rna_XM_019342761.1	rna_XM_012985988.1
ORTHOMCL11353	Datura_stramonium_08G022750.1	rna_mrna.CDL12_10426	rna_XM_011082169.2	rna_XM_016695108.1	Scf00028.g3361.mRNA1	CacGene00547.t1	EplaCM016561.1G001500.1	EVM0023830.1	Opuchr01_g0060970_1.1	rna_XM_017393422.1	EVM0007091.1	AT5G21170.2	rna_XM_023043164.1	model.gene_GSCOC_T00030074001	NIATv7_g04018.t1	Am02g49200.T02	At03g3284	Solyc12T002814.1.ITAG5.0	LE28272.1	rna_XM_019308316.1	rna_XM_012997465.1
ORTHOMCL11366	Datura_stramonium_03G016330.1	rna_mrna.CDL12_29632	rna_XM_011083532.2	rna_XM_016682451.1	Scf00295.g13547.mRNA1	CacGene13465.t1	EplaCM016561.1G022520.1	EVM0012471.1	Opuchr08_g0006100_1.1	rna_XM_017376744.1	EVM0015490.1	AT5G25640.1	rna_XM_023017822.1	model.gene_GSCOC_T00007785001	NIATv7_g04366.t1	Am04g31330.T01	At07g1197	Solyc08T001603.1.ITAG5.0	LE34107.1	rna_XM_019341496.1	rna_XM_013000580.1
ORTHOMCL11367	Datura_stramonium_03G011000.1	rna_mrna.CDL12_05749	rna_XM_011083334.2	rna_XM_016682006.1	Scf00002.g420.mRNA1	CacGene04922.t1	EplaCM016566.1G028020.1	EVM0019307.2	Opuchr08_g0002450_1.1	rna_XM_017381469.1	EVM0025789.2	AT5G26180.5	rna_XM_023036945.1	model.gene_GSCOC_T00027098001	NIATv7_g01040.t1	Am04g33060.T01	At04g0480	Solyc08T001264.3.ITAG5.0	LE17919.1	rna_XM_019329149.1	rna_XM_013002504.1
ORTHOMCL11372	Datura_stramonium_05G019750.1	rna_mrna.CDL12_28364	rna_XM_011095738.2	rna_XM_016723408.1	Scf00077.g6696.mRNA1	CacGene20022.t2	EplaCM016568.1G000030.1	EVM0008302.1	Opuchr06_g0102520_1.1	rna_XM_017387941.1	EVM0018340.1	AT5G35400.2	rna_XM_022991447.1	model.gene_GSCOC_T00036085001	NIATv7_g23861.t1	Am07g30120.T01	At01g0684	Solyc07T000586.1.ITAG5.0	LE10574.1	rna_XM_019294536.1	rna_XM_012995873.1
ORTHOMCL11375	Datura_stramonium_11G028900.1	rna_mrna.CDL12_17400	rna_XM_020698956.1	rna_XM_016705842.1	Scf00087.g7249.mRNA1	CacGene09891.t1	EplaCM016564.1G010680.1	EVM0018073.1	Opuchr07_g0005060_1.1	rna_XM_017359316.1	EVM0004648.1	AT5G39350.1	rna_XM_022994996.1	model.rna_GSCOC_T00039655001	NIATv7_g19252.t1	Am08g21790.T01	At13g0148	Solyc02T002420.1.ITAG5.0	LE24003.2	rna_XM_019329997.1	rna_XM_012995997.1
ORTHOMCL11379	Datura_stramonium_11G029790.1	rna_mrna.CDL12_26083	rna_XM_011100259.2	rna_XM_016705961.1	Scf00879.g22382.mRNA1	CacGene09991.t1	EplaCM016567.1G018710.1	EVM0007960.1	Opuchr07_g0003570_1.1	rna_XM_017381751.1	EVM0015914.1	AT5G39980.1	rna_XM_023023820.1	model.rna_GSCOC_T00039499001	NIATv7_g19915.t1	Am06g35090.T01	At08g2105	Solyc02T002330.1.ITAG5.0	LE03036.1	rna_XM_019327782.1	rna_XM_012985950.1
ORTHOMCL11389	Datura_stramonium_12G023580.1	rna_mrna.CDL12_09580	rna_XM_011102820.2	rna_XM_016712794.1	Scf00124.g8974.mRNA1	CacGene08416.t1	EplaCM016565.1G000050.1	EVM0006395.1	Opuchr10_g0000980_1.1	rna_XM_017394109.1	EVM0024800.1	AT5G42320.2	rna_XM_023005635.1	model.gene_GSCOC_T00024524001	NIATv7_g27153.t1	Am01g43870.T01	At14g1537	Solyc04T002980.2.ITAG5.0	LE01091.1	rna_XM_019332417.1	rna_XM_012974091.1
ORTHOMCL11390	Datura_stramonium_12G016610.1	rna_mrna.CDL12_14294	rna_XM_020695570.1	rna_XM_016713075.1	Scf00001.g201.mRNA1	CacGene01147.t1	EplaCM016567.1G029140.1	EVM0022696.1	Opuchr10_g0004500_1.1	rna_XM_017397981.1	EVM0009591.2	AT5G42765.1	rna_XM_023020085.1	model.gene_GSCOC_T00024793001	NIATv7_g29874.t1	Am07g10950.T01	At01g2991	Solyc04T002803.1.ITAG5.0	LE08670.1	rna_XM_019296970.1	rna_XM_012990557.1
ORTHOMCL11391	Datura_stramonium_10G005310.1	rna_mrna.CDL12_12119	rna_XM_011076243.2	rna_XM_016713066.1	Scf00112.g8440.mRNA1	CacGene01143.t2	EplaCM016561.1G024860.1	EVM0025493.1	Opuchr10_g0004420_1.1	rna_XM_017392857.1	EVM0008623.1	AT5G42770.2	rna_XM_023020092.1	model.gene_GSCOC_T00024788001	NIATv7_g27402.t1	Am01g45560.T01	At07g0941	Solyc04T002809.5.ITAG5.0	LE18297.1	rna_XM_019296974.1	rna_XM_012987574.1
ORTHOMCL11394	Datura_stramonium_04G028070.1	rna_mrna.CDL12_25989	rna_XM_011092877.2	rna_XM_016711140.1	Scf00251.g12585.mRNA1	CacGene10881.t1	EplaCM016561.1G025970.1	EVM0017952.3	Opuchr03_g0007200_1.1	rna_XM_017366820.1	EVM0003163.1	AT5G43500.1	rna_XM_023019296.1	model.gene_GSCOC_T00026261001	NIATv7_g09009.t1	Am01g60300.T01	At09g2181	Solyc09T002505.1.ITAG5.0	LE11174.1	rna_XM_019324964.1	rna_XM_012987214.1
ORTHOMCL11396	Datura_stramonium_04G027660.1	rna_mrna.CDL12_05987	rna_XM_011092799.2	rna_XM_016711073.1	Scf00009.g1425.mRNA1	CacGene26415.t1	EplaCM016566.1G030830.1	EVM0007080.1	Opuchr03_g0006380_1.1	rna_XM_017369057.1	EVM0026083.1	AT5G43750.1	rna_XM_023002791.1	model.gene_GSCOC_T00001284001	NIATv7_g02609.t1	Am04g42460.T01	At12g1849	Solyc09T002458.1.ITAG5.0	LE10073.1	rna_XM_019335700.1	rna_XM_012987246.1
ORTHOMCL11402	Datura_stramonium_09G033650.1	rna_mrna.CDL12_08450	rna_XM_011071749.2	rna_XM_016688505.1	Scf00123.g8908.mRNA1	CacGene15511.t1	EplaCM016566.1G010140.1	EVM0011010.1	Opuchr07_g0014110_1.1	rna_XM_017402321.1	EVM0005752.1	AT5G45790.2	rna_XM_022990704.1	model.rna_GSCOC_T00017104001	NIATv7_g06378.t1	Am06g00910.T01	At07g2199	Solyc10T002198.1.ITAG5.0	LE23780.1	rna_XM_019297210.1	rna_XM_012972641.1
ORTHOMCL11406	Datura_stramonium_11G014290.1	rna_mrna.CDL12_03818	rna_XM_020698388.1	rna_XM_016704005.1	Scf00209.g11542.mRNA1	CacGene26595.t1	EplaQFAX02000398.1G000480.1	EVM0029361.1	Opuchr03_g0011570_1.1	rna_XM_017366037.1	EVM0008660.1	AT5G46250.1	rna_XM_023036661.1	model.gene_GSCOC_T00017124001	NIATv7_g32010.t1	Am02g02280.T01	At11g0520	Solyc02T001236.1.ITAG5.0	LE02975.1	rna_XM_019333740.1	rna_XM_012986763.1
ORTHOMCL11407	Datura_stramonium_11G014810.1	rna_mrna.CDL12_13548	rna_XM_011098193.2	rna_XM_016704049.1	Scf00222.g11888.mRNA1	CacGene25844.t1	EplaCM016561.1G016070.1	EVM0016929.1	Opuchr09_g0023340_1.1	rna_XM_017372047.1	EVM0017651.1	AT5G46390.2	rna_XM_023043032.1	model.gene_GSCOC_T00004077001	NIATv7_g26697.t1	Am07g17240.T01	At07g0308	Solyc02T001284.2.ITAG5.0	LE13727.1	rna_XM_019334663.1	rna_XM_012993890.1
ORTHOMCL11418	Datura_stramonium_02G033470.1	rna_mrna.CDL12_00828	rna_XM_011073483.2	rna_XM_016708026.1	Scf00534.g21622.mRNA1	CacGene14555.t1	EplaCM016566.1G022340.1	EVM0002354.1	Opuchr11_g0013350_1.1	rna_XM_017372430.1	EVM0025202.1	AT5G50110.1	rna_XM_022989368.1	model.gene_GSCOC_T00018264001	NIATv7_g30081.t1	Am06g24300.T01	At12g1273	Solyc03T002643.1.ITAG5.0	LE15384.1	rna_XM_019297270.1	rna_XM_012975720.1
ORTHOMCL11429	Datura_stramonium_02G027780.1	rna_mrna.CDL12_10794	rna_XM_011077610.2	rna_XM_016708809.1	Scf00009.g1476.mRNA1	CacGene09524.t2	EplaCM016561.1G014500.1	EVM0017258.1	Opuchr09_g0001390_1.1	rna_XM_017381725.1	EVM0011033.1	AT5G53580.1	rna_XM_022988750.1	model.gene_GSCOC_T00019910001	NIATv7_g20987.t1	Am07g09530.T01	At07g0518	Solyc03T001682.2.ITAG5.0	LE04241.1	rna_XM_019344775.1	rna_XM_012987890.1
ORTHOMCL11431	Datura_stramonium_07G017320.1	rna_mrna.CDL12_18561	rna_XM_011096984.2	rna_XM_016698867.1	Scf00397.g15326.mRNA1	CacGene11480.t1	EplaCM016566.1G021800.1	EVM0010240.1	Opuchr05_g0062680_1.1	rna_XM_017382856.1	EVM0022935.1	AT5G54520.1	rna_XM_023024355.1	model.gene_GSCOC_T00021125001	NIATv7_g16497.t1	Am03g01970.T01	At12g1334	Solyc04T000324.1.ITAG5.0	LE08549.1	rna_XM_019337370.1	rna_XM_012972130.1
ORTHOMCL11439	Datura_stramonium_05G014640.1	rna_mrna.CDL12_11136	rna_XM_011079867.2	rna_XM_016702003.1	Scf00153.g9935.mRNA1	CacGene24919.t1	EplaCM016561.1G009140.1	EVM0013923.2	Opuchr06_g0103650_1.1	rna_XM_017403005.1	EVM0026033.2	AT5G58100.2	rna_XM_023033369.1	model.gene_GSCOC_T00040551001	NIATv7_g22339.t1	Am07g30230.T01	At03g2859	Solyc07T001590.1.ITAG5.0	LE23331.1	rna_XM_019319168.1	rna_XM_012992520.1
ORTHOMCL11446	Datura_stramonium_08G003720.1	rna_mrna.CDL12_27555	rna_XM_011091089.2	rna_XM_016720276.1	Scf00117.g8663.mRNA1	CacGene04604.t1	EplaCM016561.1G013540.1	EVM0024153.2	Opuchr01_g0006820_1.1	rna_XM_017376143.1	EVM0001622.1	AT5G59980.2	rna_XM_022993306.1	model.gene_GSCOC_T00028125001	NIATv7_g29089.t1	Am06g26690.T01	At07g0650	Solyc06T000018.1.ITAG5.0	LE10810.1	rna_XM_019322067.1	rna_XM_012972476.1
ORTHOMCL11464	Datura_stramonium_10G016790.2	rna_mrna.CDL12_15949	rna_XM_011102630.2	rna_XM_016695278.1	Scf00091.g7474.mRNA1	CacGene08053.t1	EplaCM016568.1G006180.1	EVM0026444.2	Opuchr07_g0077590_1.1	rna_XM_017387716.1	EVM0023975.2	AT5G64730.1	rna_XM_023000318.1	model.gene_GSCOC_T00037507001	NIATv7_g30318.t1	Am08g15200.T02	At01g1824	Solyc11T000050.1.ITAG5.0	LE33217.1	rna_XM_019321727.1	rna_XM_012998135.1
ORTHOMCL11467	Datura_stramonium_06G003010.1	rna_mrna.CDL12_21982	rna_XM_020698881.1	rna_XM_016714808.1	Scf00253.g12637.mRNA1	CacGene03898.t1	EplaCM016565.1G010890.1	EVM0025628.1	Opuchr07_g0080070_1.1	rna_XM_017359368.1	EVM0025309.1	AT5G66180.1	rna_XM_023014952.1	model.gene_GSCOC_T00037059001	NIATv7_g30071.t1	Am01g54910.T01	At14g1833	Solyc03T000567.1.ITAG5.0	LE29752.1	rna_XM_019316814.1	rna_XM_012989831.1
ORTHOMCL11470	Datura_stramonium_11G027300.1	rna_mrna.CDL12_13564	rna_XM_011100853.2	rna_XM_016705628.1	Scf00042.g4564.mRNA1	CacGene10259.t1	EplaCM016565.1G025950.1	EVM0002871.1	Opuchr07_g0007740_1.1	rna_XM_017387485.1	EVM0016834.1	AT5G66810.1	rna_XM_023023649.1	model.gene_GSCOC_T00039875001	NIATv7_g11763.t1	Am08g23880.T01	At10g1149	Solyc02T002594.1.ITAG5.0	LE15425.1	rna_XM_019327267.1	rna_XM_012997823.1
