# Supplementary material for: Genomics meets metabolomics: decoding Arnebia tschimganica and the shikonin biosynthesis pathway
Source: Hortic Res. 2026 Mar 3;13(6):uhag077. doi: 10.1093/hr/uhag077 (PMC13253341; doi:10.1093/hr/uhag077)
Supplement: Web_Material_uhag077 [file web_material_uhag077.zip › Supplementary Table 6.xlsx]

## Sheet: Sheet1
Supplementary Table 6. Identified 137 single-copy orthologous genes which generated from gene family clustering across 14 species to confirm A.tschimganica’ phylogenetic position.
Orthgroup	Gene IDs
	A.tschimganica	A.euchroma	L.erythrorhizon	E.plantagineum	C.officinale	S.officinale	M.silvatica	E.microphylla	C.subcordata	H.indicum	S.lycopersicum	A.szechenyi	L.arvense	A.guttata
ORTHOMCL10680	At13g2028	Aeuc_01726	LE24572.1	EplaCM016564.1G005990.1	Coff_38730	Soff_38256	Msyl_25109	Cmi_62772	Csu_60425	Hin_62886	Solyc05T002208.1.ITAG5.0	SHRZC_0125114	Cluster-48773.57619	augustus14074.t1
ORTHOMCL10684	At13g2727	Aeuc_02773	LE09477.1	EplaCM016564.1G003470.1	Coff_34293	Soff_20826	Msyl_26185	Cmi_44893	Csu_13855	Hin_86385	Solyc02T000911.1.ITAG5.0	SHRZC_0077287	Cluster-48773.70242	augustus14460.t1
ORTHOMCL10689	At03g2085	Aeuc_03694	LE04746.1	EplaCM016561.1G036770.1	Coff_30096	Soff_28396	Msyl_17710	Cmi_29547	Csu_43716	Hin_21714	Solyc09T002331.1.ITAG5.0	SHRZC_0043460	Cluster-48773.37738	augustus05343.t1
ORTHOMCL10692	At03g3466	Aeuc_04813	LE35218.1	EplaCM016561.1G027990.1	Coff_29382	Soff_37651	Msyl_33354	Cmi_62960	Csu_51822	Hin_08704	Solyc09T001985.1.ITAG5.0	SHRZC_0099893	Cluster-24518.2	augustus50767.t1
ORTHOMCL10713	At07g0511	Aeuc_10475	LE20731.1	EplaCM016561.1G014560.1	Coff_07846	Soff_39081	Msyl_29492	Cmi_36013	Csu_47205	Hin_38434	Solyc03T001693.1.ITAG5.0	SHRZC_0047061	Cluster-11449.28	augustus00190.t1
ORTHOMCL10715	At01g1848	Aeuc_10706	LE27954.1	EplaCM016568.1G006380.1	Coff_34368	Soff_38111	Msyl_23045	Cmi_49351	Csu_64360	Hin_47731	Solyc01T000250.1.ITAG5.0	SHRZC_0061745	Cluster-27667.0	augustus09498.t1
ORTHOMCL10718	At04g1319	Aeuc_12418	LE22688.1	EplaCM016566.1G025810.1	Coff_07243	Soff_33993	Msyl_31502	Cmi_57347	Csu_54104	Hin_68053	Solyc06T000292.1.ITAG5.0	SHRZC_0082639	Cluster-48773.97635	augustus39926.t1
ORTHOMCL10722	At03g0459	Aeuc_13442	LE23311.1	EplaCM016566.1G014810.1	Coff_38654	Soff_11838	Msyl_33059	Cmi_51198	Csu_33600	Hin_28451	Solyc07T000604.2.ITAG5.0	SHRZC_0146096	Cluster-48773.13375	augustus18115.t1
ORTHOMCL10729	At03g0909	Aeuc_15562	LE05902.1	EplaCM016564.1G026600.1	Coff_19880	Soff_22348	Msyl_15379	Cmi_33599	Csu_45315	Hin_34164	Solyc12T001755.1.ITAG5.0	SHRZC_0102207	Cluster-45021.7	augustus03914.t1
ORTHOMCL10733	At03g1059	Aeuc_17022	LE31976.1	EplaCM016561.1G000080.1	Coff_28129	Soff_26834	Msyl_24609	Cmi_59974	Csu_53680	Hin_54156	Solyc07T001854.3.ITAG5.0	SHRZC_0011276	Cluster-36531.0	augustus29120.t1
ORTHOMCL10734	At06g0616	Aeuc_17300	LE20880.1	EplaCM016566.1G028910.1	Coff_33154	Soff_38338	Msyl_24994	Cmi_09374	Csu_84128	Hin_63068	Solyc08T002239.1.ITAG5.0	SHRZC_0084882	Cluster-31026.1	augustus10578.t1
ORTHOMCL10739	At01g1824	Aeuc_17867	LE33217.1	EplaCM016568.1G006180.1	Coff_34807	Soff_32069	Msyl_29161	Cmi_35558	Csu_41997	Hin_50751	Solyc11T000050.1.ITAG5.0	SHRZC_0033984	Cluster-53807.0	augustus09548.t1
ORTHOMCL10743	At07g0684	Aeuc_18319	LE04075.1	EplaCM016561.1G013310.1	Coff_31153	Soff_31531	Msyl_05598	Cmi_19540	Csu_45364	Hin_54372	Solyc03T003234.1.ITAG5.0	SHRZC_0111141	Cluster-48773.55472	augustus00457.t1
ORTHOMCL10748	At02g1545	Aeuc_19029	LE35525.1	EplaQFAX02000148.1G000080.1	Coff_32610	Soff_36074	Msyl_30278	Cmi_17005	Csu_18811	Hin_30649	Solyc09T000547.1.ITAG5.0	SHRZC_0055667	Cluster-11149.3	augustus13483.t1
ORTHOMCL10749	At10g0313	Aeuc_19072	LE05223.1	EplaCM016567.1G023230.1	Coff_43537	Soff_04039	Msyl_26354	Cmi_32155	Csu_60773	Hin_04561	Solyc05T000888.1.ITAG5.0	SHRZC_0085578	Cluster-31066.1	augustus22344.t1
ORTHOMCL10759	At01g1921	Aeuc_22171	LE15681.1	EplaCM016568.1G007050.1	Coff_39082	Soff_52354	Msyl_28875	Cmi_49458	Csu_64142	Hin_04839	Solyc10T002443.1.ITAG5.0	SHRZC_0115942	Cluster-40306.7	augustus09334.t1
ORTHOMCL10763	At08g2735	Aeuc_22729	LE25754.1	EplaQFAX02000450.1G000010.1	Coff_35018	Soff_37458	Msyl_32586	Cmi_61079	Csu_37460	Hin_25533	Solyc06T001455.1.ITAG5.0	SHRZC_0093055	Cluster-38295.0	augustus43082.t1
ORTHOMCL10766	At03g3367	Aeuc_23659	LE34071.1	EplaCM016561.1G016620.1	Coff_46512	Soff_07958	Msyl_42691	Cmi_31766	Csu_09426	Hin_53063	Solyc08T001689.2.ITAG5.0	SHRZC_0020431	Cluster-31589.0	augustus50652.t1
ORTHOMCL10781	At07g0931	Aeuc_26139	LE16204.1	EplaCM016561.1G024970.1	Coff_36740	Soff_20283	Msyl_22708	Cmi_49609	Csu_63977	Hin_31251	Solyc04T002783.1.ITAG5.0	SHRZC_0002108	Cluster-48773.50557	augustus00914.t1
ORTHOMCL10789	At09g1602	Aeuc_27119	LE21901.1	EplaQFAX02000011.1G000260.1	Coff_39900	Soff_58792	Msyl_29421	Cmi_67273	Csu_79167	Hin_54048	Solyc09T002126.1.ITAG5.0	SHRZC_0100641	Cluster-48773.8995	augustus42100.t1
ORTHOMCL10790	At04g0566	Aeuc_27126	LE17830.1	EplaCM016566.1G028490.1	Coff_34348	Soff_34093	Msyl_23937	Cmi_17801	Csu_58551	Hin_27108	Solyc08T001892.1.ITAG5.0	SHRZC_0066802	Cluster-43192.0	augustus44449.t1
ORTHOMCL10791	At08g2415	Aeuc_27165	LE17051.1	EplaCM016567.1G016440.1	Coff_32616	Soff_26353	Msyl_26800	Cmi_52636	Csu_47133	Hin_20844	Solyc06T001874.1.ITAG5.0	SHRZC_0150727	Cluster-21000.4	augustus42885.t1
ORTHOMCL10803	At10g0712	Aeuc_28621	LE22913.5	EplaCM016565.1G023310.1	Coff_49440	Soff_21398	Msyl_39884	Cmi_12744	Csu_69434	Hin_35273	Solyc09T000648.1.ITAG5.0	SHRZC_0036396	Cluster-11708.0	augustus43383.t1
ORTHOMCL10805	At02g1607	Aeuc_28786	LE32282.1	EplaCM016563.1G004210.1	Coff_36271	Soff_33535	Msyl_32676	Cmi_10298	Csu_64594	Hin_56316	Solyc01T002555.1.ITAG5.0	SHRZC_0037448	Cluster-44391.0	augustus12636.t1
ORTHOMCL10809	At03g2606	Aeuc_29085	LE28126.1	EplaCM016561.1G007390.2	Coff_12609	Soff_30554	Msyl_12567	Cmi_42244	Csu_16091	Hin_25554	Solyc05T002662.2.ITAG5.0	SHRZC_0016774	Cluster-14044.6	augustus16112.t1
ORTHOMCL10821	At06g1504	Aeuc_30217	LE13584.1	EplaCM016563.1G031440.1	Coff_37901	Soff_26763	Msyl_25102	Cmi_34908	Csu_57001	Hin_54662	Solyc10T002453.1.ITAG5.0	SHRZC_0147776	Cluster-48773.27584	augustus35687.t1
ORTHOMCL10828	At14g1818	Aeuc_30581	LE25189.1	EplaCM016565.1G011020.1	Coff_29459	Soff_35548	Msyl_31891	Cmi_60035	Csu_21286	Hin_30793	Solyc02T001933.1.ITAG5.0	SHRZC_0100025	Cluster-52001.3	augustus48915.t1
ORTHOMCL10831	At01g3004	Aeuc_30650	LE25549.1	EplaCM016567.1G029250.1	Coff_37996	Soff_20206	Msyl_27733	Cmi_40238	Csu_32216	Hin_24639	Solyc04T002873.1.ITAG5.0	SHRZC_0041785	Cluster-27072.1	augustus29212.t1
ORTHOMCL10832	At08g0464	Aeuc_30657	LE31066.1	EplaCM016568.1G020680.1	Coff_26395	Soff_34767	Msyl_29221	Cmi_55731	Csu_58789	Hin_68268	Solyc04T000276.1.ITAG5.0	SHRZC_0018967	Cluster-47206.2	augustus36143.t1
ORTHOMCL10833	At08g1102	Aeuc_30715	LE26847.1	EplaCM016568.1G014310.1	Coff_27246	Soff_51100	Msyl_39540	Cmi_16410	Csu_65282	Hin_22625	Solyc03T002585.1.ITAG5.0	SHRZC_0054703	Cluster-48773.99992	augustus06901.t1
ORTHOMCL10836	At07g1947	Aeuc_30800	LE06729.1	EplaCM016566.1G012720.1	Coff_37950	Soff_37149	Msyl_24177	Cmi_04348	Csu_68026	Hin_47305	Solyc05T000103.1.ITAG5.0	SHRZC_0034900	Cluster-48773.13333	augustus38082.t1
ORTHOMCL10839	At02g0656	Aeuc_30914	LE31346.1	EplaCM016563.1G017080.1	Coff_37021	Soff_34700	Msyl_23378	Cmi_50968	Csu_65957	Hin_52489	Solyc06T002669.1.ITAG5.0	SHRZC_0061738	Cluster-29032.0	augustus46836.t1
ORTHOMCL10842	At14g0349	Aeuc_31136	LE30824.1	EplaCM016565.1G015320.1	Coff_34216	Soff_49724	Msyl_28621	Cmi_59943	Csu_54951	Hin_63524	Solyc02T001982.1.ITAG5.0	SHRZC_0040996	Cluster-16636.3	augustus50500.t1
ORTHOMCL10844	At12g1270	Aeuc_31221	LE11954.1	EplaCM016566.1G022380.1	Coff_32392	Soff_33650	Msyl_26044	Cmi_61278	Csu_29094	Hin_57419	Solyc03T002488.1.ITAG5.0	SHRZC_0114563	Cluster-48773.78806	augustus46270.t1
ORTHOMCL10845	At01g2632	Aeuc_31246	LE25287.1	EplaCM016567.1G031360.1	Coff_31333	Soff_36080	Msyl_22713	Cmi_62936	Csu_66094	Hin_32819	Solyc07T002464.1.ITAG5.0	SHRZC_0144800	Cluster-38954.4	augustus33003.t1
ORTHOMCL10852	At03g2593	Aeuc_31361	LE04010.1	EplaCM016561.1G007300.1	Coff_39147	Soff_39877	Msyl_30820	Cmi_58491	Csu_65765	Hin_54642	Solyc10T002745.1.ITAG5.0	SHRZC_0022689	Cluster-48773.70351	augustus16085.t1
ORTHOMCL10853	At12g1412	Aeuc_31372	LE03596.1	EplaCM016566.1G021180.1	Coff_33135	Soff_24317	Msyl_12744	Cmi_38762	Csu_19881	Hin_03953	Solyc01T001891.1.ITAG5.0	SHRZC_0138344	Cluster-48773.97283	augustus46521.t1
ORTHOMCL10859	At07g0895	Aeuc_31480	LE21619.1	EplaCM016561.1G025250.1	Coff_37362	Soff_39047	Msyl_32554	Cmi_44208	Csu_34453	Hin_55720	Solyc12T002427.1.ITAG5.0	SHRZC_0122974	Cluster-48773.3200	augustus00851.t1
ORTHOMCL10867	At08g1116	Aeuc_31819	LE21125.1	EplaCM016568.1G014160.2	Coff_40974	Soff_49733	Msyl_40220	Cmi_47051	Csu_52630	Hin_57671	Solyc05T000136.1.ITAG5.0	SHRZC_0024238	Cluster-20789.0	augustus06869.t1
ORTHOMCL10871	At14g0483	Aeuc_31961	LE33649.1	EplaCM016565.1G014460.1	Coff_30559	Soff_37680	Msyl_25358	Cmi_52858	Csu_57339	Hin_37623	Solyc05T002462.1.ITAG5.0	SHRZC_0069822	Cluster-32990.0	augustus50365.t1
ORTHOMCL10873	At03g2342	Aeuc_32186	LE04533.1	EplaCM016561.1G004820.1	Coff_44275	Soff_49353	Msyl_43160	Cmi_47926	Csu_61608	Hin_36408	Solyc09T000960.1.ITAG5.0	SHRZC_0125073	Cluster-48773.86247	augustus15647.t1
ORTHOMCL10874	At10g1150	Aeuc_32214	LE30868.1	EplaCM016565.1G025960.1	Coff_33402	Soff_38987	Msyl_31893	Cmi_63329	Csu_75778	Hin_39000	Solyc02T002630.1.ITAG5.0	SHRZC_0039289	Cluster-48773.55896	augustus33263.t1
ORTHOMCL10879	At10g1200	Aeuc_32524	LE29505.1	EplaCM016565.1G026250.1	Coff_33842	Soff_42801	Msyl_31998	Cmi_84861	Csu_81447	Hin_34236	Solyc02T002131.1.ITAG5.0	SHRZC_0091262	Cluster-48773.66719	augustus33216.t1
ORTHOMCL10887	At03g3870	Aeuc_32573	LE28769.1	EplaCM016561.1G038620.1	Coff_28868	Soff_22058	Msyl_27365	Cmi_45560	Csu_48337	Hin_45877	Solyc12T002408.1.ITAG5.0	SHRZC_0100312	Cluster-48773.11256	augustus51213.t1
ORTHOMCL10888	At09g2253	Aeuc_32575	LE00883.1	EplaCM016563.1G033500.1	Coff_31364	Soff_16534	Msyl_32009	Cmi_53062	Csu_34116	Hin_66870	Solyc01T001801.1.ITAG5.0	SHRZC_0034341	Cluster-48773.63289	augustus02499.t1
ORTHOMCL10889	At03g3275	Aeuc_32602	LE11333.1	EplaCM016561.1G001560.1	Coff_19840	Soff_29048	Msyl_32028	Cmi_35377	Csu_49721	Hin_25049	Solyc06T001552.1.ITAG5.0	SHRZC_0148691	Cluster-48721.0	augustus32200.t1
ORTHOMCL10892	At13g2007	Aeuc_32610	LE30949.1	EplaCM016564.1G006150.2	Coff_28281	Soff_35120	Msyl_17459	Cmi_50022	Csu_60372	Hin_30465	Solyc04T001726.1.ITAG5.0	SHRZC_0132653	Cluster-48773.44514	augustus14045.t1
ORTHOMCL10893	At07g1199	Aeuc_32626	LE13444.1	EplaCM016561.1G022480.1	Coff_30681	Soff_37182	Msyl_29667	Cmi_06043	Csu_66396	Hin_62919	Solyc08T001362.1.ITAG5.0	SHRZC_0081301	Cluster-53851.1	augustus51525.t1
ORTHOMCL10897	At12g1283	Aeuc_32711	LE15696.1	EplaCM016566.1G022220.1	Coff_16383	Soff_27829	Msyl_33704	Cmi_30735	Csu_50273	Hin_02116	Solyc07T002768.1.ITAG5.0	SHRZC_0025038	Cluster-35023.4	augustus46300.t1
ORTHOMCL10898	At13g2009	Aeuc_32720	LE11894.1	EplaCM016564.1G006120.1	Coff_33786	Soff_38210	Msyl_24528	Cmi_25917	Csu_12100	Hin_40868	Solyc04T001660.2.ITAG5.0	SHRZC_0085965	Cluster-52959.0	augustus14050.t1
ORTHOMCL10899	At03g1828	Aeuc_32729	LE16161.1	EplaCM016566.1G001370.1	Coff_33935	Soff_40058	Msyl_23353	Cmi_40028	Csu_25611	Hin_68067	Solyc02T002658.1.ITAG5.0	SHRZC_0136040	Cluster-33890.0	augustus27162.t1
ORTHOMCL10900	At12g1343	Aeuc_32756	LE02649.1	EplaCM016566.1G021710.1	Coff_13706	Soff_09955	Msyl_31433	Cmi_40506	Csu_66185	Hin_41514	Solyc03T002978.1.ITAG5.0	SHRZC_0074681	Cluster-48773.34271	augustus46420.t1
ORTHOMCL10902	At02g2058	Aeuc_32843	LE22154.1	EplaCM016563.1G008400.1	Coff_34904	Soff_50014	Msyl_29433	Cmi_46993	Csu_57165	Hin_59543	Solyc01T003518.1.ITAG5.0	SHRZC_0110249	Cluster-39065.1	augustus53325.t1
ORTHOMCL10903	At08g0617	Aeuc_32928	LE12709.1	EplaCM016568.1G019470.1	Coff_28227	Soff_35897	Msyl_24481	Cmi_61703	Csu_66675	Hin_63082	Solyc01T003002.1.ITAG5.0	SHRZC_0116612	Cluster-48773.18596	augustus07895.t1
ORTHOMCL10906	At01g2361	Aeuc_33081	LE22307.1	EplaCM016565.1G029240.1	Coff_38941	Soff_49303	Msyl_32573	Cmi_55235	Csu_71565	Hin_42023	Solyc09T001991.2.ITAG5.0	SHRZC_0033138	Cluster-19853.0	augustus28587.t1
ORTHOMCL10907	At14g0380	Aeuc_33084	LE20218.1	EplaCM016565.1G015160.1	Coff_31781	Soff_49734	Msyl_27693	Cmi_46825	Csu_60719	Hin_49143	Solyc01T002273.1.ITAG5.0	SHRZC_0009645	Cluster-14355.0	augustus50479.t1
ORTHOMCL10912	At07g1082	Aeuc_33343	LE06975.1	EplaCM016561.1G023580.1	Coff_33829	Soff_00457	Msyl_25739	Cmi_16694	Csu_57134	Hin_63324	Solyc06T000198.1.ITAG5.0	SHRZC_0110377	Cluster-48773.2596	augustus01221.t1
ORTHOMCL10913	At02g2118	Aeuc_33434	LE15675.1	EplaCM016563.1G008880.1	Coff_31357	Soff_39152	Msyl_26262	Cmi_29618	Csu_34000	Hin_09351	Solyc10T001556.1.ITAG5.0	SHRZC_0007134	Cluster-16366.0	augustus53260.t1
ORTHOMCL10929	At02g0625	Aeuc_33875	LE32209.1	EplaCM016563.1G017420.1	Coff_33105	Soff_33989	Msyl_26238	Cmi_42544	Csu_51369	Hin_24679	Solyc06T000185.1.ITAG5.0	SHRZC_0078566	Cluster-48773.98732	augustus46802.t1
ORTHOMCL10930	At10g1173	Aeuc_33877	LE08460.1	EplaCM016565.1G026070.1	Coff_35239	Soff_36433	Msyl_39614	Cmi_30078	Csu_52191	Hin_38240	Solyc02T002798.2.ITAG5.0	SHRZC_0039283	Cluster-38774.0	augustus33248.t1
ORTHOMCL10931	At01g1109	Aeuc_33894	LE28677.1	EplaCM016568.1G001830.1	Coff_46335	Soff_60762	Msyl_24599	Cmi_62880	Csu_72098	Hin_31218	Solyc03T000371.1.ITAG5.0	SHRZC_0076389	Cluster-48773.87673	augustus51930.t1
ORTHOMCL10934	At07g0348	Aeuc_33906	LE07991.1	EplaCM016561.1G015790.1	Coff_39011	Soff_31771	Msyl_24161	Cmi_61407	Csu_24133	Hin_54262	Solyc10T002744.1.ITAG5.0	SHRZC_0087960	Cluster-24188.1	augustus48092.t1
ORTHOMCL10936	At01g0315	Aeuc_34030	LE24722.2	EplaCM016565.1G030860.1	Coff_38639	Soff_34296	Msyl_12164	Cmi_32649	Csu_68126	Hin_49850	Solyc02T002887.1.ITAG5.0	SHRZC_0018030	Cluster-42390.2	augustus28857.t1
ORTHOMCL10947	At08g0064	Aeuc_34425	LE23429.1	EplaCM016568.1G023740.1	Coff_35435	Soff_34102	Msyl_27289	Cmi_42393	Csu_48163	Hin_15681	Solyc02T001091.1.ITAG5.0	SHRZC_0118237	Cluster-44878.0	augustus15374.t1
ORTHOMCL10951	At07g0548	Aeuc_34516	LE20928.1	EplaCM016561.1G014260.1	Coff_38998	Soff_39086	Msyl_24547	Cmi_60866	Csu_33597	Hin_49346	Solyc03T002133.1.ITAG5.0	SHRZC_0007400	Cluster-48773.71114	augustus00244.t1
ORTHOMCL10957	At01g2919	Aeuc_35084	LE14540.1	EplaCM016567.1G028440.1	Coff_34326	Soff_48391	Msyl_31044	Cmi_60217	Csu_68088	Hin_53073	Solyc10T000151.1.ITAG5.0	SHRZC_0034009	Cluster-10545.0	augustus27994.t1
ORTHOMCL10958	At13g2503	Aeuc_35131	LE06203.1	EplaQFAX02000295.1G000040.1	Coff_25022	Soff_40522	Msyl_27377	Cmi_62665	Csu_62450	Hin_44253	Solyc03T003050.1.ITAG5.0	SHRZC_0067231	Cluster-27534.3	augustus47370.t1
ORTHOMCL10962	At11g1445	Aeuc_35214	LE07854.1	EplaCM016562.1G000390.2	Coff_32605	Soff_36515	Msyl_26857	Cmi_56969	Csu_25250	Hin_66316	Solyc05T000530.1.ITAG5.0	SHRZC_0102050	Cluster-48773.6228	augustus13048.t1
ORTHOMCL10968	At07g2423	Aeuc_35289	LE09445.1	EplaCM016564.1G017560.1	Coff_38561	Soff_35023	Msyl_24585	Cmi_59906	Csu_55310	Hin_55771	Solyc05T000503.1.ITAG5.0	SHRZC_0146928	Cluster-39295.1	augustus38597.t1
ORTHOMCL10969	At04g1479	Aeuc_35292	LE33459.1	EplaCM016561.1G038600.1	Coff_35355	Soff_36548	Msyl_27678	Cmi_61077	Csu_64111	Hin_43290	Solyc04T002768.1.ITAG5.0	SHRZC_0000618	Cluster-48773.18705	augustus28931.t1
ORTHOMCL10971	At10g0772	Aeuc_35376	LE24285.2	EplaCM016565.1G023640.1	Coff_37663	Soff_36571	Msyl_29398	Cmi_59762	Csu_43320	Hin_62614	Solyc07T001501.1.ITAG5.0	SHRZC_0061964	Cluster-48773.85588	augustus43312.t1
ORTHOMCL10973	At08g0345	Aeuc_35542	LE25534.1	EplaCM016568.1G021590.1	Coff_34910	Soff_59313	Msyl_31359	Cmi_61096	Csu_55016	Hin_50319	Solyc03T002466.1.ITAG5.0	SHRZC_0041847	Cluster-48773.11469	augustus20923.t1
ORTHOMCL10981	At08g0495	Aeuc_35770	LE01470.1	EplaCM016568.1G020490.1	Coff_25935	Soff_39668	Msyl_31130	Cmi_65710	Csu_29377	Hin_23247	Solyc01T003306.1.ITAG5.0	SHRZC_0009297	Cluster-48773.73100	augustus36183.t1
ORTHOMCL10984	At03g3671	Aeuc_35996	LE21224.1	EplaCM016561.1G026310.1	Coff_25730	Soff_46534	Msyl_42371	Cmi_22594	Csu_70375	Hin_68671	Solyc12T002645.1.ITAG5.0	SHRZC_0151813	Cluster-19890.0	augustus50973.t1
ORTHOMCL10996	At08g0397	Aeuc_36431	LE10411.1	EplaCM016568.1G021150.1	Coff_28937	Soff_37795	Msyl_04686	Cmi_52602	Csu_57138	Hin_31283	Solyc12T001668.1.ITAG5.0	SHRZC_0056224	Cluster-36072.0	augustus36066.t1
ORTHOMCL10997	At12g0964	Aeuc_36502	LE21621.1	EplaCM016566.1G025450.1	Coff_08352	Soff_35757	Msyl_23330	Cmi_40844	Csu_36770	Hin_44529	Solyc01T002063.1.ITAG5.0	SHRZC_0059090	Cluster-48773.95766	augustus03371.t1
ORTHOMCL10998	At03g0772	Aeuc_36519	LE12940.1	EplaCM016564.1G025690.1	Coff_38563	Soff_02810	Msyl_23392	Cmi_56743	Csu_60775	Hin_23155	Solyc12T002607.1.ITAG5.0	SHRZC_0143896	Cluster-48773.94383	augustus04215.t1
ORTHOMCL11001	At08g0409	Aeuc_36554	LE18565.1	EplaCM016568.1G021080.1	Coff_31479	Soff_28403	Msyl_25662	Cmi_14453	Csu_56856	Hin_37944	Solyc04T001712.1.ITAG5.0	SHRZC_0140571	Cluster-54099.1	augustus36081.t1
ORTHOMCL11006	At14g1885	Aeuc_36749	LE14160.1	EplaCM016565.1G010480.1	Coff_17919	Soff_55237	Msyl_31705	Cmi_35258	Csu_39717	Hin_51750	Solyc01T004023.1.ITAG5.0	SHRZC_0056962	Cluster-28214.0	augustus49023.t1
ORTHOMCL11013	At11g1542	Aeuc_37205	LE15900.1	EplaCM016562.1G001200.1	Coff_29962	Soff_39550	Msyl_32390	Cmi_53090	Csu_56921	Hin_55678	Solyc05T000170.1.ITAG5.0	SHRZC_0017752	Cluster-14320.11	augustus39535.t1
ORTHOMCL11016	At03g3015	Aeuc_37478	LE28428.1	EplaCM016561.1G004350.1	Coff_31139	Soff_26988	Msyl_31257	Cmi_49525	Csu_64526	Hin_56012	Solyc08T000217.1.ITAG5.0	SHRZC_0064137	Cluster-48773.44834	augustus15555.t1
ORTHOMCL11017	At06g1425	Aeuc_37590	LE27950.1	EplaCM016563.1G030910.1	Coff_31906	Soff_38939	Msyl_31987	Cmi_23612	Csu_44869	Hin_49540	Solyc07T000063.1.ITAG5.0	SHRZC_0098352	Cluster-35342.1	augustus35803.t1
ORTHOMCL11020	At11g0639	Aeuc_37614	LE02020.1	EplaCM016562.1G013420.1	Coff_17579	Soff_36062	Msyl_31094	Cmi_60201	Csu_50608	Hin_43804	Solyc02T001082.1.ITAG5.0	SHRZC_0090422	Cluster-15683.0	augustus30356.t1
ORTHOMCL11023	At04g1202	Aeuc_37649	LE10775.1	EplaCM016566.1G028930.1	Coff_19204	Soff_30646	Msyl_20013	Cmi_36834	Csu_27191	Hin_18212	Solyc09T002102.1.ITAG5.0	SHRZC_0081784	Cluster-53721.0	augustus44307.t1
ORTHOMCL11026	At08g0091	Aeuc_37716	LE26186.1	EplaCM016568.1G023490.1	Coff_31510	Soff_59240	Msyl_33637	Cmi_61116	Csu_60643	Hin_59124	Solyc07T002289.1.ITAG5.0	SHRZC_0061368	Cluster-48773.52218	augustus15416.t1
ORTHOMCL11028	At13g0702	Aeuc_37728	LE22024.1	EplaCM016564.1G004590.1	Coff_30212	Soff_28340	Msyl_32737	Cmi_53005	Csu_60525	Hin_59829	Solyc02T001936.1.ITAG5.0	SHRZC_0062676	Cluster-48773.33235	augustus14294.t1
ORTHOMCL11030	At10g1241	Aeuc_37740	LE21329.1	EplaQFAX02000317.1G000050.1	Coff_37682	Soff_34645	Msyl_30130	Cmi_00631	Csu_48763	Hin_26931	Solyc11T000250.1.ITAG5.0	SHRZC_0124825	Cluster-48773.75195	augustus33173.t1
ORTHOMCL11032	At11g1615	Aeuc_37780	LE34510.1	EplaCM016562.1G001730.1	Coff_17587	Soff_21036	Msyl_29117	Cmi_49924	Csu_61001	Hin_63580	Solyc05T000828.1.ITAG5.0	SHRZC_0037269	Cluster-48773.5371	augustus20091.t1
ORTHOMCL11037	At01g1499	Aeuc_38024	LE30227.1	EplaCM016568.1G003640.1	Coff_35554	Soff_38945	Msyl_25126	Cmi_34394	Csu_25086	Hin_39708	Solyc05T000509.2.ITAG5.0	SHRZC_0005864	Cluster-48773.39933	augustus36385.t1
ORTHOMCL11040	At10g0711	Aeuc_38165	LE24610.1	EplaCM016565.1G023320.1	Coff_26446	Soff_40513	Msyl_27286	Cmi_35147	Csu_50708	Hin_29222	Solyc12T001466.1.ITAG5.0	SHRZC_0121595	Cluster-14742.1	augustus43387.t1
ORTHOMCL11052	At14g0309	Aeuc_38860	LE23762.1	EplaCM016565.1G015480.1	Coff_34370	Soff_37481	Msyl_27439	Cmi_58548	Csu_36656	Hin_26618	Solyc01T003017.1.ITAG5.0	SHRZC_0136712	Cluster-45177.0	augustus50521.t1
ORTHOMCL11055	At01g1819	Aeuc_38880	LE04582.1	EplaCM016568.1G006150.1	Coff_29386	Soff_09453	Msyl_17147	Cmi_47190	Csu_22119	Hin_34088	Solyc11T001722.1.ITAG5.0	SHRZC_0001652	Cluster-48773.59016	augustus09551.t1
ORTHOMCL11056	At01g3239	Aeuc_38899	LE30541.1	EplaCM016567.1G030940.1	Coff_28186	Soff_38399	Msyl_25753	Cmi_62951	Csu_60765	Hin_48435	Solyc10T000164.1.ITAG5.0	SHRZC_0023235	Cluster-24407.3	augustus40527.t1
ORTHOMCL11058	At07g0596	Aeuc_38904	LE04743.2	EplaCM016561.1G013920.1	Coff_30687	Soff_38682	Msyl_22691	Cmi_54150	Csu_60724	Hin_27508	Solyc12T002525.1.ITAG5.0	SHRZC_0071538	Cluster-48773.84791	augustus00314.t1
ORTHOMCL11059	At06g0723	Aeuc_38906	LE18570.1	EplaCM016563.1G036310.1	Coff_38596	Soff_39647	Msyl_28068	Cmi_48624	Csu_64262	Hin_41117	Solyc03T001296.1.ITAG5.0	SHRZC_0091632	Cluster-48773.40507	augustus10845.t1
ORTHOMCL11071	At08g0325	Aeuc_39308	LE08580.1	EplaCM016568.1G021760.1	Coff_19698	Soff_49388	Msyl_33126	Cmi_57267	Csu_38836	Hin_57230	Solyc04T000560.1.ITAG5.0	SHRZC_0084031	Cluster-18532.1	augustus20890.t1
ORTHOMCL11073	At01g3298	Aeuc_39376	LE14522.1	EplaCM016567.1G031370.1	Coff_21366	Soff_38947	Msyl_26199	Cmi_50851	Csu_53102	Hin_41652	Solyc12T000632.1.ITAG5.0	SHRZC_0014961	Cluster-24707.1	augustus33004.t1
ORTHOMCL11074	At07g1202	Aeuc_39393	LE07153.1	EplaCM016561.1G022450.1	Coff_33086	Soff_29554	Msyl_23841	Cmi_57259	Csu_50750	Hin_50438	Solyc11T002498.1.ITAG5.0	SHRZC_0068156	Cluster-48773.97641	augustus51521.t1
ORTHOMCL11080	At02g0596	Aeuc_39582	LE34058.1	EplaCM016563.1G017620.1	Coff_17791	Soff_06356	Msyl_21134	Cmi_22344	Csu_66149	Hin_62887	Solyc06T002487.1.ITAG5.0	SHRZC_0124350	Cluster-27796.2	augustus46772.t1
ORTHOMCL11084	At13g1371	Aeuc_39925	LE13276.1	EplaCM016563.1G036130.1	Coff_14003	Soff_35118	Msyl_30767	Cmi_47890	Csu_50681	Hin_48325	Solyc10T002406.1.ITAG5.0	SHRZC_0006620	Cluster-31551.0	augustus10755.t1
ORTHOMCL11096	At07g1682	Aeuc_40549	LE02553.1	EplaCM016564.1G016080.1	Coff_45262	Soff_49541	Msyl_33329	Cmi_48285	Csu_71263	Hin_52141	Solyc07T000101.1.ITAG5.0	SHRZC_0133319	Cluster-48773.2583	augustus38375.t1
ORTHOMCL11106	At07g1011	Aeuc_40713	LE19353.1	EplaCM016561.1G024190.1	Coff_39401	Soff_29735	Msyl_26277	Cmi_28950	Csu_36701	Hin_21342	Solyc12T002813.1.ITAG5.0	SHRZC_0086948	Cluster-30228.1	augustus01092.t1
ORTHOMCL11113	At04g1835	Aeuc_41269	LE32396.1	EplaCM016561.1G020680.1	Coff_04843	Soff_40461	Msyl_25055	Cmi_29515	Csu_69934	Hin_10253	Solyc05T002514.1.ITAG5.0	SHRZC_0111265	Cluster-44774.1	augustus35392.t1
ORTHOMCL11116	At11g1185	Aeuc_41305	LE22592.1	EplaCM016562.1G007660.1	Coff_37907	Soff_09430	Msyl_25103	Cmi_55557	Csu_64338	Hin_44481	Solyc06T002595.1.ITAG5.0	SHRZC_0150827	Cluster-48773.83178	augustus20378.t1
ORTHOMCL11118	At10g1211	Aeuc_41387	LE25900.1	EplaCM016565.1G026360.1	Coff_14032	Soff_40385	Msyl_33721	Cmi_47683	Csu_57096	Hin_61665	Solyc02T001989.1.ITAG5.0	SHRZC_0122427	Cluster-43007.22	augustus33205.t1
ORTHOMCL11121	At08g2417	Aeuc_41412	LE27455.1	EplaCM016567.1G016450.1	Coff_33772	Soff_19171	Msyl_32582	Cmi_49892	Csu_37694	Hin_18870	Solyc03T002748.1.ITAG5.0	SHRZC_0006241	Cluster-43705.10	augustus42887.t1
ORTHOMCL11122	At13g0006	Aeuc_41452	LE08064.2	EplaCM016564.1G011820.1	Coff_37549	Soff_35722	Msyl_28003	Cmi_57389	Csu_60587	Hin_59901	Solyc07T002410.1.ITAG5.0	SHRZC_0053504	Cluster-19338.1	augustus29961.t1
ORTHOMCL11123	At12g1091	Aeuc_41464	LE29244.2	EplaCM016566.1G023970.1	Coff_30007	Soff_35033	Msyl_33676	Cmi_37142	Csu_50369	Hin_04319	Solyc11T000263.1.ITAG5.0	SHRZC_0030533	Cluster-12652.10	augustus42799.t1
ORTHOMCL11126	At07g1051	Aeuc_41731	LE33191.1	EplaCM016561.1G023880.1	Coff_34809	Soff_10636	Msyl_24322	Cmi_48420	Csu_51409	Hin_05098	Solyc04T000607.1.ITAG5.0	SHRZC_0102153	Cluster-48773.70378	augustus01160.t1
ORTHOMCL11129	At03g0111	Aeuc_41866	LE24528.1	EplaCM016564.1G012730.1	Coff_33143	Soff_38382	Msyl_23033	Cmi_58778	Csu_60707	Hin_55845	Solyc01T003621.1.ITAG5.0	SHRZC_0041100	Cluster-48773.19793	augustus34888.t1
ORTHOMCL11134	At07g0287	Aeuc_41935	LE16939.1	EplaCM016561.1G016230.1	Coff_25148	Soff_30355	Msyl_33350	Cmi_49776	Csu_07062	Hin_57659	Solyc01T001364.1.ITAG5.0	SHRZC_0064997	Cluster-48773.51930	augustus48183.t1
ORTHOMCL11142	At03g2107	Aeuc_42391	LE01473.1	EplaCM016561.1G036910.1	Coff_38874	Soff_39731	Msyl_27803	Cmi_30724	Csu_49434	Hin_66544	Solyc03T000401.1.ITAG5.0	SHRZC_0009367	Cluster-40773.2	augustus05421.t1
ORTHOMCL11148	At02g2229	Aeuc_42569	LE15102.1	EplaCM016563.1G010450.1	Coff_31806	Soff_38952	Msyl_32559	Cmi_58958	Csu_64265	Hin_49758	Solyc01T004365.1.ITAG5.0	SHRZC_0054262	Cluster-48773.41243	augustus53150.t1
ORTHOMCL11149	At13g0199	Aeuc_42624	LE09429.1	EplaCM016564.1G010320.1	Coff_36718	Soff_34915	Msyl_25081	Cmi_55737	Csu_64102	Hin_46966	PRAM_36916.1.p1.ITAG5.0	SHRZC_0061509	Cluster-21125.0	augustus29460.t1
ORTHOMCL11150	At08g0371	Aeuc_42628	LE34190.2	EplaCM016568.1G021420.1	Coff_26585	Soff_33909	Msyl_06399	Cmi_46641	Csu_69855	Hin_39042	Solyc06T001991.1.ITAG5.0	SHRZC_0059025	Cluster-11737.0	augustus36031.t1
ORTHOMCL11151	At12g1326	Aeuc_42646	LE11558.1	EplaCM016566.1G021880.1	Coff_35803	Soff_48056	Msyl_25382	Cmi_60238	Csu_71681	Hin_43957	Solyc10T000135.1.ITAG5.0	SHRZC_0137332	Cluster-48773.75035	augustus46369.t1
ORTHOMCL11189	At02g0565	Aeuc_46799	LE06864.1	EplaCM016563.1G018100.1	Coff_36276	Soff_34944	Msyl_28033	Cmi_63256	Csu_57003	Hin_52313	Solyc06T000995.1.ITAG5.0	SHRZC_0024852	Cluster-48773.95563	augustus03244.t1
ORTHOMCL11209	At03g0005	Aeuc_48974	LE16965.1	EplaCM016564.1G011870.1	Coff_38658	Soff_36560	Msyl_28333	Cmi_52480	Csu_67673	Hin_04845	Solyc01T004106.2.ITAG5.0	SHRZC_0088079	Cluster-19876.3	augustus35135.t1
ORTHOMCL11211	At04g0215	Aeuc_48982	LE16539.1	EplaQFAX02000595.1G000100.1	Coff_29311	Soff_36376	Msyl_30945	Cmi_58645	Csu_67127	Hin_54236	Solyc06T001758.1.ITAG5.0	SHRZC_0003016	Cluster-44199.0	augustus40825.t1
ORTHOMCL11214	At07g1046	Aeuc_50846	LE34523.1	EplaCM016561.1G023910.1	Coff_44860	Soff_37220	Msyl_44140	Cmi_50382	Csu_60427	Hin_49079	Solyc12T002598.1.ITAG5.0	SHRZC_0011740	Cluster-48773.65170	augustus01155.t1
ORTHOMCL11221	At07g0795	Aeuc_52055	LE22757.1	EplaCM016561.1G012410.1	Coff_37839	Soff_38880	Msyl_23042	Cmi_49572	Csu_55227	Hin_57735	Solyc01T000249.1.ITAG5.0	SHRZC_0068299	Cluster-48773.88754	augustus00625.t1
ORTHOMCL11222	At08g0072	Aeuc_52303	LE02542.1	EplaCM016568.1G023710.1	Coff_30610	Soff_56925	Msyl_43248	Cmi_27133	Csu_44343	Hin_54010	Solyc07T002373.1.ITAG5.0	SHRZC_0088253	Cluster-53743.0	augustus15382.t1
ORTHOMCL11226	At06g1317	Aeuc_52532	LE20911.1	EplaCM016563.1G029710.1	Coff_34987	Soff_37606	Msyl_24554	Cmi_20474	Csu_37118	Hin_68076	Solyc02T000226.1.ITAG5.0	SHRZC_0061024	Cluster-48773.76470	augustus35944.t1
ORTHOMCL11228	At01g0714	Aeuc_53122	LE22485.1	EplaCM016568.1G000430.1	Coff_25590	Soff_24212	Msyl_40481	Cmi_40940	Csu_64007	Hin_59473	Solyc09T000415.1.ITAG5.0	SHRZC_0044361	Cluster-24388.4	augustus52278.t1
ORTHOMCL11229	At07g0535	Aeuc_53327	LE35183.1	EplaCM016561.1G014350.1	Coff_43483	Soff_39818	Msyl_32329	Cmi_44178	Csu_64058	Hin_66601	Solyc03T001628.1.ITAG5.0	SHRZC_0003254	Cluster-32405.0	augustus00225.t1
ORTHOMCL11230	At11g1906	Aeuc_53328	LE21956.1	EplaCM016562.1G004060.1	Coff_47388	Soff_49260	Msyl_40569	Cmi_03029	Csu_64214	Hin_20370	Solyc01T002877.1.ITAG5.0	SHRZC_0075234	Cluster-48773.22764	augustus39165.t1
ORTHOMCL11232	At12g1849	Aeuc_53358	LE10073.1	EplaCM016566.1G030830.1	Coff_42002	Soff_24094	Msyl_41927	Cmi_18853	Csu_37487	Hin_41232	Solyc09T002458.1.ITAG5.0	SHRZC_0034157	Cluster-48773.5460	augustus31563.t1
ORTHOMCL11238	At09g1806	Aeuc_54172	LE25492.1	EplaCM016562.1G039250.1	Coff_45443	Soff_18263	Msyl_39674	Cmi_54976	Csu_57450	Hin_42192	Solyc08T000162.1.ITAG5.0	SHRZC_0084961	Cluster-45175.0	augustus44160.t1
ORTHOMCL11240	At13g1999	Aeuc_54335	LE10567.1	EplaCM016564.1G006250.1	Coff_34154	Soff_53871	Msyl_26010	Cmi_54389	Csu_25915	Hin_31785	Solyc01T000046.1.ITAG5.0	SHRZC_0021126	Cluster-49553.0	augustus14037.t1
ORTHOMCL11244	At03g0399	Aeuc_54494	LE33819.1	EplaCM016566.1G014300.1	Coff_30045	Soff_16970	Msyl_30863	Cmi_21899	Csu_46320	Hin_47637	Solyc07T002659.1.ITAG5.0	SHRZC_0100458	Cluster-41430.0	augustus32887.t1
ORTHOMCL11253	At10g1881	Aeuc_55411	LE02526.1	EplaCM016564.1G026130.1	Coff_39432	Soff_34456	Msyl_41358	Cmi_67471	Csu_72756	Hin_45465	Solyc01T002689.1.ITAG5.0	SHRZC_0107159	Cluster-14329.0	genewise27663.t1
ORTHOMCL11254	At06g1185	Aeuc_55431	LE16901.1	EplaCM016567.1G028710.1	Coff_11574	Soff_30202	Msyl_22223	Cmi_09859	Csu_45220	Hin_47303	Solyc05T000804.1.ITAG5.0	SHRZC_0112457	Cluster-19570.1	augustus53969.t1
ORTHOMCL11255	At08g0911	Aeuc_55622	LE07958.1	EplaCM016568.1G016190.1	Coff_24072	Soff_49349	Msyl_30491	Cmi_36189	Csu_50716	Hin_10112	Solyc10T000275.1.ITAG5.0	SHRZC_0022892	Cluster-42941.6	augustus07314.t1
ORTHOMCL11259	At04g0363	Aeuc_55835	LE20717.1	EplaCM016566.1G019950.1	Coff_42530	Soff_49511	Msyl_42686	Cmi_33916	Csu_63380	Hin_61442	Solyc04T002893.1.ITAG5.0	SHRZC_0115860	Cluster-5812.12	augustus53641.t1
ORTHOMCL11270	At07g1901	Aeuc_57419	LE35662.1	EplaCM016566.1G013020.1	Coff_45182	Soff_57217	Msyl_41114	Cmi_11659	Csu_59895	Hin_45029	Solyc05T000270.1.ITAG5.0	SHRZC_0098283	Cluster-48773.100957	augustus38130.t1
ORTHOMCL11276	At04g1208	Aeuc_58305	LE21959.1	EplaCM016566.1G028870.1	Coff_08305	Soff_56610	Msyl_17169	Cmi_28829	Csu_53961	Hin_38196	Solyc08T000178.1.ITAG5.0	SHRZC_0002318	Cluster-36382.0	augustus44319.t1
ORTHOMCL11278	At07g1621	Aeuc_59216	LE02251.1	EplaCM016564.1G016600.1	Coff_39224	Soff_35222	Msyl_44272	Cmi_61672	Csu_62572	Hin_38824	Solyc06T002009.1.ITAG5.0	SHRZC_0073499	Cluster-32499.0	augustus38443.t1
