# Supplementary material for: Genomics meets metabolomics: decoding Arnebia tschimganica and the shikonin biosynthesis pathway
Source: Hortic Res. 2026 Mar 3;13(6):uhag077. doi: 10.1093/hr/uhag077 (PMC13253341; doi:10.1093/hr/uhag077)
Supplement: Web_Material_uhag077 [file web_material_uhag077.zip › Supplementary Table 7.xlsx]

## Sheet: Sheet1
Supplementary Table 7. The duplication types of the all predicted genes in A. tschimganica and L. erythrorhizon genomes (The other genes are singleton).
A. tschimganica					L. erythrorhizon
Dispersed (7627)	Proximal (1730)	Tandem (1561)	Transposed (7761)	WGD (12636)	Dispersed (9056)	Proximal (477)	Tandem (941)	Transposed (9472)	WGD (13340)
At08g0001	At08g0157	At08g0047	At08g0004	At08g0024	LE00005.1	LE00089.1	LE00007.1	LE00002.1	LE00003.1
At12g0290	At08g0159	At08g0176	At08g0008	At08g0027	LE15887.1	LE00117.1	LE00018.1	LE00019.1	LE00009.1
At01g1620	At08g0160	At08g0177	At08g0040	At08g0043	LE22164.1	LE00196.1	LE00126.1	LE00023.1	LE00010.1
At03g2440	At08g0161	At08g0188	At08g0079	At08g0050	LE00006.1	LE00279.1	LE00193.1	LE00030.1	LE00011.1
At08g0016	At08g0217	At08g0215	At08g0097	At08g0088	LE09071.1	LE00319.1	LE00262.1	LE00031.1	LE00015.1
At08g0717	At08g0219	At08g0351	At08g0112	At08g0094	LE00012.1	LE00334.1	LE00294.1	LE00034.1	LE00016.1
At13g2221	At08g0221	At08g0352	At08g0136	At08g0098	LE05766.1	LE00712.1	LE00421.1	LE00035.1	LE00017.1
At08g0070	At08g0295	At08g0403	At08g0139	At08g0100	LE30594.1	LE00881.1	LE00440.1	LE00036.1	LE00020.1
At04g0372	At08g0296	At08g0421	At08g0170	At08g0114	LE32351.1	LE00904.1	LE00497.1	LE00049.1	LE00021.1
At08g2426	At08g0298	At08g0456	At08g0235	At08g0134	LE00014.1	LE00913.1	LE00506.1	LE00053.1	LE00022.1
At08g0080	At08g0350	At08g0457	At08g0257	At08g0145	LE09586.1	LE00983.1	LE00533.1	LE00062.2	LE00025.1
At10g1900	At08g0355	At08g0653	At08g0264	At08g0146	LE16266.1	LE01134.1	LE00549.1	LE00066.1	LE00032.1
At08g0116	At08g0395	At08g0674	At08g0277	At08g0158	LE20921.1	LE01137.1	LE00584.1	LE00067.1	LE00037.1
At03g1602	At08g0396	At08g0783	At08g0319	At08g0164	LE00024.1	LE01141.1	LE00615.1	LE00068.1	LE00039.1
At13g0458	At08g0399	At08g0784	At08g0329	At08g0169	LE00475.1	LE01243.1	LE00657.1	LE00073.1	LE00042.1
At13g1064	At08g0401	At08g0791	At08g0330	At08g0175	LE11205.1	LE01311.1	LE00679.1	LE00079.1	LE00044.1
At14g0834	At08g0413	At08g0805	At08g0353	At08g0181	LE17244.1	LE01340.1	LE00696.1	LE00086.1	LE00046.1
At08g0119	At08g0422	At08g0806	At08g0357	At08g0182	LE00026.1	LE01356.1	LE00740.1	LE00090.1	LE00047.1
At02g1390	At08g0424	At08g0838	At08g0373	At08g0194	LE04267.1	LE01384.1	LE00861.1	LE00092.1	LE00048.1
At08g0122	At08g0426	At08g0884	At08g0381	At08g0205	LE25421.1	LE01587.1	LE00911.1	LE00109.1	LE00050.1
At02g2204	At08g0458	At08g0947	At08g0383	At08g0209	LE00027.1	LE01624.1	LE00943.1	LE00114.1	LE00051.1
At03g0597	At08g0461	At08g0948	At08g0390	At08g0223	LE00071.1	LE01656.1	LE01004.1	LE00116.1	LE00054.1
At08g0133	At08g0482	At08g0980	At08g0398	At08g0236	LE01037.1	LE01786.1	LE01015.1	LE00120.1	LE00055.1
At01g0492	At08g0531	At08g0981	At08g0407	At08g0238	LE13828.1	LE01796.1	LE01047.1	LE00121.1	LE00057.1
At03g3445	At08g0725	At08g0982	At08g0435	At08g0253	LE16617.1	LE01855.1	LE01048.1	LE00125.2	LE00058.1
At10g1865	At08g0726	At08g1024	At08g0443	At08g0262	LE00029.1	LE01865.1	LE01096.1	LE00127.1	LE00059.1
At13g0776	At08g0902	At08g1290	At08g0459	At08g0267	LE00588.1	LE01909.1	LE01325.1	LE00149.1	LE00063.1
At08g0143	At08g0932	At08g1291	At08g0477	At08g0271	LE01885.2	LE01925.1	LE01327.1	LE00155.1	LE00065.3
At11g0990	At08g0985	At08g1374	At08g0492	At08g0273	LE03573.1	LE01936.1	LE01493.1	LE00158.1	LE00072.1
At03g2240	At08g1049	At08g1399	At08g0494	At08g0279	LE16951.1	LE02081.1	LE01590.1	LE00160.2	LE00076.1
At01g1229	At08g1052	At08g1421	At08g0548	At08g0284	LE00033.1	LE02088.1	LE01598.1	LE00166.1	LE00078.1
At08g0150	At08g1053	At08g1473	At08g0557	At08g0285	LE00108.1	LE02206.1	LE01613.1	LE00173.1	LE00082.1
At01g0342	At08g1054	At08g1525	At08g0562	At08g0289	LE27124.1	LE02209.1	LE01651.1	LE00175.1	LE00083.1
At08g0154	At08g1057	At08g1560	At08g0572	At08g0305	LE28482.2	LE02285.1	LE01669.1	LE00177.1	LE00085.1
At01g0219	At08g1058	At08g1568	At08g0576	At08g0310	LE32574.1	LE02312.1	LE01737.1	LE00179.1	LE00087.1
At09g1691	At08g1059	At08g1569	At08g0585	At08g0331	LE00038.4	LE02391.1	LE01790.1	LE00181.1	LE00094.1
At10g1720	At08g1276	At08g2567	At08g0594	At08g0334	LE13727.1	LE02471.1	LE01858.1	LE00182.1	LE00095.1
At06g0849	At08g1277	At08g2569	At08g0612	At08g0338	LE00040.1	LE02528.1	LE01961.1	LE00183.1	LE00096.1
At08g0155	At08g1278	At08g2574	At08g0616	At08g0342	LE21052.1	LE02800.1	LE01973.1	LE00190.1	LE00097.1
At06g0716	At08g1294	At08g2579	At08g0646	At08g0344	LE21936.1	LE02978.2	LE02019.1	LE00194.1	LE00098.1
At02g1653	At08g1295	At08g2584	At08g0649	At08g0358	LE23878.1	LE02981.1	LE02105.1	LE00197.2	LE00099.1
At08g0171	At08g1296	At08g2589	At08g0678	At08g0374	LE30297.1	LE03059.1	LE02160.1	LE00199.1	LE00100.1
At08g0372	At08g1298	At08g2590	At08g0718	At08g0404	LE00041.1	LE03084.1	LE02278.1	LE00208.1	LE00101.1
At09g0473	At08g1300	At08g2676	At08g0736	At08g0411	LE17775.1	LE03125.1	LE02315.1	LE00211.1	LE00102.1
At03g0016	At08g1301	At08g2737	At08g0737	At08g0416	LE21923.1	LE03170.1	LE02544.1	LE00218.1	LE00104.1
At03g1881	At08g1302	At08g2890	At08g0740	At08g0419	LE00052.1	LE03326.1	LE02639.1	LE00224.1	LE00105.1
At08g0183	At08g1341	At08g2891	At08g0762	At08g0420	LE07906.1	LE03530.1	LE02730.2	LE00225.1	LE00106.1
At13g0441	At08g1343	At01g0003	At08g0811	At08g0452	LE13677.1	LE03604.1	LE02747.1	LE00226.1	LE00111.1
At13g0893	At08g1346	At01g0004	At08g0839	At08g0481	LE24988.1	LE03751.1	LE02762.1	LE00230.1	LE00112.1
At08g0195	At08g1347	At01g0212	At08g0858	At08g0517	LE00056.2	LE04153.1	LE02765.1	LE00232.1	LE00113.1
At03g0797	At08g1348	At01g0215	At08g0862	At08g0520	LE34067.1	LE04170.1	LE02847.1	LE00237.1	LE00115.1
At08g0206	At08g1370	At01g0266	At08g0869	At08g0524	LE00061.1	LE04258.1	LE02856.1	LE00238.1	LE00119.1
At09g2232	At08g1392	At01g0267	At08g0882	At08g0527	LE02769.1	LE04373.1	LE02883.1	LE00241.1	LE00122.1
At07g1482	At08g1501	At01g0268	At08g0920	At08g0528	LE11876.2	LE04377.1	LE02912.1	LE00245.1	LE00123.1
At08g0255	At08g1751	At01g0439	At08g0921	At08g0550	LE00064.1	LE04443.1	LE02928.1	LE00246.1	LE00124.1
At08g0861	At08g1752	At01g0489	At08g0945	At08g0555	LE02281.1	LE04593.1	LE02965.1	LE00248.1	LE00130.1
At07g1152	At08g1754	At01g0523	At08g0969	At08g0561	LE07437.1	LE04679.1	LE02971.1	LE00254.1	LE00132.1
At08g0274	At08g1755	At01g0524	At08g0974	At08g0581	LE17383.2	LE04686.1	LE02980.1	LE00255.1	LE00133.1
At03g3357	At08g1756	At01g0525	At08g0991	At08g0590	LE32589.1	LE04759.1	LE03022.1	LE00257.1	LE00134.1
At04g1538	At08g1758	At01g0551	At08g0994	At08g0614	LE00069.1	LE04940.1	LE03120.1	LE00259.1	LE00135.1
At03g0940	At08g1759	At12g1574	At08g1004	At08g0620	LE04289.1	LE04976.1	LE03140.1	LE00266.1	LE00136.1
At09g1718	At08g1760	At12g1495	At08g1009	At08g0673	LE13034.1	LE04986.1	LE03168.1	LE00268.1	LE00138.1
At08g0280	At08g1761	At12g1475	At08g1014	At08g0677	LE17663.3	LE05083.1	LE03176.1	LE00274.1	LE00143.1
At01g1356	At08g1764	At12g1223	At08g1015	At08g0700	LE24008.1	LE05393.1	LE03207.1	LE00275.1	LE00144.1
At08g0293	At08g1765	At12g1175	At08g1028	At08g0719	LE00070.1	LE05620.1	LE03229.1	LE00276.1	LE00146.1
At04g0154	At08g1766	At12g1174	At08g1074	At08g0732	LE01357.1	LE05710.1	LE03303.1	LE00277.1	LE00147.1
At01g0886	At08g1767	At12g1144	At08g1090	At08g0735	LE06564.3	LE05777.1	LE03317.1	LE00278.1	LE00148.1
At13g2210	At08g1768	At12g1143	At08g1135	At08g0749	LE20854.1	LE05792.1	LE03345.1	LE00280.1	LE00150.1
At08g2447	At08g1769	At12g1142	At08g1175	At08g0770	LE33300.1	LE05806.1	LE03392.1	LE00286.1	LE00151.1
At08g0336	At08g2611	At12g1051	At08g1178	At08g0776	LE00074.1	LE05925.1	LE03427.1	LE00287.1	LE00152.1
At11g0552	At08g2617	At12g0953	At08g1265	At08g0778	LE21981.1	LE05931.1	LE03438.1	LE00298.1	LE00153.1
At11g0540	At08g2623	At12g0845	At08g1280	At08g0797	LE22812.1	LE06031.1	LE03543.1	LE00302.1	LE00164.1
At08g0354	At08g2667	At12g0844	At08g1299	At08g0798	LE24292.1	LE06237.1	LE03565.1	LE00306.1	LE00167.1
At03g4254	At08g2668	At12g0843	At08g1306	At08g0802	LE27025.1	LE06318.1	LE03568.1	LE00313.1	LE00168.1
At03g4387	At08g2669	At12g0811	At08g1323	At08g0815	LE00077.1	LE06496.1	LE03662.1	LE00315.1	LE00169.1
At03g4263	At08g2670	At12g0464	At08g1354	At08g0823	LE07249.1	LE06593.1	LE03703.1	LE00317.1	LE00172.1
At08g0362	At08g2675	At12g0463	At08g1395	At08g0837	LE09470.2	LE06602.1	LE03721.1	LE00321.1	LE00178.1
At01g1649	At08g2679	At12g0458	At08g1411	At08g0843	LE11308.1	LE06614.1	LE03722.1	LE00324.1	LE00184.1
At08g0408	At08g2680	At12g0457	At08g1414	At08g0851	LE32382.3	LE06625.1	LE03754.1	LE00325.1	LE00185.1
At03g1752	At08g2681	At12g0322	At08g1440	At08g0867	LE00080.2	LE06629.1	LE03769.1	LE00327.1	LE00186.1
At07g1189	At08g2736	At12g0257	At08g1476	At08g0885	LE10562.1	LE06677.1	LE03779.1	LE00328.1	LE00187.1
At08g0425	At08g2761	At12g0256	At08g1482	At08g0893	LE00081.1	LE06746.1	LE03850.1	LE00333.1	LE00189.1
At04g1671	At08g2762	At12g0254	At08g1490	At08g0900	LE11336.1	LE06759.1	LE03894.1	LE00340.1	LE00192.1
At04g1472	At08g2763	At12g0244	At08g1510	At08g0935	LE11565.1	LE06869.1	LE03923.1	LE00355.1	LE00195.1
At12g1991	At08g2770	At12g0243	At08g1512	At08g0943	LE19155.1	LE06953.1	LE03982.1	LE00358.1	LE00198.1
At06g0850	At08g2771	At09g0174	At08g1542	At08g0968	LE27359.1	LE06956.1	LE03995.1	LE00359.1	LE00202.1
At08g0427	At08g2772	At09g0175	At08g1551	At08g0973	LE00084.1	LE06959.1	LE04010.1	LE00360.1	LE00204.1
At12g1677	At08g2894	At09g0216	At08g1552	At08g1005	LE01229.1	LE07015.1	LE04020.1	LE00366.1	LE00210.1
At07g1706	At08g2897	At09g0243	At08g1564	At08g1007	LE00093.1	LE07206.1	LE04030.1	LE00371.3	LE00212.1
At10g1311	At01g0001	At09g0244	At08g1576	At08g1011	LE10736.1	LE07351.1	LE04039.1	LE00372.1	LE00213.1
At08g0436	At01g0002	At09g0264	At08g1599	At08g1023	LE17960.2	LE07477.1	LE04068.1	LE00373.1	LE00214.1
At09g0134	At01g0005	At09g0265	At08g1606	At08g1030	LE19218.1	LE07515.1	LE04108.1	LE00376.1	LE00215.1
At04g0531	At01g0006	At09g0268	At08g1616	At08g1045	LE31711.1	LE07689.1	LE04227.1	LE00380.1	LE00219.1
At02g2235	At01g0008	At09g0289	At08g1640	At08g1062	LE00103.1	LE07690.1	LE04272.1	LE00383.1	LE00220.1
At13g1170	At01g0101	At09g0290	At08g1667	At08g1075	LE04887.1	LE07709.1	LE04285.1	LE00388.1	LE00221.1
At08g0439	At01g0137	At09g0313	At08g1668	At08g1118	LE12239.1	LE07733.1	LE04342.1	LE00389.1	LE00223.1
At01g3181	At01g0139	At09g0314	At08g1671	At08g1124	LE35515.1	LE07826.1	LE04346.1	LE00394.1	LE00227.1
At08g0460	At01g0285	At04g0001	At08g1693	At08g1142	LE00107.1	LE07907.2	LE04368.1	LE00395.1	LE00231.1
At08g2012	At01g0383	At04g0002	At08g1698	At08g1145	LE35772.1	LE08143.1	LE04385.1	LE00399.1	LE00233.1
At12g0774	At01g0385	At04g0003	At08g1699	At08g1147	LE00110.1	LE08155.1	LE04522.1	LE00400.1	LE00235.1
At02g0384	At01g0431	At04g0031	At08g1708	At08g1154	LE06947.1	LE08156.1	LE04588.1	LE00402.1	LE00236.1
At13g0391	At01g0554	At04g0107	At08g1718	At08g1170	LE00118.1	LE08184.1	LE04614.1	LE00404.1	LE00239.1
At08g0465	At01g0556	At04g0126	At08g1771	At08g1179	LE00180.1	LE08190.1	LE04617.1	LE00406.1	LE00240.1
At10g0851	At01g0621	At04g0169	At08g1781	At08g1180	LE08147.1	LE08286.1	LE04635.1	LE00408.1	LE00249.1
At08g0470	At12g1603	At04g0170	At08g1788	At08g1182	LE21156.1	LE08300.1	LE04639.1	LE00413.1	LE00253.1
At01g2168	At12g1601	At04g0236	At08g1804	At08g1196	LE22430.1	LE08450.1	LE04711.1	LE00415.1	LE00256.1
At08g0475	At12g1526	At04g0587	At08g1811	At08g1225	LE00128.1	LE08911.1	LE04734.1	LE00418.1	LE00258.1
At07g1621	At12g1525	At04g0588	At08g1813	At08g1240	LE04118.1	LE08983.1	LE04738.1	LE00425.1	LE00260.1
At08g0487	At12g1501	At14g1772	At08g1825	At08g1250	LE14155.1	LE09073.1	LE04804.1	LE00426.1	LE00261.1
At04g1447	At12g1498	At14g1707	At08g1829	At08g1281	LE29216.1	LE09088.1	LE04814.1	LE00430.1	LE00263.2
At09g0683	At12g1391	At14g1481	At08g2608	At08g1289	LE34822.1	LE09134.1	LE04820.1	LE00448.1	LE00264.1
At12g1636	At12g1387	At14g1426	At08g2612	At08g1292	LE00129.1	LE09216.1	LE04832.1	LE00449.1	LE00269.1
At04g0671	At12g1383	At14g1424	At08g2616	At08g1320	LE00908.1	LE09272.1	LE04834.1	LE00454.1	LE00270.1
At08g0504	At12g1315	At14g1048	At08g2634	At08g1326	LE09232.1	LE09344.1	LE04855.1	LE00457.1	LE00271.1
At02g0296	At12g1166	At14g1047	At08g2665	At08g1378	LE19454.1	LE09359.1	LE04891.1	LE00458.2	LE00272.2
At05g0525	At12g0956	At14g1046	At08g2674	At08g1396	LE33558.2	LE09365.1	LE04903.1	LE00470.1	LE00273.1
At08g0519	At12g0808	At14g0739	At08g2688	At08g1410	LE00131.1	LE09453.1	LE04998.1	LE00474.1	LE00281.1
At11g1995	At12g0756	At14g0737	At08g2696	At08g1429	LE18574.1	LE09543.1	LE05014.1	LE00478.1	LE00282.1
At10g1347	At12g0622	At14g0726	At08g2703	At08g1445	LE00139.1	LE09600.1	LE05058.1	LE00482.1	LE00284.1
At08g1839	At12g0621	At14g0581	At08g2768	At08g1456	LE06597.1	LE09696.1	LE05107.1	LE00483.1	LE00285.1
At12g0035	At12g0491	At14g0563	At08g2774	At08g1463	LE10438.1	LE09746.1	LE05194.1	LE00485.1	LE00288.2
At08g0522	At12g0462	At14g0515	At08g2786	At08g1472	LE14436.1	LE09820.1	LE05263.1	LE00486.1	LE00291.1
At04g1089	At12g0460	At14g0514	At08g2788	At08g1479	LE32088.1	LE09822.1	LE05271.1	LE00489.1	LE00293.1
At03g0077	At12g0459	At14g0464	At08g2796	At08g1598	LE00140.1	LE09845.1	LE05300.1	LE00500.1	LE00296.1
At08g0525	At12g0456	At14g0463	At08g2797	At08g1620	LE00884.1	LE09886.1	LE05327.1	LE00501.1	LE00303.1
At08g0704	At12g0414	At14g0380	At08g2801	At08g1627	LE00142.1	LE09948.1	LE05345.1	LE00507.1	LE00304.1
At08g0526	At12g0304	At14g0332	At08g2803	At08g1631	LE09053.1	LE10193.1	LE05444.1	LE00514.1	LE00307.1
At01g1002	At12g0255	At14g0330	At08g2808	At08g1653	LE23189.1	LE10247.1	LE05478.1	LE00527.1	LE00308.1
At04g1597	At09g0138	At14g0329	At08g2856	At08g1663	LE32883.1	LE10279.1	LE05479.1	LE00528.1	LE00309.1
At04g0955	At09g0142	At14g0328	At08g2859	At08g1687	LE34936.1	LE10301.1	LE05506.1	LE00529.1	LE00311.1
At03g2075	At09g0145	At14g0303	At08g2863	At08g1695	LE00154.1	LE10359.1	LE05607.1	LE00537.1	LE00312.1
At08g0543	At09g0146	At14g0302	At08g2865	At08g1707	LE04349.1	LE10463.1	LE05622.1	LE00539.1	LE00314.1
At10g2155	At09g0228	At14g0290	At08g2876	At08g1709	LE00156.1	LE10478.1	LE05635.1	LE00540.1	LE00318.1
At10g1444	At09g0322	At14g0289	At08g2877	At08g1729	LE04591.1	LE10543.1	LE05673.1	LE00543.1	LE00322.1
At01g1313	At09g0324	At14g0285	At08g2881	At08g1730	LE07627.1	LE10604.1	LE05729.1	LE00547.1	LE00323.1
At13g0422	At09g0377	At14g0161	At08g2909	At08g1753	LE22344.1	LE10907.1	LE05801.1	LE00548.1	LE00329.1
At08g0556	At09g0388	At14g0160	At08g2910	At08g1795	LE34501.1	LE11013.1	LE05812.1	LE00554.1	LE00331.1
At08g2190	At04g0029	At14g0101	At08g2911	At08g1797	LE00157.1	LE11040.1	LE05846.1	LE00556.1	LE00332.1
At10g1959	At04g0046	At14g0100	At08g2922	At08g1798	LE14861.1	LE11066.1	LE05878.1	LE00557.1	LE00336.1
At02g0776	At04g0127	At14g0097	At08g2923	At08g1805	LE14886.1	LE11248.1	LE05881.1	LE00558.1	LE00337.1
At09g0892	At04g0156	At14g0096	At01g0024	At08g1820	LE19152.1	LE11315.1	LE05956.1	LE00562.1	LE00338.1
At08g0571	At04g0163	At14g0058	At01g0030	At08g1828	LE00159.1	LE11321.1	LE05972.1	LE00564.1	LE00339.1
At03g3569	At04g0166	At14g0057	At01g0036	At08g1832	LE10545.1	LE11339.1	LE05979.1	LE00568.1	LE00343.1
At08g0583	At04g0413	At01g1033	At01g0047	At08g1844	LE00161.1	LE11451.1	LE06034.1	LE00570.1	LE00345.1
At07g1176	At04g0498	At01g1026	At01g0051	At08g1853	LE03897.1	LE11463.1	LE06043.1	LE00572.1	LE00346.1
At14g1644	At04g0503	At01g0987	At01g0056	At08g1869	LE25843.1	LE11562.1	LE06065.1	LE00574.1	LE00347.1
At03g1454	At04g0504	At01g0986	At01g0057	At08g1876	LE27259.1	LE11608.2	LE06069.1	LE00575.1	LE00349.1
At06g1396	At04g0505	At01g0888	At01g0084	At08g1881	LE27692.1	LE11632.1	LE06078.1	LE00580.1	LE00350.1
At08g0586	At04g0506	At01g0732	At01g0106	At08g1888	LE00163.1	LE11707.1	LE06102.1	LE00581.1	LE00351.1
At08g2286	At04g0507	At01g0731	At01g0108	At08g1890	LE05288.1	LE11710.1	LE06113.1	LE00587.1	LE00353.1
At03g4409	At04g0508	At01g0730	At01g0113	At08g2568	LE18925.1	LE11719.1	LE06315.1	LE00589.1	LE00356.1
At07g0857	At04g0581	At01g0712	At01g0120	At08g2570	LE35433.1	LE11836.1	LE06317.1	LE00590.1	LE00357.1
At08g0629	At04g0582	At01g0711	At01g0125	At08g2571	LE00165.1	LE11895.1	LE06399.1	LE00593.1	LE00362.1
At09g0082	At04g0585	At02g2272	At01g0132	At08g2572	LE03181.1	LE11973.1	LE06405.1	LE00600.1	LE00370.1
At10g1143	At04g0586	At02g0447	At01g0140	At08g2573	LE08170.1	LE12094.1	LE06452.1	LE00609.1	LE00377.1
At08g0633	At14g1999	At02g0461	At01g0143	At08g2577	LE29247.1	LE12146.1	LE06474.1	LE00610.1	LE00378.1
At14g1416	At14g1975	At02g0462	At01g0149	At08g2580	LE34245.1	LE12461.1	LE06482.1	LE00613.1	LE00379.1
At08g0634	At14g1974	At02g0730	At01g0156	At08g2581	LE00170.1	LE12462.1	LE06516.1	LE00614.1	LE00382.1
At07g0870	At14g1973	At02g0765	At01g0166	At08g2582	LE35587.1	LE12511.1	LE06531.1	LE00618.1	LE00386.1
At08g0656	At14g1968	At02g0783	At01g0175	At08g2583	LE00171.1	LE12568.1	LE06607.1	LE00621.2	LE00390.1
At11g1563	At14g1857	At02g0784	At01g0181	At08g2585	LE10276.1	LE12725.1	LE06654.1	LE00626.1	LE00392.1
At02g0074	At14g1829	At02g1010	At01g0190	At08g2586	LE22355.1	LE12777.1	LE06848.1	LE00629.1	LE00393.1
At07g1810	At14g1767	At02g1011	At01g0202	At08g2587	LE29662.1	LE12807.1	LE06862.1	LE00631.1	LE00396.1
At07g0178	At14g1766	At02g1021	At01g0208	At08g2588	LE00174.1	LE12808.1	LE06964.1	LE00632.1	LE00397.1
At08g0664	At14g1528	At02g1083	At01g0221	At08g2592	LE34113.1	LE12841.1	LE06970.1	LE00638.1	LE00398.1
At04g1697	At14g1433	At02g1089	At01g0229	At08g2594	LE00176.1	LE12849.1	LE07017.1	LE00643.1	LE00401.1
At03g1607	At14g1403	At02g1090	At01g0232	At08g2596	LE04533.1	LE12904.1	LE07056.1	LE00644.1	LE00403.1
At11g0913	At14g1402	At02g1414	At01g0236	At08g2597	LE00188.1	LE13061.1	LE07092.1	LE00647.1	LE00409.1
At11g0822	At14g1270	At02g1423	At01g0238	At08g2599	LE01579.1	LE13093.1	LE07231.1	LE00655.1	LE00410.1
At08g0672	At14g1043	At02g1424	At01g0248	At08g2600	LE02395.1	LE13116.1	LE07322.1	LE00659.1	LE00411.2
At03g4364	At14g1041	At02g1488	At01g0258	At08g2601	LE27527.2	LE13121.1	LE07377.1	LE00660.1	LE00412.1
At03g4399	At14g1040	At02g1503	At01g0273	At08g2602	LE30642.1	LE13252.2	LE07420.1	LE00662.1	LE00414.1
At07g0107	At14g0982	At02g1504	At01g0278	At08g2603	LE00191.1	LE13349.1	LE07436.1	LE00672.1	LE00417.1
At08g0692	At14g0981	At02g1836	At01g0280	At08g2683	LE25644.1	LE13403.1	LE07538.1	LE00673.1	LE00419.1
At12g1867	At14g0979	At02g1928	At01g0286	At08g2690	LE00200.1	LE13517.1	LE07597.1	LE00674.1	LE00420.1
At12g1866	At14g0978	At03g1847	At01g0292	At08g2692	LE24734.1	LE13804.1	LE07603.1	LE00676.1	LE00422.1
At08g0695	At14g0889	At03g1846	At01g0294	At08g2694	LE00201.1	LE13816.1	LE07638.1	LE00678.1	LE00427.1
At04g0824	At14g0887	At03g1819	At01g0312	At08g2695	LE10366.1	LE13885.1	LE07682.1	LE00680.1	LE00428.1
At08g0730	At14g0781	At03g1813	At01g0317	At08g2698	LE24535.1	LE13951.1	LE07735.1	LE00681.1	LE00429.1
At12g1293	At14g0736	At03g1779	At01g0334	At08g2699	LE27311.1	LE14115.1	LE07761.1	LE00685.1	LE00431.1
At09g0822	At14g0734	At03g1778	At01g0335	At08g2700	LE33485.1	LE14202.1	LE07766.1	LE00690.1	LE00432.1
At08g0747	At14g0733	At03g1763	At01g0338	At08g2701	LE00205.1	LE14210.1	LE07814.1	LE00695.1	LE00433.1
At13g2439	At14g0729	At03g1762	At01g0353	At08g2702	LE26673.1	LE14373.1	LE07931.1	LE00703.1	LE00434.1
At08g0753	At14g0727	At03g1655	At01g0393	At08g2705	LE33090.1	LE14433.1	LE07949.1	LE00705.2	LE00443.1
At13g0758	At14g0691	At03g1649	At01g0394	At08g2706	LE35035.1	LE14601.1	LE08049.1	LE00707.1	LE00444.1
At08g0760	At14g0641	At03g1620	At01g0399	At08g2708	LE00206.1	LE14636.1	LE08191.1	LE00716.1	LE00446.1
At07g2328	At14g0640	At03g1571	At01g0410	At08g2711	LE05693.1	LE14673.1	LE08236.1	LE00717.1	LE00450.8
At03g0430	At14g0607	At03g1570	At01g0411	At08g2712	LE19646.1	LE14737.1	LE08243.1	LE00727.1	LE00455.1
At03g0799	At14g0605	At03g1560	At01g0440	At08g2716	LE30045.1	LE14773.1	LE08279.1	LE00728.1	LE00460.1
At07g0124	At14g0604	At03g1481	At01g0472	At08g2717	LE00209.1	LE14883.1	LE08329.1	LE00729.1	LE00462.1
At08g0772	At14g0603	At03g1475	At01g0475	At08g2720	LE11163.1	LE14914.1	LE08353.1	LE00731.2	LE00464.1
At02g0678	At14g0602	At03g1474	At01g0486	At08g2722	LE19883.1	LE14997.1	LE08395.1	LE00732.1	LE00466.1
At02g0842	At14g0601	At03g1377	At01g0539	At08g2726	LE25095.1	LE15011.1	LE08397.1	LE00737.1	LE00467.1
At05g0195	At14g0597	At03g1376	At01g0540	At08g2767	LE27168.1	LE15066.1	LE08413.1	LE00738.1	LE00468.1
At05g0194	At14g0596	At03g1209	At01g0541	At08g2802	LE00228.1	LE15076.1	LE08468.1	LE00751.1	LE00476.1
At08g0796	At14g0595	At03g1203	At01g0543	At08g2810	LE11890.1	LE15106.2	LE08493.1	LE00755.1	LE00484.1
At03g1533	At14g0594	At03g1202	At01g0544	At08g2812	LE12440.1	LE15297.1	LE08588.1	LE00757.1	LE00488.1
At08g0803	At14g0593	At03g1089	At01g0546	At08g2821	LE19192.1	LE15445.1	LE08589.1	LE00759.1	LE00491.1
At08g2870	At14g0592	At03g1082	At01g0555	At08g2822	LE25456.1	LE15566.1	LE08627.1	LE00761.1	LE00492.1
At08g0810	At14g0590	At03g1081	At01g0558	At08g2824	LE00229.1	LE15567.1	LE08629.1	LE00768.1	LE00493.1
At10g1138	At14g0589	At03g1080	At01g0559	At08g2825	LE03396.1	LE15672.1	LE08631.1	LE00769.1	LE00494.1
At08g0832	At14g0588	At03g1079	At01g0568	At08g2826	LE26090.1	LE15997.1	LE08653.1	LE00770.1	LE00495.1
At14g0539	At14g0585	At03g1078	At01g0576	At08g2829	LE32606.1	LE16015.1	LE08722.1	LE00777.1	LE00496.1
At07g1183	At14g0579	At03g1077	At01g0578	At08g2830	LE33676.1	LE16150.1	LE08748.1	LE00779.1	LE00498.1
At03g4460	At14g0513	At03g1076	At01g0579	At08g2833	LE00234.1	LE16304.1	LE08756.1	LE00783.1	LE00499.1
At10g1537	At14g0512	At03g1075	At01g0586	At08g2834	LE16036.1	LE16327.1	LE08758.1	LE00787.1	LE00502.1
At08g0890	At14g0506	At03g1045	At01g0589	At08g2835	LE22818.1	LE16478.1	LE08879.1	LE00790.1	LE00503.1
At06g1379	At14g0505	At03g1044	At01g0593	At08g2836	LE00242.1	LE16579.1	LE08916.1	LE00792.1	LE00505.1
At03g4144	At14g0501	At11g1888	At01g0596	At08g2839	LE00480.2	LE16649.1	LE08926.1	LE00793.1	LE00508.1
At08g0899	At14g0500	At11g1806	At01g0607	At08g2840	LE06907.1	LE16861.1	LE08944.1	LE00794.2	LE00509.1
At02g1585	At14g0300	At11g1788	At01g0615	At08g2842	LE17977.1	LE16868.1	LE08948.1	LE00798.1	LE00511.1
At03g2984	At14g0296	At11g1780	At01g0619	At08g2844	LE26761.1	LE17139.1	LE08965.2	LE00799.1	LE00513.1
At08g0910	At14g0217	At11g1770	At08g2927	At08g2848	LE00244.1	LE17153.1	LE09000.1	LE00800.1	LE00515.1
At08g1530	At14g0192	At11g1768	Atctgg0368	At08g2901	LE02995.1	LE17423.1	LE09011.1	LE00801.1	LE00519.1
At12g0748	At14g0162	At11g1435	Atctgg0370	At08g2902	LE12013.1	LE17526.1	LE09026.1	LE00803.2	LE00520.1
At14g1469	At14g0159	At11g1318	Atctgg0374	At08g2903	LE12915.1	LE17528.1	LE09102.1	LE00804.1	LE00522.1
At08g0918	At14g0156	At11g1305	Atctgg0375	At08g2904	LE20521.1	LE17563.2	LE09160.1	LE00806.1	LE00523.1
At13g0930	At14g0116	At11g1279	At12g1600	At08g2905	LE00250.1	LE17568.1	LE09274.1	LE00807.1	LE00524.1
At13g1740	At14g0114	At11g1158	At12g1592	At01g0033	LE19730.1	LE17604.1	LE09312.1	LE00820.1	LE00526.1
At08g0923	At14g0065	At11g1129	At12g1585	At01g0040	LE31009.1	LE17679.1	LE09368.1	LE00822.1	LE00530.1
At08g2804	At14g0048	At11g1065	At12g1577	At01g0065	LE31727.1	LE17776.1	LE09377.1	LE00824.1	LE00531.1
At08g2781	At01g1022	At11g1064	At12g1566	At01g0072	LE32286.1	LE17847.1	LE09415.1	LE00827.1	LE00532.1
At06g0254	At01g1020	At11g1020	At12g1530	At01g0082	LE00251.1	LE17875.1	LE09422.1	LE00835.1	LE00536.1
At13g2226	At01g1019	At11g0937	At12g1521	At01g0085	LE05853.1	LE17894.1	LE09505.1	LE00838.1	LE00538.1
At08g0931	At01g0952	At11g0777	At12g1518	At01g0087	LE15841.1	LE17897.1	LE09507.1	LE00839.1	LE00541.1
At04g0597	At01g0950	At11g0776	At12g1512	At01g0089	LE18367.1	LE18074.1	LE09527.1	LE00840.1	LE00542.1
At03g1451	At01g0918	At11g0712	At12g1509	At01g0098	LE32998.1	LE18124.1	LE09528.1	LE00844.1	LE00545.1
At10g0675	At01g0808	At11g0711	At12g1506	At01g0118	LE00265.1	LE18148.1	LE09578.1	LE00845.1	LE00550.1
At03g2796	At01g0804	At11g0686	At12g1492	At01g0124	LE32422.1	LE18227.1	LE09602.1	LE00847.1	LE00551.1
At08g0959	At01g0802	At11g0685	At12g1451	At01g0128	LE00267.1	LE18245.2	LE09616.1	LE00848.1	LE00553.1
At09g0129	At01g0792	At11g0682	At12g1428	At01g0134	LE16302.1	LE18451.1	LE09655.1	LE00849.1	LE00560.1
At03g2192	At01g0788	At11g0681	At12g1413	At01g0142	LE18145.1	LE18502.1	LE09691.1	LE00852.1	LE00566.1
At03g1483	At01g0785	At11g0667	At12g1395	At01g0150	LE18835.1	LE18709.1	LE09788.1	LE00862.2	LE00573.1
At13g1420	At01g0784	At11g0645	At12g1390	At01g0153	LE18873.1	LE18804.1	LE09828.1	LE00872.1	LE00577.1
At08g0962	At01g0783	At11g0607	At12g1389	At01g0172	LE00283.1	LE19007.1	LE09867.1	LE00873.1	LE00578.1
At06g0731	At01g0777	At11g0605	At12g1385	At01g0194	LE00299.1	LE19042.1	LE09879.1	LE00876.1	LE00579.1
At13g1221	At02g2275	At11g0603	At12g1377	At01g0211	LE23832.1	LE19184.1	LE09910.1	LE00877.1	LE00582.1
At06g1882	At02g2274	At11g0602	At12g1332	At01g0327	LE00289.1	LE19338.1	LE10024.1	LE00878.1	LE00585.1
At08g0963	At02g2270	At11g0586	At12g1299	At01g0329	LE00823.1	LE19341.1	LE10039.1	LE00879.5	LE00595.1
At12g1928	At02g0332	At11g0585	At12g1295	At01g0354	LE21736.1	LE19396.1	LE10122.1	LE00885.1	LE00596.1
At08g0983	At02g0337	At11g0581	At12g1291	At01g0367	LE24116.1	LE19416.1	LE10129.1	LE00894.1	LE00598.1
At02g0116	At02g0339	At11g0580	At12g1268	At01g0372	LE00290.1	LE19511.1	LE10181.1	LE00895.1	LE00601.1
At01g0527	At02g0368	At11g0549	At12g1263	At01g0380	LE26501.1	LE19675.1	LE10281.1	LE00900.1	LE00602.1
At08g0987	At02g0402	At11g0453	At12g1254	At01g0390	LE30536.1	LE19823.1	LE10287.1	LE00910.1	LE00603.1
At03g3182	At02g0601	At11g0445	At12g1243	At01g0401	LE31480.1	LE19845.1	LE10352.1	LE00912.1	LE00604.1
At08g0989	At02g0841	At11g0440	At12g1239	At01g0413	LE00292.1	LE19881.1	LE10391.1	LE00917.1	LE00607.1
At02g0729	At02g0906	At11g0437	At12g1216	At01g0435	LE08998.1	LE19932.1	LE10434.1	LE00920.1	LE00611.1
At07g1964	At02g0975	At11g0383	At12g1183	At01g0453	LE09308.1	LE19959.1	LE10441.1	LE00926.1	LE00619.1
At08g0993	At02g0976	At11g0372	At12g1177	At01g0456	LE26363.1	LE20003.1	LE10493.1	LE00928.1	LE00622.1
At12g0810	At02g0977	At11g0304	At12g1172	At01g0460	LE33582.1	LE20028.1	LE10539.1	LE00929.1	LE00627.2
At09g0081	At02g0978	At11g0220	At12g1107	At01g0466	LE00295.1	LE20059.1	LE10561.1	LE00935.1	LE00635.1
At13g2110	At02g0979	At11g0219	At12g1086	At01g0498	LE10711.1	LE20217.1	LE10612.1	LE00937.1	LE00636.1
At04g0897	At02g0981	At11g0218	At12g1074	At01g0521	LE20365.1	LE20305.1	LE10625.1	LE00939.1	LE00637.1
At08g1010	At02g0982	At11g0105	At12g1035	At01g0522	LE24361.1	LE20325.1	LE10698.1	LE00941.1	LE00640.2
At13g2038	At02g0983	At11g0104	At12g1034	At12g1593	LE32764.1	LE20384.1	LE10791.1	LE00944.2	LE00642.1
At08g1262	At02g0984	At11g0044	At12g1016	At12g1580	LE00297.1	LE20401.1	LE10805.1	LE00945.1	LE00646.1
At11g0088	At02g0985	At09g0411	At12g0995	At12g1578	LE01581.1	LE20561.1	LE10824.1	LE00950.1	LE00648.1
At09g1155	At02g0991	At09g0454	At12g0962	At12g1564	LE23734.1	LE20574.1	LE10843.1	LE00951.1	LE00649.1
At08g1065	At02g0992	At09g0491	At12g0946	At12g1482	LE00305.1	LE20896.1	LE10869.1	LE00952.1	LE00650.1
At14g0892	At02g0994	At02g2123	At12g0926	At12g1480	LE15582.1	LE20898.1	LE10877.1	LE00953.1	LE00651.1
At14g0541	At02g1081	At02g2137	At12g0847	At12g1471	LE28315.1	LE20901.1	LE10897.1	LE00959.1	LE00652.1
At03g3034	At02g1086	At02g2138	At12g0840	At12g1469	LE00310.1	LE21005.1	LE10934.1	LE00960.1	LE00653.1
At13g0822	At02g1247	At01g1540	At12g0839	At12g1458	LE10582.1	LE21136.1	LE11009.1	LE00961.1	LE00654.1
At08g1119	At02g1251	At01g1541	At12g0831	At12g1453	LE00316.1	LE21193.1	LE11053.1	LE00963.1	LE00658.1
At07g1306	At02g1254	At01g1585	At12g0822	At12g1433	LE23307.2	LE21222.1	LE11089.1	LE00968.1	LE00661.1
At08g1120	At02g1255	At01g1586	At12g0814	At12g1410	LE00320.1	LE21229.1	LE11092.1	LE00969.1	LE00663.1
At08g1132	At02g1256	At01g1595	At12g0813	At12g1397	LE09306.1	LE21236.1	LE11099.1	LE00970.1	LE00664.1
At08g1183	At02g1258	At01g1596	At12g0796	At12g1394	LE09980.1	LE21368.1	LE11119.1	LE00985.1	LE00665.1
At01g3273	At02g1261	At01g1643	At12g0790	At12g1382	LE16127.1	LE21493.1	LE11203.2	LE00986.1	LE00666.2
At01g0048	At02g1262	At01g1644	At12g0780	At12g1376	LE34470.1	LE21514.1	LE11271.1	LE00987.1	LE00669.1
At10g0267	At02g1263	At01g1754	At12g0760	At12g1375	LE00326.1	LE21733.1	LE11273.1	LE00989.1	LE00670.1
At08g1133	At02g1425	At06g0110	At12g0755	At12g1372	LE13379.1	LE21870.1	LE11277.1	LE00990.1	LE00675.1
At08g1038	At02g1426	At06g0111	At12g0741	At12g1361	LE25990.1	LE21916.1	LE11282.1	LE00993.1	LE00682.1
At08g2507	At02g1427	At06g0120	At12g0713	At12g1345	LE00335.1	LE21930.1	LE11365.1	LE00994.1	LE00686.1
At03g2456	At02g1428	At06g0159	At12g0710	At12g1342	LE14353.1	LE22088.1	LE11492.2	LE01000.1	LE00689.1
At08g1144	At02g1429	At06g0160	At12g0707	At12g1330	LE00341.1	LE22323.1	LE11504.1	LE01005.1	LE00692.1
At09g0819	At03g1817	At06g0200	At12g0697	At12g1307	LE03709.2	LE22339.1	LE11522.1	LE01008.1	LE00694.1
At03g2597	At03g1663	At06g0201	At12g0659	At12g1306	LE00342.1	LE22551.1	LE11557.1	LE01013.1	LE00700.1
At01g1135	At03g1661	At06g0363	At12g0647	At12g1288	LE04984.3	LE22572.1	LE11622.1	LE01020.2	LE00701.1
At08g1173	At03g1631	At06g0364	At12g0640	At12g1274	LE00344.3	LE22596.1	LE11646.1	LE01023.1	LE00704.1
At14g0476	At03g1629	At06g0451	At12g0618	At12g1244	LE02502.1	LE22604.1	LE11729.1	LE01024.1	LE00706.2
At07g2570	At03g1544	At06g0452	At12g0574	At12g1235	LE07062.2	LE22717.1	LE11748.1	LE01030.1	LE00713.1
At08g1199	At03g1543	At06g0453	At12g0571	At12g1224	LE19754.1	LE22778.1	LE11793.1	LE01031.1	LE00720.1
At12g0009	At03g1540	At06g0454	At12g0545	At12g1221	LE21120.1	LE22793.1	LE11794.1	LE01032.1	LE00723.1
At01g0684	At03g1473	At06g0455	At12g0542	At12g1218	LE00348.1	LE22850.1	LE11802.1	LE01034.1	LE00724.1
At09g0282	At03g1316	At06g0459	At12g0482	At12g1217	LE09518.1	LE23005.1	LE11850.1	LE01035.3	LE00725.1
At07g0158	At03g1090	At06g0490	At12g0433	At12g1204	LE31509.1	LE23034.1	LE11873.1	LE01040.1	LE00733.1
At08g1222	At11g1961	At06g0491	At12g0377	At12g1193	LE00352.1	LE23071.1	LE11910.1	LE01045.1	LE00736.1
At08g2314	At11g1955	At06g0583	At12g0365	At12g1179	LE30992.1	LE23119.1	LE11911.1	LE01051.1	LE00739.1
At06g0475	At11g1928	At06g0622	At12g0363	At12g1160	LE00361.1	LE23147.1	LE11935.1	LE01052.1	LE00741.1
At07g1680	At11g1915	At06g0633	At12g0313	At12g1153	LE02320.1	LE23266.1	LE11952.1	LE01054.1	LE00742.1
At07g2140	At11g1914	At06g0635	At12g0310	At12g1152	LE03026.1	LE23289.3	LE11957.1	LE01060.1	LE00743.1
At08g1226	At11g1881	At06g0654	At12g0275	At12g1151	LE16255.1	LE23621.1	LE12054.1	LE01063.1	LE00744.1
At08g1233	At11g1636	At06g0655	At12g0273	At12g1150	LE00363.1	LE23625.1	LE12105.1	LE01064.1	LE00745.1
At01g3137	At11g1126	At06g0656	At12g0269	At12g1139	LE03962.1	LE23636.1	LE12183.1	LE01065.1	LE00746.1
At04g0913	At11g1118	At06g0781	At12g0252	At12g1113	LE33432.4	LE23691.1	LE12195.1	LE01069.1	LE00747.1
At04g0634	At11g1115	At06g0790	At12g0214	At12g1099	LE00364.2	LE23835.1	LE12198.1	LE01079.1	LE00749.1
At07g2563	At11g1114	At06g0801	At12g0211	At12g1088	LE00616.2	LE23946.1	LE12266.1	LE01081.1	LE00760.1
At08g1252	At11g1113	At01g3159	At12g0208	At12g1084	LE11222.1	LE23961.1	LE12269.1	LE01082.1	LE00763.1
At09g0211	At11g1004	At01g2975	At12g0200	At12g1050	LE22801.1	LE24054.1	LE12272.1	LE01090.1	LE00766.1
At03g1345	At11g1003	At01g2970	At12g0136	At12g1048	LE25612.1	LE24064.1	LE12273.1	LE01095.2	LE00767.1
At11g0127	At11g1001	At01g2957	At12g0130	At12g1036	LE00368.1	LE24206.1	LE12284.1	LE01099.1	LE00772.1
At12g1922	At11g0982	At01g2913	At12g0122	At12g1032	LE13293.1	LE24270.1	LE12294.1	LE01101.1	LE00773.1
At08g1337	At11g0981	At01g2839	At12g0119	At12g1028	LE31392.1	LE24407.1	LE12300.1	LE01112.1	LE00774.1
At09g1710	At11g0802	At01g2838	At12g0100	At12g1006	LE00374.1	LE24423.1	LE12314.1	LE01113.1	LE00775.1
At08g1345	At11g0800	At01g2837	At12g0086	At12g0997	LE23758.1	LE24434.1	LE12340.1	LE01114.1	LE00778.1
At08g1391	At11g0742	At01g2802	At12g0073	At12g0988	LE32122.1	LE24440.1	LE12479.1	LE01118.1	LE00780.1
At08g1356	At11g0736	At01g2767	At12g0034	At12g0983	LE00381.1	LE24462.1	LE12612.2	LE01120.1	LE00784.1
At07g2694	At11g0710	At01g2746	At12g0030	At12g0977	LE17708.1	LE24634.1	LE12627.1	LE01123.1	LE00788.1
At06g0351	At11g0684	At01g2745	At12g0029	At12g0929	LE25862.1	LE24639.1	LE12669.1	LE01126.1	LE00789.1
At13g0386	At11g0683	At01g2730	At12g0016	At12g0927	LE26009.1	LE24709.1	LE12671.1	LE01128.1	LE00796.1
At08g1412	At11g0680	At01g2722	At12g0013	At12g0925	LE33388.1	LE24711.1	LE12695.1	LE01130.1	LE00797.1
At03g1157	At11g0679	At01g2721	At12g0011	At12g0920	LE00385.1	LE24859.2	LE12702.1	LE01143.1	LE00802.1
At09g0613	At11g0678	At01g2591	At09g0015	At12g0919	LE08421.1	LE24915.1	LE12722.1	LE01147.1	LE00805.1
At04g1061	At11g0646	At01g2579	At09g0020	At12g0901	LE09897.1	LE25155.1	LE12755.1	LE01153.1	LE00810.1
At03g0942	At11g0597	At01g2556	At09g0035	At12g0894	LE18030.5	LE25218.1	LE12851.1	LE01157.1	LE00811.1
At08g1442	At11g0595	At01g2549	At09g0039	At12g0889	LE21991.1	LE25434.1	LE12857.1	LE01158.1	LE00812.1
At03g1610	At11g0496	At01g2415	At09g0043	At12g0883	LE00387.1	LE25498.1	LE12866.1	LE01163.4	LE00814.1
At09g0875	At11g0494	At04g1872	At09g0044	At12g0859	LE08620.1	LE25525.1	LE12887.1	LE01165.1	LE00817.1
At01g1474	At11g0488	At04g1871	At09g0046	At12g0852	LE25601.1	LE25530.1	LE12898.1	LE01166.1	LE00818.1
At13g0549	At11g0486	At04g1870	At09g0051	At12g0838	LE00391.1	LE25728.1	LE12939.1	LE01173.1	LE00821.1
At08g1454	At11g0399	At04g1869	At09g0054	At12g0835	LE03576.1	LE25763.1	LE12969.1	LE01179.1	LE00825.1
At04g0114	At11g0382	At04g1803	At09g0056	At12g0825	LE17606.1	LE25781.1	LE12977.1	LE01186.1	LE00828.1
At01g2844	At11g0336	At04g1789	At09g0063	At12g0823	LE20735.1	LE25828.1	LE13013.1	LE01190.1	LE00831.1
At08g1466	At11g0334	At04g1674	At09g0072	At12g0819	LE00405.1	LE25893.1	LE13036.1	LE01191.1	LE00832.1
At04g0954	At11g0331	At04g1616	At09g0076	At12g0809	LE04824.2	LE25901.1	LE13046.1	LE01195.1	LE00833.1
At09g1792	At11g0329	At04g1615	At09g0092	At12g0798	LE00407.1	LE25936.1	LE13060.1	LE01199.2	LE00834.1
At06g0976	At11g0328	At04g1603	At09g0098	At12g0791	LE02077.1	LE25993.1	LE13155.1	LE01200.1	LE00843.1
At12g0521	At11g0327	At04g1585	At09g0102	At12g0786	LE12046.1	LE26015.1	LE13197.1	LE01205.1	LE00846.1
At08g1469	At11g0323	At04g1570	At09g0105	At12g0769	LE18560.1	LE26338.1	LE13253.1	LE01207.1	LE00850.1
At08g2067	At11g0301	At04g1569	At09g0110	At12g0753	LE19514.1	LE26344.1	LE13284.1	LE01209.2	LE00851.1
At08g1496	At11g0299	At04g1557	At09g0112	At12g0750	LE00416.1	LE26410.1	LE13378.1	LE01210.2	LE00853.2
At12g0531	At11g0206	At04g1502	At09g0114	At12g0747	LE19347.1	LE26500.1	LE13401.1	LE01212.1	LE00854.1
At08g1505	At11g0201	At04g1444	At09g0115	At12g0743	LE00424.1	LE26593.1	LE13452.1	LE01214.1	LE00855.1
At11g1641	At11g0168	At04g1438	At09g0117	At12g0742	LE01995.1	LE26622.1	LE13475.1	LE01215.2	LE00856.1
At08g1594	At11g0128	At04g1437	At09g0131	At12g0732	LE00435.1	LE26838.1	LE13523.1	LE01218.1	LE00857.2
At02g0454	At11g0125	At04g1423	At09g0152	At12g0730	LE17855.1	LE27060.1	LE13602.1	LE01224.1	LE00859.1
At10g0424	At11g0092	At04g1422	At09g0183	At12g0728	LE19641.1	LE27180.1	LE13608.1	LE01225.1	LE00860.1
At12g0589	At11g0090	At04g1419	At09g0184	At12g0721	LE21427.1	LE27215.1	LE13665.1	LE01226.1	LE00863.1
At08g1554	At11g0066	At04g1418	At09g0193	At12g0702	LE23478.1	LE27276.1	LE13699.1	LE01227.1	LE00864.1
At06g0808	At11g0063	At04g1406	At09g0195	At12g0698	LE00436.1	LE27300.1	LE13726.1	LE01237.1	LE00865.2
At03g3361	At11g0062	At02g0164	At09g0209	At12g0694	LE05465.1	LE27397.1	LE13773.1	LE01239.1	LE00866.1
At09g1664	At11g0061	At02g0165	At09g0212	At12g0690	LE14611.1	LE27532.8	LE13776.1	LE01240.1	LE00867.1
At08g1582	At11g0060	At13g2157	At09g0230	At12g0681	LE23301.1	LE27569.1	LE13819.1	LE01241.1	LE00871.1
At05g0261	At11g0042	At13g2313	At09g0232	At12g0680	LE00437.1	LE27618.1	LE13867.1	LE01244.1	LE00875.1
At10g1533	At09g0477	At13g2333	At09g0237	At12g0678	LE05212.2	LE27620.1	LE13874.1	LE01247.2	LE00880.1
At01g0795	At01g1553	At13g2419	At09g0241	At12g0672	LE20279.1	LE27777.1	LE13949.1	LE01249.1	LE00883.1
At02g0617	At01g1556	At13g2491	At09g0249	At12g0666	LE29311.1	LE27801.1	LE13965.1	LE01256.2	LE00889.1
At08g1587	At01g1560	At13g2528	At09g0255	At12g0655	LE32771.1	LE27838.1	LE13995.1	LE01259.1	LE00893.1
At09g1857	At01g1572	At13g2672	At09g0262	At12g0644	LE00438.1	LE27960.1	LE13997.1	LE01262.1	LE00896.1
At08g1607	At01g1575	At05g0627	At09g0271	At12g0634	LE07363.1	LE27969.1	LE14041.1	LE01265.1	LE00899.1
At08g1319	At01g1580	At05g0626	At09g0275	At12g0629	LE08887.1	LE28172.1	LE14100.1	LE01268.1	LE00902.1
At08g1615	At01g1582	At05g0597	At09g0288	At12g0623	LE33980.1	LE28222.1	LE14167.1	LE01271.1	LE00905.1
At09g1562	At01g1592	At05g0596	At09g0302	At12g0620	LE00439.1	LE28256.1	LE14172.4	LE01273.1	LE00907.1
At08g1623	At01g1597	At05g0589	At09g0303	At12g0619	LE13065.1	LE28283.1	LE14367.1	LE01274.1	LE00914.1
At08g0801	At01g1621	At05g0587	At09g0306	At12g0606	LE17949.1	LE28394.1	LE14381.1	LE01277.1	LE00924.1
At08g2196	At01g1624	At05g0586	At09g0319	At12g0590	LE19950.1	LE28511.1	LE14467.1	LE01278.1	LE00925.1
At08g1651	At01g1756	At05g0521	At09g0333	At12g0583	LE28610.1	LE28577.1	LE14485.1	LE01279.1	LE00932.1
At14g1060	At01g1758	At05g0520	At09g0355	At12g0578	LE00441.1	LE28589.1	LE14505.1	LE01280.1	LE00933.1
At03g0027	At06g0095	At05g0439	At09g0363	At12g0567	LE03395.1	LE28759.1	LE14521.1	LE01285.1	LE00936.1
At06g1985	At06g0101	At05g0309	At04g0015	At12g0562	LE00442.1	LE28793.1	LE14530.1	LE01286.1	LE00940.1
At08g1654	At06g0156	At05g0298	At04g0024	At12g0561	LE21550.1	LE28958.1	LE14549.1	LE01290.2	LE00946.1
At02g2034	At06g0158	At05g0283	At04g0044	At12g0553	LE00445.1	LE29063.1	LE14553.1	LE01300.1	LE00947.1
At03g1828	At06g0161	At05g0282	At04g0051	At12g0540	LE13957.1	LE29158.1	LE14576.1	LE01301.1	LE00948.1
At01g0019	At06g0178	At05g0148	At04g0061	At12g0525	LE20476.1	LE29163.1	LE14586.1	LE01306.1	LE00949.1
At11g2040	At06g0180	At05g0147	At04g0072	At12g0514	LE22501.1	LE29206.1	LE14591.1	LE01308.1	LE00954.1
At08g1704	At06g0216	At05g0132	At04g0094	At12g0507	LE00451.1	LE29292.1	LE14599.1	LE01312.1	LE00957.1
At07g0878	At06g0217	At05g0131	At04g0119	At12g0506	LE06955.1	LE29315.1	LE14609.1	LE01314.1	LE00962.1
At08g1719	At06g0218	At05g0098	At04g0130	At12g0503	LE00452.1	LE29500.1	LE14616.1	LE01316.1	LE00966.1
At03g1415	At06g0219	At05g0081	At04g0137	At12g0502	LE12021.1	LE29509.1	LE14626.1	LE01321.1	LE00972.1
At04g1783	At06g0228	At05g0078	At04g0140	At12g0488	LE27700.1	LE29566.1	LE14630.1	LE01326.1	LE00973.1
At08g2458	At06g0270	At05g0077	At04g0144	At12g0479	LE31320.1	LE29570.1	LE14666.1	LE01329.1	LE00975.2
At09g1609	At06g0272	At05g0076	At04g0161	At12g0477	LE32930.1	LE29625.1	LE14682.1	LE01331.1	LE00976.1
At08g1728	At06g0274	At05g0075	At04g0162	At12g0470	LE00453.1	LE29691.1	LE14719.1	LE01338.1	LE00980.1
At13g2402	At06g0280	At05g0074	At04g0164	At12g0469	LE14342.1	LE29699.1	LE14755.1	LE01350.1	LE00981.1
At13g1915	At06g0281	At05g0073	At04g0174	At12g0455	LE29892.1	LE29740.1	LE14760.1	LE01367.1	LE00992.1
At03g3835	At06g0301	At05g0049	At04g0191	At12g0452	LE00456.1	LE29875.1	LE14805.1	LE01382.1	LE00995.1
At08g1738	At06g0326	At05g0025	At04g0211	At12g0445	LE02958.1	LE30004.1	LE14813.1	LE01385.1	LE00996.1
At14g0390	At06g0328	At05g0024	At04g0228	At12g0437	LE14846.1	LE30017.1	LE14858.1	LE01386.1	LE00997.1
At05g0608	At06g0501	At05g0021	At04g0240	At12g0436	LE15603.1	LE30031.1	LE14879.1	LE01391.1	LE00999.1
At13g1565	At06g0558	At05g0017	At04g0241	At12g0431	LE25070.1	LE30036.1	LE14896.2	LE01397.1	LE01001.1
At06g0072	At06g0559	At05g0016	At04g0261	At12g0405	LE00459.1	LE30044.1	LE14956.1	LE01400.2	LE01003.1
At08g1743	At06g0561	At05g0015	At04g0269	At12g0402	LE04577.1	LE30164.1	LE14964.1	LE01403.1	LE01007.1
At08g0142	At06g0562	At05g0013	At04g0291	At12g0399	LE14785.1	LE30180.1	LE15003.1	LE01412.1	LE01010.1
At13g0881	At06g0563	At05g0012	At04g0304	At12g0390	LE19046.1	LE30390.1	LE15025.1	LE01415.3	LE01012.3
At08g1772	At06g0564	At05g0011	At04g0314	At12g0389	LE35446.1	LE30417.1	LE15084.1	LE01417.1	LE01016.1
At01g0452	At06g0565	At05g0010	At04g0337	At12g0381	LE00461.1	LE30503.1	LE15092.1	LE01418.1	LE01017.1
At01g1823	At06g0566	At05g0009	At04g0369	At12g0376	LE09950.1	LE30559.1	LE15107.1	LE01419.1	LE01018.1
At04g1770	At06g0567	At05g0005	At04g0370	At12g0369	LE00463.1	LE30564.1	LE15118.1	LE01422.1	LE01019.1
At04g1657	At06g0570	At08g2309	At04g0390	At12g0355	LE15210.1	LE30570.1	LE15124.1	LE01427.1	LE01022.1
At08g1806	At06g0572	At08g2306	At04g0402	At12g0351	LE32380.1	LE30582.1	LE15195.1	LE01434.2	LE01026.1
At01g0471	At06g0573	At08g2303	At04g0418	At12g0335	LE00465.1	LE30661.1	LE15202.1	LE01435.1	LE01027.1
At08g1818	At06g0575	At08g2258	At04g0425	At12g0333	LE04465.1	LE30733.1	LE15213.1	LE01437.1	LE01028.1
At08g1819	At06g0576	At08g2257	At04g0430	At12g0332	LE04975.1	LE30769.1	LE15364.1	LE01439.1	LE01029.1
At04g0520	At06g0592	At08g2159	At04g0435	At12g0330	LE10479.1	LE30787.1	LE15408.1	LE01440.1	LE01036.1
At11g0726	At06g0595	At08g1950	At04g0460	At12g0328	LE17994.1	LE30799.1	LE15428.1	LE01443.1	LE01041.1
At08g1826	At06g0598	At08g1949	At04g0497	At12g0327	LE00469.1	LE31090.1	LE15465.1	LE01444.1	LE01043.1
At09g1794	At06g0599	At08g1947	At04g0510	At12g0325	LE01299.1	LE31106.1	LE15482.1	LE01448.1	LE01044.1
At08g1859	At06g0601	At08g1916	At04g0518	At12g0320	LE09265.1	LE31266.1	LE15494.1	LE01453.1	LE01050.1
At01g1775	At06g0602	Atctgg0212	At04g0547	At12g0303	LE19819.1	LE31273.1	LE15530.1	LE01459.1	LE01053.1
At10g0308	At06g0604	Atctgg0213	At04g0556	At12g0282	LE25854.1	LE31289.1	LE15547.1	LE01463.1	LE01057.1
At03g2392	At06g0657	Atctgg0257	At14g2006	At12g0281	LE00471.3	LE31337.1	LE15645.1	LE01470.1	LE01058.1
At08g1861	At06g0658	Atctgg0258	At14g1987	At12g0271	LE04439.1	LE31357.1	LE15655.1	LE01472.1	LE01067.1
At07g2123	At06g0688	At09g0810	At14g1981	At12g0253	LE21802.1	LE31378.1	LE15701.1	LE01476.1	LE01068.1
At08g1865	At06g0768	At09g0779	At14g1971	At12g0251	LE33626.1	LE31495.1	LE15867.1	LE01479.1	LE01070.1
At12g1161	At06g0770	At09g0778	At14g1963	At12g0240	LE00472.1	LE31539.1	LE15948.1	LE01482.1	LE01071.1
At03g1243	At06g0771	At09g0726	At14g1955	At12g0234	LE10788.1	LE31544.1	LE15951.1	LE01486.1	LE01072.1
At09g0722	At01g3237	At09g0725	At14g1949	At12g0232	LE12151.1	LE31778.1	LE15998.1	LE01487.1	LE01073.1
At13g1692	At01g3236	At09g0724	At14g1948	At12g0227	LE25261.1	LE31852.1	LE15999.1	LE01488.1	LE01076.1
At08g1875	At01g2993	At09g0704	At14g1942	At12g0222	LE27514.1	LE31868.1	LE16006.1	LE01489.1	LE01077.1
At04g0009	At01g2989	At09g0675	At14g1927	At12g0204	LE00473.1	LE31997.1	LE16101.1	LE01491.1	LE01083.1
At14g0246	At01g2882	At09g0674	At14g1900	At12g0190	LE02333.1	LE32013.1	LE16200.1	LE01497.1	LE01084.1
At11g0396	At01g2880	At09g0575	At14g1897	At12g0186	LE10245.1	LE32090.1	LE16238.1	LE01505.1	LE01085.1
At08g2380	At01g2817	At09g0574	At14g1896	At12g0184	LE17123.1	LE32124.1	LE16318.1	LE01506.1	LE01086.1
At08g1891	At01g2815	At09g0573	At14g1844	At12g0180	LE18395.1	LE32129.1	LE16319.1	LE01507.1	LE01088.1
At05g0497	At01g2760	At09g0569	At14g1841	At12g0164	LE00477.1	LE32142.1	LE16342.1	LE01510.1	LE01089.1
At11g1266	At01g2758	At09g0568	At14g1812	At12g0153	LE11932.1	LE32147.1	LE16353.1	LE01511.1	LE01093.1
At08g2598	At01g2748	At09g0567	At14g1798	At12g0134	LE00481.1	LE32203.1	LE16389.1	LE01514.2	LE01098.1
At08g0056	At01g2743	At13g1581	At14g1751	At12g0129	LE09704.1	LE32223.1	LE16452.1	LE01517.1	LE01103.1
At14g1174	At01g2742	At13g1580	At14g1741	At12g0125	LE00487.1	LE32234.1	LE16457.1	LE01523.1	LE01105.1
At13g2129	At01g2741	At13g1579	At14g1689	At12g0114	LE06123.1	LE32238.1	LE16484.1	LE01527.1	LE01106.2
At13g0173	At01g2719	At13g1509	At14g1665	At12g0101	LE07524.1	LE32271.1	LE16496.1	LE01528.1	LE01107.1
At08g2607	At01g2578	At04g1118	At14g1651	At12g0091	LE09684.1	LE32281.1	LE16509.1	LE01539.1	LE01108.1
At09g0140	At01g2577	At04g1117	At14g1642	At12g0079	LE19870.1	LE32324.1	LE16541.1	LE01541.1	LE01109.1
At01g0346	At01g2565	At04g1116	At14g1602	At12g0072	LE00504.1	LE32326.1	LE16544.1	LE01542.1	LE01110.1
At14g0498	At01g2562	At04g1037	At14g1596	At12g0071	LE16390.1	LE32402.1	LE16740.1	LE01549.1	LE01115.1
At06g0377	At01g2561	At04g0950	At14g1592	At12g0068	LE00510.1	LE32480.1	LE16747.1	LE01558.1	LE01116.1
At08g2613	At01g2555	At04g0949	At14g1591	At12g0066	LE08630.1	LE32542.1	LE16749.1	LE01563.1	LE01117.1
At06g0130	At01g2553	At04g0934	At14g1583	At12g0062	LE22633.1	LE32620.1	LE16777.1	LE01567.1	LE01121.1
At05g0057	At01g2504	At04g0837	At14g1563	At12g0059	LE00512.1	LE32728.1	LE16892.1	LE01570.1	LE01122.1
At07g2188	At01g2502	At04g0816	At14g1562	At12g0026	LE08040.1	LE32871.1	LE17007.1	LE01572.1	LE01125.1
At08g2614	At01g2501	At04g0792	At14g1561	At09g0106	LE10519.1	LE32873.1	LE17028.1	LE01577.1	LE01127.1
At05g0538	At01g2500	At04g0791	At14g1540	At09g0109	LE25714.1	LE32878.1	LE17086.1	LE01580.1	LE01129.1
At10g1477	At01g2499	At04g0785	At14g1539	At09g0119	LE26503.1	LE32893.1	LE17160.1	LE01584.1	LE01131.1
At13g1396	At04g1790	At04g0776	At14g1529	At09g0130	LE00518.1	LE32934.1	LE17196.1	LE01585.1	LE01133.1
At08g2627	At04g1714	At04g0775	At14g1520	At09g0136	LE14847.1	LE32969.1	LE17212.1	LE01586.1	LE01135.1
At01g0971	At04g1710	At04g0736	At14g1512	At09g0141	LE24062.1	LE33063.1	LE17226.1	LE01595.1	LE01140.1
At02g0279	At04g1686	At04g0735	At14g1510	At09g0159	LE29000.1	LE33111.1	LE17300.1	LE01604.1	LE01142.1
At04g1684	At04g1680	At04g0616	At14g1508	At09g0166	LE00521.1	LE33123.1	LE17332.1	LE01608.1	LE01145.1
At01g1055	At04g1679	At04g0615	At14g1477	At09g0168	LE11633.1	LE33147.1	LE17375.1	LE01610.1	LE01146.1
At08g2629	At04g1520	At04g0614	At14g1451	At09g0173	LE14779.1	LE33238.1	LE17406.1	LE01614.1	LE01149.1
At01g0509	At04g1485	At04g0613	At14g1414	At09g0292	LE16103.1	LE33319.1	LE17407.1	LE01620.1	LE01151.1
At06g0114	At04g1482	At04g0612	At14g1398	At09g0307	LE32290.1	LE33329.1	LE17510.2	LE01626.1	LE01155.1
At04g1779	At02g0005	At04g0611	At14g1396	At09g0340	LE00544.1	LE33341.1	LE17543.1	LE01630.1	LE01167.1
At08g2630	At02g0009	At04g0610	At14g1387	At09g0349	LE05890.1	LE33383.1	LE17552.1	LE01631.1	LE01168.1
At07g2533	At02g0016	At04g0608	At14g1323	At09g0353	LE15928.1	LE33505.1	LE17600.1	LE01637.1	LE01169.3
At08g2632	At02g0159	At04g0607	At14g1320	At09g0357	LE00546.1	LE33617.1	LE17605.1	LE01640.1	LE01171.1
At01g0581	At02g0161	At07g1109	At14g1301	At09g0360	LE18420.1	LE33650.1	LE17608.1	LE01641.1	LE01172.1
At06g0144	At02g0167	At07g1546	At14g1274	At09g0370	LE00552.1	LE33651.1	LE17645.1	LE01644.1	LE01174.1
At13g1686	At02g0169	At07g1549	At14g1268	At09g0372	LE17277.1	LE33696.1	LE17766.1	LE01649.1	LE01180.1
At02g0244	At13g1987	At07g1717	At14g1255	At09g0373	LE00555.1	LE33835.1	LE17816.1	LE01657.1	LE01181.1
At08g2633	At13g1990	At07g1722	At14g1240	At09g0374	LE06323.1	LE34247.1	LE17817.1	LE01659.1	LE01185.1
At14g0127	At13g1991	At07g1724	At14g1231	At09g0376	LE07506.1	LE34354.1	LE17843.1	LE01660.1	LE01187.1
At11g0039	At13g1994	At07g1775	At14g1227	At09g0378	LE07663.3	LE34376.1	LE17883.1	LE01670.1	LE01192.1
At12g2059	At13g2104	At07g1776	At14g1212	At09g0379	LE15431.1	LE34417.1	LE17918.1	LE01678.1	LE01193.1
At11g0286	At13g2106	At07g1777	At14g1204	At09g0380	LE00561.1	LE34525.2	LE17946.1	LE01684.1	LE01194.1
At08g2635	At13g2207	At07g1784	At14g1195	At09g0381	LE25475.1	LE34755.1	LE17951.1	LE01687.1	LE01197.1
At13g1925	At13g2209	At07g1865	At14g1167	At09g0382	LE00563.1	LE34857.1	LE17986.1	LE01688.1	LE01198.1
Atctgg0874	At13g2211	At07g1866	At14g1154	At09g0383	LE02724.1	LE34902.1	LE18102.1	LE01689.1	LE01201.1
At05g0652	At13g2703	At07g1888	At14g1123	At09g0385	LE11000.1	LE35131.1	LE18117.1	LE01690.1	LE01202.1
At03g3595	At13g2705	At07g1910	At14g1111	At09g0386	LE28603.1	LE35169.1	LE18129.1	LE01693.1	LE01204.1
At08g2638	At13g2707	At07g1931	At14g1084	At09g0390	LE31781.1	LE35236.1	LE18143.1	LE01697.1	LE01206.1
At03g1883	At13g2708	At07g1969	At14g1042	At09g0394	LE00565.1	LE35296.1	LE18172.1	LE01700.1	LE01211.1
At08g1910	At05g0588	At07g1970	At14g1008	At09g0395	LE26996.1	LE35312.1	LE18180.1	LE01701.1	LE01213.1
At08g2641	At05g0585	At07g2084	At14g0997	At09g0397	LE00567.1	LE35469.1	LE18229.1	LE01707.1	LE01216.1
At05g0199	At05g0584	At07g2085	At14g0963	At09g0399	LE08093.1	LE35540.1	LE18238.1	LE01709.1	LE01220.1
At06g0851	At05g0583	At07g2087	At14g0951	At09g0400	LE24807.1	LE35566.1	LE18240.1	LE01714.1	LE01228.1
At08g2647	At05g0484	At07g2088	At14g0903	At04g0008	LE28024.2	LE35594.1	LE18371.1	LE01715.1	LE01230.1
At04g0794	At05g0483	At07g2121	At14g0882	At04g0017	LE31546.1	LE35632.1	LE18375.1	LE01717.1	LE01232.1
At07g1826	At05g0482	At07g2183	At14g0846	At04g0022	LE00569.1	LE35655.1	LE18392.2	LE01724.1	LE01234.1
At12g1942	At05g0481	At07g2242	At14g0830	At04g0025	LE07503.1	LE35677.1	LE18422.1	LE01729.1	LE01236.1
At02g0761	At05g0480	At07g2243	At14g0790	At04g0026	LE22348.1	LE35756.1	LE18490.1	LE01730.1	LE01238.1
At08g2648	At05g0479	At07g2437	At14g0772	At04g0028	LE29518.1	LE35780.1	LE18493.1	LE01741.1	LE01242.1
At01g0484	At05g0478	At07g2438	At14g0767	At04g0043	LE00571.1	LE35831.1	LE18498.1	LE01742.1	LE01245.1
At11g0140	At05g0477	At07g2441	At14g0764	At04g0053	LE32390.1	LE35873.1	LE18644.1	LE01743.1	LE01246.1
At05g0574	At05g0476	At07g2442	At14g0763	At04g0085	LE00576.2	LE35888.1	LE18646.2	LE01746.1	LE01248.1
At03g2017	At05g0475	At07g2528	At14g0746	At04g0095	LE22287.1	LE35907.1	LE18650.1	LE01747.1	LE01250.1
At08g2653	At05g0450	At07g2542	At14g0741	At04g0096	LE00583.1		LE18852.1	LE01750.1	LE01251.1
At01g0842	At05g0449	At07g2543	At14g0703	At04g0097	LE04432.1		LE18891.1	LE01751.1	LE01252.1
At05g0251	At05g0448	At07g2544	At14g0682	At04g0113	LE17615.1		LE18953.1	LE01753.1	LE01257.1
At03g0802	At05g0447	At07g2545	At14g0673	At04g0128	LE31475.1		LE19023.1	LE01755.1	LE01258.1
At09g1010	At05g0446	At07g2546	At14g0654	At04g0141	LE00586.1		LE19036.1	LE01756.1	LE01260.1
At08g2654	At05g0445	At07g2586	At14g0652	At04g0142	LE09771.1		LE19053.1	LE01760.1	LE01261.1
At01g0444	At05g0444	At07g2587	At14g0648	At04g0160	LE24935.1		LE19106.1	LE01761.1	LE01263.1
At07g2535	At05g0443	At07g2589	At14g0646	At04g0181	LE30383.1		LE19120.1	LE01763.1	LE01266.1
At08g2655	At05g0442	At07g2590	At14g0643	At04g0183	LE31947.1		LE19158.1	LE01775.1	LE01269.1
At02g0309	At05g0441	At07g2841	At14g0628	At04g0193	LE00592.1		LE19172.1	LE01787.1	LE01281.1
At03g1067	At05g0438	At07g2938	At14g0623	At04g0205	LE07778.1		LE19232.1	LE01788.1	LE01282.2
At05g0529	At05g0409	At08g2355	At14g0615	At04g0220	LE00594.1		LE19236.1	LE01789.1	LE01284.1
At13g1852	At05g0402	At08g2362	At14g0576	At04g0229	LE06149.1		LE19283.1	LE01792.1	LE01289.1
At08g2656	At05g0400	At08g2363	At14g0575	At04g0238	LE22179.1		LE19332.1	LE01794.1	LE01291.1
At01g1035	At05g0399	At08g2364	At14g0511	At04g0264	LE00597.1		LE19336.1	LE01802.1	LE01295.1
At06g1117	At05g0398	At08g2365	At14g0504	At04g0280	LE20416.1		LE19437.1	LE01803.1	LE01297.1
At13g2769	At05g0397	At08g2410	At14g0442	At04g0299	LE23591.1		LE19447.1	LE01808.1	LE01304.1
At10g0215	At05g0396	At08g2465	At14g0439	At04g0302	LE30507.1		LE19499.1	LE01813.1	LE01305.1
At08g2658	At05g0395	Atctgg0641	At14g0415	At04g0312	LE34263.1		LE19548.1	LE01817.1	LE01309.1
At08g1734	At05g0359	At13g1938	At14g0411	At04g0313	LE00599.1		LE19661.1	LE01826.1	LE01313.1
At07g2185	At05g0339	At12g2180	At14g0410	At04g0325	LE14217.1		LE19678.1	LE01827.1	LE01317.1
At12g2075	At05g0337	At12g2179	At14g0400	At04g0327	LE26103.1		LE19694.1	LE01829.1	LE01318.1
At10g1206	At05g0334	At12g2130	At14g0398	At04g0333	LE26476.1		LE19728.1	LE01834.1	LE01322.1
At08g2659	At05g0332	At12g2129	At14g0378	At04g0334	LE27466.1		LE19824.1	LE01839.1	LE01323.1
At03g4491	At05g0331	At12g2067	At14g0373	At04g0338	LE00605.1		LE19944.1	LE01842.1	LE01324.1
At06g1812	At05g0329	At12g1907	At14g0372	At04g0346	LE08083.1		LE19954.1	LE01850.1	LE01332.1
At08g0565	At05g0328	At12g1896	At14g0371	At04g0356	LE17130.1		LE19971.1	LE01857.1	LE01334.1
At10g1786	At05g0326	At12g1895	At14g0357	At04g0357	LE30755.1		LE20013.1	LE01859.1	LE01335.1
At08g2663	At05g0325	At12g1894	At14g0349	At04g0367	LE31305.1		LE20055.1	LE01860.1	LE01337.1
At09g0180	At05g0324	At12g1893	At14g0348	At04g0379	LE00612.1		LE20084.1	LE01861.1	LE01339.1
At11g0242	At05g0322	At12g1856	At14g0347	At04g0383	LE13255.1		LE20105.1	LE01863.1	LE01341.1
At08g2666	At05g0321	At12g1855	At14g0338	At04g0392	LE00617.1		LE20174.1	LE01868.1	LE01342.1
At08g2266	At05g0320	At12g1748	At14g0335	At04g0427	LE26050.1		LE20218.1	LE01871.1	LE01346.1
At08g2672	At05g0319	At12g1747	At14g0324	At04g0443	LE00620.1		LE20319.1	LE01873.1	LE01348.1
At14g1429	At05g0312	At12g1746	At14g0313	At04g0445	LE04057.1		LE20341.1	LE01878.1	LE01349.2
At02g0640	At05g0302	At12g1745	At14g0308	At04g0457	LE06615.1		LE20347.1	LE01887.1	LE01351.1
At11g0583	At05g0301	At12g1744	At14g0307	At04g0521	LE12456.1		LE20420.1	LE01889.1	LE01360.1
At05g0618	At05g0300	At12g1681	At14g0301	At04g0538	LE17833.1		LE20503.1	LE01900.1	LE01361.1
At08g2673	At05g0297	At12g1680	At14g0292	At04g0553	LE00623.1		LE20511.1	LE01905.1	LE01362.1
At01g0612	At05g0296	At12g1616	At14g0287	At04g0559	LE03989.1		LE20542.1	LE01907.1	LE01363.1
At02g1249	At05g0294	At13g1835	At14g0286	At04g0563	LE05214.1		LE20609.1	LE01912.1	LE01369.1
At05g0646	At05g0293	At13g1836	At14g0261	At04g0595	LE07242.1		LE20638.1	LE01916.1	LE01371.1
At05g0353	At05g0216	At13g1837	At14g0231	At14g2021	LE28149.1		LE20642.1	LE01918.1	LE01372.1
At08g2697	At05g0214	At13g1838	At14g0220	At14g1990	LE00624.1		LE20643.1	LE01920.1	LE01374.1
At06g1692	At05g0134	At13g1926	At14g0218	At14g1960	LE13730.1		LE20737.1	LE01922.1	LE01375.1
At08g2709	At05g0117	At13g1927	At14g0206	At14g1959	LE19620.1		LE20739.1	LE01929.1	LE01376.1
At09g0588	At05g0116	At03g0067	At14g0204	At14g1937	LE32012.1		LE20816.1	LE01931.1	LE01380.1
At08g2710	At05g0114	At03g0265	At14g0197	At14g1932	LE00625.1		LE20817.1	LE01938.1	LE01383.1
At03g4035	At05g0109	At03g0266	At14g0196	At14g1922	LE10979.1		LE20848.1	LE01941.1	LE01388.1
At03g4347	At05g0105	At03g0385	At14g0195	At14g1905	LE17134.1		LE20929.1	LE01942.1	LE01389.1
At08g2718	At05g0103	At03g0386	At14g0188	At14g1904	LE18161.1		LE20936.1	LE01943.1	LE01390.1
At08g2787	At05g0095	At03g0447	At14g0171	At14g1892	LE30438.1		LE20986.1	LE01950.1	LE01393.1
At03g1143	At05g0093	At03g0543	At14g0152	At14g1887	LE00628.1		LE21105.1	LE01952.1	LE01394.2
At08g2724	At05g0092	At03g0544	At14g0151	At14g1876	LE11861.1		LE21158.1	LE01955.2	LE01398.1
At02g0347	At05g0089	At03g0635	At14g0135	At14g1873	LE17062.1		LE21177.1	LE01959.1	LE01399.1
At09g2029	At05g0088	At03g0764	At14g0133	At14g1872	LE24817.1		LE21183.1	LE01960.1	LE01402.1
At08g2725	At05g0087	At03g0914	At14g0132	At14g1869	LE00630.1		LE21205.1	LE01962.1	LE01404.1
At08g2727	At05g0086	At03g0934	At14g0130	At14g1860	LE07029.1		LE21208.1	LE01972.1	LE01409.1
At08g1902	At05g0047	At03g0936	At14g0105	At14g1850	LE29104.1		LE21231.1	LE01976.1	LE01410.2
At11g0171	At05g0044	At03g0986	At14g0104	At14g1839	LE29263.1		LE21244.1	LE01978.1	LE01411.1
At01g1509	At05g0007	At03g0987	At14g0099	At14g1830	LE30120.1		LE21259.1	LE01979.1	LE01414.1
At13g1576	At05g0004	At03g3875	At14g0098	At14g1827	LE00633.1		LE21260.1	LE01982.1	LE01421.1
At08g2729	At05g0003	At03g3688	At14g0092	At14g1825	LE06112.1		LE21325.1	LE01985.1	LE01423.1
At09g0222	At08g2353	At03g3608	At14g0087	At14g1815	LE27802.1		LE21413.2	LE01988.3	LE01424.1
At02g0318	At08g2352	At03g3598	At14g0083	At14g1809	LE34209.1		LE21421.1	LE01990.1	LE01425.1
At12g1987	At08g2171	At03g3529	At14g0078	At14g1804	LE35377.1		LE21475.1	LE01996.1	LE01426.1
At03g3520	At08g2167	At03g3501	At14g0075	At14g1800	LE00634.3		LE21476.1	LE02000.1	LE01430.1
At08g2730	At08g2055	At03g3320	At14g0071	At14g1793	LE12458.1		LE21488.1	LE02007.1	LE01431.1
At02g0145	At08g2053	At03g3058	At14g0068	At14g1786	LE15081.1		LE21507.1	LE02009.1	LE01432.1
At08g2731	At08g1961	Atctgg0267	At14g0062	At14g1771	LE30147.1		LE21558.1	LE02013.1	LE01436.1
At05g0643	Atctgg0707	Atctgg0268	At14g0047	At14g1769	LE31317.1		LE21597.1	LE02018.1	LE01445.1
At08g2272	Atctgg0710	Atctgg0273	At01g1030	At14g1763	LE00639.1		LE21635.2	LE02024.1	LE01449.1
At12g0931	Atctgg0226	Atctgg0133	At01g1010	At14g1759	LE31730.1		LE21640.1	LE02035.1	LE01450.1
At06g0057	Atctgg0227	Atctgg0134	At01g1009	At14g1747	LE33285.1		LE21681.1	LE02036.1	LE01451.1
At08g2744	Atctgg0228	Atctgg0136	At01g1008	At14g1730	LE00641.1		LE21730.1	LE02037.1	LE01452.1
At02g1100	Atctgg0229	Atctgg0141	At01g0977	At14g1725	LE10863.1		LE21834.1	LE02039.1	LE01462.1
At03g1667	Atctgg0230	Atctgg0151	At01g0973	At14g1702	LE13310.1		LE21883.1	LE02045.1	LE01464.1
At11g0368	Atctgg0247	Atctgg0152	At01g0967	At14g1700	LE31851.1		LE21915.1	LE02046.1	LE01465.1
At14g0239	Atctgg0248	Atctgg0153	At01g0964	At14g1695	LE00645.1		LE21931.1	LE02047.1	LE01467.5
At08g2745	Atctgg0249	Atctgg0155	At01g0962	At14g1692	LE01272.1		LE21964.1	LE02049.1	LE01468.1
At09g0023	Atctgg0251	Atctgg0156	At01g0920	At14g1686	LE00667.1		LE22013.1	LE02055.1	LE01471.1
At04g1735	At09g0792	Atctgg0158	At01g0919	At14g1681	LE19096.1		LE22097.1	LE02056.1	LE01478.1
At13g1772	At09g0791	Atctgg0163	At01g0906	At14g1678	LE26117.1		LE22135.1	LE02058.1	LE01480.1
At03g4433	At09g0790	Atctgg0168	At01g0889	At14g1660	LE33397.1		LE22143.1	LE02061.1	LE01481.1
At08g2747	At09g0750	Atctgg0170	At01g0883	At14g1657	LE00668.1		LE22193.1	LE02063.1	LE01483.1
At01g0744	At09g0748	Atctgg0172	At01g0881	At14g1656	LE26129.1		LE22223.1	LE02066.1	LE01484.1
At11g0073	At09g0744	At08g2931	At01g0863	At14g1645	LE27266.1		LE22240.1	LE02070.1	LE01485.1
At04g0901	At09g0708	At08g2930	At01g0850	At14g1623	LE28985.1		LE22258.1	LE02071.1	LE01490.1
At06g1613	At09g0706	At10g2158	At01g0848	At14g1618	LE30767.1		LE22300.1	LE02078.1	LE01494.1
At08g2753	At09g0654	At10g2157	At01g0825	At14g1614	LE00671.1		LE22389.1	LE02079.1	LE01495.1
At09g0479	At09g0651	At10g2135	At01g0805	At14g1613	LE04655.1		LE22401.1	LE02082.1	LE01498.1
At07g0397	At09g0637	At10g2134	At01g0803	At14g1609	LE06909.1		LE22425.1	LE02083.1	LE01499.1
At08g2759	At09g0636	At10g2127	At01g0801	At14g1604	LE12850.1		LE22426.1	LE02084.1	LE01500.1
At06g0877	At09g0635	At10g2126	At01g0774	At14g1593	LE13058.1		LE22433.1	LE02085.1	LE01501.1
At08g2766	At09g0634	At10g2125	At01g0772	At14g1579	LE00677.1		LE22496.1	LE02091.1	LE01502.1
At12g1847	At09g0591	At03g3942	At01g0770	At14g1577	LE07424.1		LE22531.1	LE02096.1	LE01504.1
At01g2825	At09g0589	At03g3943	At01g0769	At14g1546	LE23881.1		LE22553.1	LE02102.1	LE01508.1
At08g2769	At09g0582	At03g3947	At01g0767	At14g1521	LE30178.1		LE22695.1	LE02104.1	LE01513.2
At08g2869	At09g0580	At03g3948	At01g0725	At14g1515	LE34718.1		LE22749.1	LE02107.1	LE01518.1
At06g0183	At09g0579	At03g4002	At01g0722	At14g1509	LE00683.1		LE22820.1	LE02109.1	LE01520.1
At09g0709	At13g1788	At03g4003	At01g0703	At14g1484	LE04648.1		LE22825.1	LE02110.1	LE01522.1
At08g2776	At13g1566	At03g4060	At01g0692	At14g1455	LE11975.1		LE22917.1	LE02115.1	LE01524.1
At01g0297	At13g1513	At03g4061	At01g0688	At14g1454	LE19541.1		LE22924.1	LE02117.1	LE01525.1
At14g0180	At13g1512	At03g4066	At01g0679	At14g1442	LE31459.1		LE22927.1	LE02122.1	LE01526.1
At11g1826	At04g1108	At03g4067	At01g0675	At14g1425	LE00684.1		LE22988.1	LE02124.1	LE01529.1
At07g2664	At04g1106	At03g4094	At01g0672	At14g1411	LE08152.1		LE23046.1	LE02125.1	LE01530.1
At08g2778	At04g1105	At03g4095	At01g0669	At14g1401	LE00687.1		LE23050.2	LE02128.2	LE01531.1
At01g3171	At04g1104	At03g4167	At01g0658	At14g1400	LE10404.1		LE23109.1	LE02129.1	LE01533.1
At03g2160	At04g1103	At03g4187	At01g0651	At14g1393	LE23760.1		LE23117.1	LE02136.1	LE01534.1
At08g2782	At04g1102	At03g4188	At02g2280	At14g1392	LE25412.1		LE23169.1	LE02151.1	LE01536.1
At03g1049	At04g1100	At03g4195	At02g2279	At14g1383	LE00688.1		LE23356.1	LE02153.1	LE01540.1
At01g1591	At04g1099	At03g4201	At02g2278	At14g1382	LE19683.1		LE23374.1	LE02155.1	LE01545.1
At08g2792	At04g1098	At03g4321	At02g2277	At14g1381	LE33191.1		LE23488.1	LE02158.1	LE01546.1
At11g0708	At04g1097	At03g4482	At02g2276	At14g1375	LE00691.1		LE23495.1	LE02164.1	LE01547.1
At13g2342	At04g1096	At03g4484	At02g0271	At14g1366	LE16461.1		LE23506.1	LE02167.1	LE01550.1
At13g2063	At04g1095	At03g4530	At02g0280	At14g1357	LE24386.1		LE23555.1	LE02171.1	LE01551.1
At08g2793	At04g1094	At03g4531	At02g0294	At14g1356	LE24637.1		LE23640.1	LE02174.1	LE01553.1
At02g0550	At04g1092	At03g4532	At02g0300	At14g1346	LE31872.1		LE23641.1	LE02179.1	LE01554.1
At07g1906	At04g0968	At09g2180	At02g0301	At14g1334	LE00693.1		LE23665.1	LE02181.2	LE01555.1
At03g0967	At04g0967	At09g2132	At02g0306	At14g1331	LE35456.1		LE23672.1	LE02187.1	LE01559.1
At04g1596	At04g0965	At09g2115	At02g0310	At14g1327	LE00697.1		LE23673.1	LE02192.1	LE01560.1
At08g2794	At04g0964	At09g2107	At02g0315	At14g1311	LE08308.1		LE23692.1	LE02195.2	LE01561.1
At04g1819	At04g0838	At09g1829	At02g0320	At14g1302	LE00698.1		LE23707.1	LE02196.1	LE01562.1
At03g4391	At04g0716	At09g1760	At02g0321	At14g1291	LE03292.1		LE23728.1	LE02197.1	LE01565.1
At02g0258	At04g0714	At09g1757	At02g0330	At14g1262	LE05993.1		LE23729.1	LE02200.3	LE01568.1
At09g2316	At04g0682	At09g1700	At02g0334	At14g1261	LE16027.1		LE23730.1	LE02202.1	LE01569.1
At08g2807	At07g1157	At09g1683	At02g0335	At14g1254	LE28953.1		LE23742.1	LE02203.1	LE01571.1
At06g1612	At07g1158	At09g1620	At02g0354	At14g1236	LE00699.1		LE23796.1	LE02205.1	LE01576.1
At08g2814	At07g1159	At09g1411	At02g0370	At14g1232	LE05669.1		LE23797.1	LE02207.1	LE01578.1
At01g0304	At07g1252	At09g1334	At02g0373	At14g1213	LE15664.1		LE23799.1	LE02214.1	LE01582.1
At04g1392	At07g1541	At09g1333	At02g0381	At14g1211	LE15938.1		LE23827.1	LE02219.1	LE01583.1
At03g2040	At07g1740	At09g1288	At02g0391	At14g1210	LE18006.1		LE23886.1	LE02221.1	LE01588.1
At08g2817	At07g1831	At09g1249	At02g0392	At14g1170	LE00702.1		LE23895.1	LE02224.1	LE01589.1
At01g0226	At07g1861	At09g1210	At02g0396	At14g1147	LE10770.1		LE23972.1	LE02225.1	LE01593.1
At01g0343	At07g1881	At09g1209	At02g0398	At14g1129	LE00708.1		LE24007.2	LE02231.1	LE01594.1
At03g1097	At07g1884	At09g1196	At02g0409	At14g1112	LE06507.1		LE24051.1	LE02235.1	LE01597.1
At13g1909	At07g1886	At09g1133	At02g0432	At14g1106	LE17367.1		LE24068.1	LE02239.1	LE01601.1
At08g2818	At07g1937	At09g1110	At02g0435	At14g1105	LE25710.1		LE24097.1	LE02240.1	LE01602.1
At06g0921	At07g2086	At09g0944	At02g0453	At14g1101	LE29488.1		LE24145.1	LE02242.1	LE01603.1
At08g2823	At07g2205	At09g0942	At02g0457	At14g1097	LE00709.1		LE24157.1	LE02246.1	LE01605.1
At06g0196	At07g2264	At09g0941	At02g0473	At14g1094	LE06256.1		LE24234.1	LE02253.1	LE01609.1
At04g1701	At07g2439	At09g0940	At02g0484	At14g1093	LE20871.1		LE24256.1	LE02255.1	LE01612.1
At05g0163	At07g2445	At09g0938	At02g0516	At14g1079	LE29670.1		LE24331.1	LE02265.1	LE01615.1
At09g2317	At07g2470	At09g0937	At02g0543	At14g1074	LE32408.2		LE24579.1	LE02270.1	LE01616.1
At08g2837	At07g2473	At09g0935	At02g0545	At14g1064	LE00710.1		LE24585.1	LE02284.1	LE01618.1
At05g0648	At07g2476	At09g0934	At02g0575	At14g1061	LE28201.1		LE24620.1	LE02295.1	LE01623.1
At05g0354	At07g2517	At10g1915	At02g0598	At14g1059	LE00711.1		LE24633.1	LE02298.1	LE01625.1
At08g2838	At07g2575	At10g1914	At02g0620	At14g1039	LE05708.1		LE24655.1	LE02299.1	LE01627.1
At02g0364	At07g2618	At10g1868	At02g0621	At14g1034	LE13853.1		LE24656.1	LE02300.1	LE01632.2
At08g2845	At07g2623	At10g1867	At02g0641	At14g1029	LE00714.1		LE24679.1	LE02302.1	LE01633.1
At14g0076	At07g2630	At10g1858	At02g0642	At14g1016	LE02064.1		LE24684.1	LE02304.1	LE01634.1
Atctgg0887	At07g2656	At10g1855	At02g0659	At14g1009	LE00718.1		LE24841.1	LE02306.1	LE01635.1
At08g2850	At07g2658	At10g1854	At02g0677	At14g1003	LE07660.1		LE24854.1	LE02307.1	LE01643.1
At07g2676	At07g2703	At10g1853	At02g0691	At14g0999	LE00719.2		LE24907.1	LE02309.1	LE01645.1
At12g1563	At07g2797	At10g1842	At02g0692	At14g0992	LE13391.1		LE24940.1	LE02321.1	LE01647.1
At09g1373	At07g2799	At10g1841	At02g0697	At14g0990	LE33260.1		LE24960.1	LE02327.1	LE01648.1
At08g2851	At07g2873	At10g1840	At02g0723	At14g0989	LE00721.1		LE24964.1	LE02335.1	LE01650.1
At12g1523	At07g2882	At10g1836	At02g0739	At14g0987	LE01516.1		LE24976.1	LE02339.1	LE01652.1
At02g1582	At07g2915	At10g1835	At02g0756	At14g0986	LE03861.1		LE25005.1	LE02341.1	LE01653.1
At10g1262	At07g2920	At10g1830	At02g0759	At14g0969	LE09331.1		LE25029.1	LE02349.1	LE01654.1
At08g2857	At07g2922	At10g1829	At02g0774	At14g0965	LE21046.1		LE25030.1	LE02353.1	LE01655.1
At13g1773	At08g2357	At10g1828	At02g0790	At14g0956	LE00730.1		LE25069.1	LE02354.1	LE01662.1
At08g2860	At08g2401	At10g1814	At02g0809	At14g0955	LE15461.1		LE25081.1	LE02358.1	LE01663.1
At04g1685	At08g2406	At10g1813	At02g0882	At14g0946	LE20360.1		LE25134.1	LE02360.1	LE01664.2
At01g0366	At08g2466	At10g1812	At02g0884	At14g0943	LE21939.1		LE25153.1	LE02365.1	LE01665.1
At07g2138	At03g1029	At10g1788	At02g0895	At14g0937	LE34154.1		LE25214.1	LE02366.1	LE01666.1
At08g2867	At03g1030	At10g1787	At02g0898	At14g0936	LE00734.1		LE25217.1	LE02371.1	LE01668.1
At02g0433	At03g1032	At10g1713	At02g0901	At14g0933	LE15989.1		LE25222.1	LE02380.1	LE01671.2
At02g0078	At03g1035	At10g1702	At02g0902	At14g0932	LE00735.1		LE25310.1	LE02383.1	LE01672.1
At04g0898	Atctgg0638	At10g1701	At02g0907	At14g0921	LE08772.1		LE25329.1	LE02390.1	LE01674.1
At03g4517	At13g1944	At10g1699	At02g0913	At14g0918	LE18186.1		LE25376.1	LE02394.1	LE01675.1
At07g2468	At12g2187	At10g1698	At02g0938	At14g0914	LE26122.1		LE25399.1	LE02396.1	LE01679.1
At08g2875	At12g2185	At10g1664	At02g0944	At14g0911	LE33772.1		LE25469.1	LE02398.1	LE01680.1
At09g1872	At12g2181	At10g1660	At02g1036	At14g0873	LE00748.1		LE25495.1	LE02403.1	LE01681.1
At02g0523	At12g2174	At10g1521	At02g1037	At14g0871	LE02898.1		LE25505.1	LE02405.1	LE01682.1
At07g0099	At12g2173	At10g1162	At02g1076	At14g0862	LE23929.1		LE25509.1	LE02406.1	LE01685.1
At08g2880	At12g2172	At10g1161	At02g1112	At14g0839	LE00750.1		LE25521.1	LE02409.1	LE01686.1
At01g3285	At12g2171	At10g1156	At02g1153	At14g0838	LE10737.1		LE25523.1	LE02414.1	LE01691.1
At08g2883	At12g2170	At10g1136	At02g1168	At14g0811	LE00752.1		LE25573.1	LE02417.1	LE01692.1
At04g0203	At12g2169	At10g1052	At02g1194	At14g0808	LE06519.1		LE25584.1	LE02419.1	LE01694.1
At13g2773	At12g2168	At10g1017	At02g1209	At14g0789	LE00754.1		LE25600.1	LE02420.1	LE01698.1
At10g1385	At12g2165	At10g0960	At02g1216	At14g0780	LE09326.1		LE25619.1	LE02427.1	LE01699.1
At06g1632	At12g2156	At10g0757	At02g1240	At14g0779	LE17803.1		LE25635.1	LE02428.1	LE01703.1
At08g2885	At12g2136	At10g0698	At02g1241	At14g0771	LE00756.1		LE25706.1	LE02429.1	LE01710.1
At08g2920	At12g2134	At10g0694	At02g1274	At14g0753	LE01733.1		LE25708.1	LE02433.1	LE01718.1
At12g1529	At12g2127	At10g0670	At02g1275	At14g0747	LE00758.4		LE25734.1	LE02434.1	LE01719.1
At04g0694	At12g2126	At10g0640	At02g1303	At14g0731	LE03524.1		LE25736.1	LE02441.1	LE01720.1
At03g1466	At12g2125	At10g0562	At02g1306	At14g0716	LE19326.1		LE25764.1	LE02443.1	LE01721.1
At08g2886	At12g2123	At10g0561	At02g1317	At14g0715	LE25124.1		LE25814.1	LE02444.1	LE01722.1
At04g0476	At12g2122	At10g0555	At02g1320	At14g0713	LE33955.1		LE25869.1	LE02446.1	LE01723.1
At01g2980	At12g2121	At10g0545	At02g1374	At14g0702	LE00762.1		LE25874.1	LE02448.1	LE01725.1
At04g1695	At12g2097	At10g0477	At02g1384	At14g0696	LE02156.1		LE25943.1	LE02450.1	LE01732.1
At02g0022	At12g2096	At10g0463	At02g1422	At14g0689	LE08345.1		LE26014.1	LE02463.1	LE01735.1
At08g2888	At12g2093	At10g0417	At02g1480	At14g0684	LE16368.1		LE26034.1	LE02464.1	LE01736.1
At14g1456	At12g2070	At10g0353	At02g1484	At14g0666	LE26818.2		LE26083.1	LE02472.1	LE01738.1
At07g1112	At12g1945	At10g0319	At02g1506	At14g0664	LE00764.1		LE26084.1	LE02474.8	LE01739.1
At07g0473	At12g1940	At10g0261	At02g1521	At14g0637	LE07169.1		LE26109.1	LE02475.1	LE01740.1
At08g2896	At12g1860	At10g0142	At02g1523	At14g0636	LE00771.1		LE26201.1	LE02476.1	LE01744.1
At01g0599	At12g1859	At10g0141	At02g1531	At14g0631	LE22762.1		LE26241.1	LE02478.1	LE01752.1
At03g1694	At12g1858	At10g0140	At02g1541	At14g0624	LE00776.1		LE26243.1	LE02481.1	LE01754.1
At05g0472	At12g1743	At10g0139	At02g1558	At14g0600	LE02042.1		LE26250.2	LE02490.1	LE01759.1
At08g2899	At12g1682	At10g0049	At02g1584	At14g0599	LE05067.1		LE26273.1	LE02491.1	LE01764.1
At08g1601	At12g1679	At10g0002	At02g1621	At14g0591	LE17343.1		LE26281.1	LE02495.1	LE01766.1
At03g0246	At12g1678	At10g0001	At02g1660	At14g0586	LE19606.1		LE26318.1	LE02496.1	LE01767.1
At03g3505	At12g1675	At03g1965	At02g1661	At14g0584	LE00781.1		LE26323.1	LE02500.1	LE01768.2
At08g2916	At12g1674	At03g1981	At02g1686	At14g0583	LE04771.1		LE26347.1	LE02501.1	LE01770.1
At10g1546	At12g1671	At03g2092	At02g1696	At14g0582	LE05748.1		LE26492.1	LE02503.1	LE01774.1
At08g2918	At12g1668	At03g2094	At02g1711	At14g0580	LE29860.1		LE26540.1	LE02505.1	LE01776.1
At07g2769	At12g1667	At03g2095	At02g1719	At14g0578	LE00782.1		LE26543.1	LE02507.1	LE01777.1
At08g2919	At12g1659	At03g2217	At02g1731	At14g0556	LE27027.1		LE26548.1	LE02518.1	LE01778.1
At12g2046	At12g1657	At03g2364	At02g1749	At14g0548	LE00786.1		LE26601.1	LE02519.1	LE01779.1
At10g2176	At12g1656	At03g2426	At02g1766	At14g0537	LE34557.2		LE26641.1	LE02521.1	LE01780.1
At03g4376	At12g1619	At03g2427	At02g1767	At14g0530	LE00808.1		LE26738.1	LE02525.1	LE01781.4
At02g0190	At12g1618	At03g2457	At02g1770	At14g0525	LE25875.1		LE26746.1	LE02526.1	LE01783.1
At08g2921	At12g1614	At03g2458	At02g1793	At14g0523	LE00809.1		LE26860.1	LE02529.1	LE01785.1
At01g0914	At12g1613	At03g2499	At02g1798	At14g0435	LE18110.2		LE26861.1	LE02531.1	LE01793.1
At06g0191	At12g1612	At03g2500	At02g1804	At14g0434	LE19459.1		LE26869.1	LE02533.1	LE01797.1
At01g0014	At13g1806	At03g2560	At02g1842	At14g0433	LE00813.1		LE26902.1	LE02536.2	LE01799.1
At12g0705	At13g1813	At03g2561	At02g1847	At14g0432	LE15961.1		LE26933.1	LE02538.1	LE01801.1
At07g2552	At13g1814	At03g2582	At02g1870	At14g0431	LE27817.1		LE26944.1	LE02543.1	LE01807.1
At09g1392	At13g1815	At03g2618	At02g1900	At14g0429	LE30713.1		LE26946.1	LE02547.1	LE01809.1
At08g1235	At13g1817	At03g2630	At02g1903	At14g0227	LE00816.1		LE26997.1	LE02551.1	LE01812.1
At01g0025	At13g1818	At07g1060	At02g1916	At14g0224	LE11654.1		LE27015.1	LE02553.1	LE01814.1
At09g0040	At13g1819	At07g0936	At02g1966	At14g0177	LE31614.1		LE27021.1	LE02558.1	LE01822.1
At06g0704	At13g1820	At07g0903	At02g1980	At14g0144	LE33360.1		LE27022.3	LE02559.1	LE01824.1
At04g0685	At13g1821	At07g0902	At02g1983	At14g0063	LE00819.1		LE27041.1	LE02561.1	LE01828.1
At01g0053	At13g1822	At07g0621	At02g1993	At14g0059	LE20795.1		LE27069.1	LE02567.1	LE01830.1
At04g0522	At13g1823	At07g0454	At02g1998	At14g0056	LE00826.1		LE27070.1	LE02568.1	LE01832.1
At12g0851	At13g1824	At07g0428	At02g2003	At14g0051	LE07500.1		LE27091.1	LE02569.1	LE01833.1
At13g2453	At13g1831	At07g0376	At02g2043	At14g0044	LE09660.1		LE27096.1	LE02570.1	LE01835.1
At07g0133	At13g1873	At07g0375	At02g2044	At14g0043	LE13869.1		LE27105.1	LE02572.1	LE01837.1
At01g0071	At13g1880	At07g0374	At02g2064	At14g0042	LE14493.1		LE27196.1	LE02573.1	LE01838.1
At06g0468	At03g0066	At07g0086	At03g1903	At14g0041	LE00829.1		LE27199.1	LE02574.1	LE01841.1
Atctgg0844	At03g0107	At07g0054	At03g1872	At14g0034	LE14501.1		LE27209.1	LE02577.3	LE01843.1
At01g0080	At03g0273	At01g1250	At03g1865	At01g1032	LE14750.1		LE27210.1	LE02589.3	LE01844.1
At04g1165	At03g0359	At01g1251	At03g1853	At01g1031	LE00830.1		LE27218.1	LE02596.1	LE01846.1
At04g0152	At03g0365	At01g1256	At03g1852	At01g1028	LE01847.1		LE27254.1	LE02598.1	LE01848.1
At11g1874	At03g0366	At01g1257	At03g1842	At01g0988	LE13506.1		LE27304.1	LE02599.1	LE01849.1
At06g0674	At03g0367	At01g1269	At03g1835	At01g0985	LE00837.1		LE27307.1	LE02601.2	LE01852.1
At01g0083	At03g0371	At01g1292	At03g1830	At01g0983	LE12705.1		LE27324.1	LE02603.1	LE01853.1
At12g1023	At03g0377	At01g1294	At03g1799	At01g0982	LE27002.1		LE27342.1	LE02606.1	LE01854.1
At07g0605	At03g0536	At01g1295	At03g1796	At01g0979	LE00841.1		LE27365.1	LE02607.1	LE01856.1
At01g0091	At03g0547	At01g1301	At03g1790	At01g0976	LE05362.3		LE27372.1	LE02612.1	LE01866.1
At01g0966	At03g0673	At01g1305	At03g1787	At01g0937	LE00842.1		LE27478.1	LE02613.1	LE01869.1
At13g1868	At03g3742	At01g1306	At03g1776	At01g0912	LE08343.1		LE27538.1	LE02617.1	LE01870.1
At09g1488	At03g3617	At01g1324	At03g1768	At01g0897	LE00868.2		LE27627.1	LE02619.1	LE01874.1
At12g2105	At03g3616	At01g1325	At03g1756	At01g0893	LE10400.1		LE27636.1	LE02620.1	LE01876.1
At01g0092	At03g3614	At01g1341	At03g1725	At01g0882	LE12286.1		LE27694.1	LE02622.1	LE01877.2
At02g0353	At03g3611	At09g2313	At03g1717	At01g0869	LE30361.1		LE27776.1	LE02623.1	LE01880.1
At13g1845	At03g3610	At09g2312	At03g1716	At01g0867	LE00870.1		LE27793.1	LE02631.1	LE01882.1
At01g0105	At03g3594	Atctgg0413	At03g1705	At01g0859	LE19724.1		LE27798.2	LE02632.1	LE01884.1
At12g1215	At03g3274	Atctgg0414	At03g1693	At01g0813	LE00874.1		LE27888.2	LE02641.1	LE01892.1
At11g1350	At03g3273	Atctgg0418	At03g1692	At02g0328	LE07425.1		LE28018.1	LE02642.1	LE01895.1
At13g1895	At03g2853	Atctgg0419	At03g1678	At02g0340	LE10166.1		LE28084.1	LE02645.1	LE01897.1
At01g0133	At03g2851	Atctgg0420	At03g1630	At02g0379	LE23409.1		LE28113.1	LE02646.1	LE01898.3
At03g0639	Atctgg0159	Atctgg0421	At03g1599	At02g0407	LE24401.1		LE28259.1	LE02652.1	LE01901.1
At01g0138	At10g2171	At03g1002	At03g1594	At02g0410	LE00882.1		LE28267.1	LE02653.1	LE01903.1
At13g1791	At10g2170	At03g1001	At03g1588	At02g0411	LE16924.1		LE28324.1	LE02662.1	LE01904.1
At03g4408	At10g2168	At03g1000	At03g1547	At02g0449	LE00888.1		LE28345.1	LE02664.1	LE01906.1
At01g0151	At10g2162	At01g1925	At03g1530	At02g0466	LE28761.1		LE28384.1	LE02665.1	LE01910.1
At01g0811	At10g2130	At01g1934	At03g1528	At02g0477	LE00892.1		LE28406.1	LE02671.1	LE01917.1
At08g2547	At10g2129	At01g1935	At03g1527	At02g0496	LE02330.1		LE28477.1	LE02675.1	LE01921.1
At01g0157	At03g3965	At01g1967	At03g1508	At02g0529	LE04652.1		LE28515.1	LE02676.1	LE01924.1
At12g0262	At03g4007	At01g2013	At03g1490	At02g0535	LE06606.1		LE28538.1	LE02679.1	LE01930.1
At07g2606	At03g4010	At01g2244	At03g1472	At02g0579	LE16983.1		LE28609.1	LE02685.1	LE01937.1
At12g1770	At03g4069	At01g2245	At03g1465	At02g0580	LE00897.1		LE28621.1	LE02687.1	LE01940.1
At03g0355	At03g4150	At01g2262	At03g1448	At02g0622	LE09015.1		LE28650.1	LE02688.1	LE01945.1
At01g0206	At03g4212	At01g0634	At03g1421	At02g0636	LE21053.1		LE28661.1	LE02691.1	LE01946.1
At01g1931	At03g4241	At01g0633	At03g1396	At02g0644	LE21294.1		LE28672.2	LE02693.1	LE01947.1
At07g0171	At03g4242	At01g0630	At03g1390	At02g0654	LE29060.1		LE28674.1	LE02696.1	LE01951.1
At03g3507	At03g4245	At01g0629	At03g1386	At02g0663	LE00898.1		LE28774.1	LE02697.1	LE01953.1
At06g0625	At03g4246	Atctgg0438	At03g1384	At02g0687	LE05712.1		LE28904.1	LE02698.1	LE01954.1
At09g0720	At03g4248	Atctgg0439	At03g1382	At02g0698	LE21300.1		LE28910.1	LE02703.1	LE01956.1
At07g2733	At03g4293	Atctgg0574	At03g1375	At02g0702	LE31135.1		LE28942.1	LE02705.1	LE01957.3
At07g2870	At03g4295	Atctgg0575	At03g1371	At02g0707	LE31461.1		LE28956.1	LE02707.1	LE01958.1
At01g0233	At03g4302	Atctgg0577	At03g1361	At02g0717	LE00901.1		LE28962.1	LE02710.1	LE01963.1
At11g0546	At03g4304	Atctgg0584	At03g1352	At02g0722	LE12255.1		LE28991.1	LE02717.1	LE01965.1
At01g0235	At03g4311	Atctgg0585	At03g1351	At02g0764	LE34483.1		LE29002.1	LE02726.1	LE01966.1
At14g0138	At03g4312	Atctgg0608	At03g1350	At02g0780	LE00903.1		LE29003.1	LE02727.1	LE01967.1
At02g0056	At03g4313	At06g1961	At03g1326	At02g0795	LE07704.1		LE29004.1	LE02731.4	LE01969.1
At10g1980	At03g4314	At06g1885	At03g1322	At02g0820	LE10014.1		LE29005.1	LE02737.1	LE01970.1
At13g1330	At03g4416	At06g1860	At03g1317	At02g0849	LE10077.1		LE29038.1	LE02738.1	LE01971.1
At01g0242	At03g4478	At06g1859	At03g1315	At02g0852	LE00906.1		LE29118.1	LE02740.1	LE01977.1
At02g1215	At03g4550	At06g1822	At03g1313	At02g0870	LE04725.1		LE29120.1	LE02744.1	LE01980.1
At03g2996	At03g4552	At06g1793	At03g1300	At02g0876	LE35344.1		LE29159.1	LE02755.1	LE01981.1
At03g4000	At03g4555	At06g1787	At03g1283	At02g0877	LE00909.2		LE29165.1	LE02757.1	LE01983.1
At01g0253	At03g4558	At06g1584	At03g1275	At02g0881	LE06836.1		LE29218.1	LE02764.1	LE01984.1
At04g1669	At09g2199	At06g1583	At03g1248	At02g0904	LE25362.2		LE29234.1	LE02766.1	LE01989.1
At03g3527	At09g1912	At06g1458	At03g1247	At02g0905	LE29985.1		LE29288.1	LE02772.1	LE01992.1
At10g1446	At09g1909	At06g1433	At03g1241	At02g0945	LE30932.1		LE29318.1	LE02777.3	LE01993.1
At01g0257	At09g1906	At06g1386	At03g1239	At02g0948	LE00915.2		LE29324.1	LE02782.1	LE01998.1
At07g2737	At09g1905	At06g1346	At03g1226	At02g0959	LE10502.1		LE29329.1	LE02783.1	LE01999.2
At10g1402	At09g1904	At06g1345	At03g1224	At02g1015	LE00916.1		LE29431.1	LE02785.1	LE02001.3
At01g0265	At09g1900	At06g1301	At03g1219	At02g1045	LE07706.1		LE29468.1	LE02786.1	LE02005.1
At03g1249	At09g1896	At06g1157	At03g1216	At02g1058	LE31952.1		LE29498.1	LE02787.1	LE02006.1
At03g4410	At09g1895	At06g1093	At03g1207	At02g1061	LE32406.1		LE29506.1	LE02790.1	LE02008.1
At01g0269	At09g1894	At06g1092	At03g1205	At02g1074	LE00918.1		LE29598.1	LE02799.1	LE02011.1
At14g0342	At09g1891	At06g1044	At03g1199	At02g1080	LE11006.1		LE29641.1	LE02803.1	LE02012.1
At01g0270	At09g1748	At06g1027	At03g1176	At02g1102	LE11224.1		LE29659.1	LE02805.1	LE02014.1
At07g1538	At09g1746	At06g0970	At03g1175	At02g1123	LE19551.1		LE29672.1	LE02808.1	LE02015.1
At01g1178	At09g1487	At06g0930	At03g1174	At02g1130	LE00919.1		LE29673.1	LE02809.1	LE02016.1
At01g0282	At09g1486	At06g0895	At03g1172	At02g1151	LE06745.1		LE29675.1	LE02811.1	LE02017.1
At05g0403	At09g1485	At06g0825	At03g1167	At02g1156	LE21976.1		LE29707.1	LE02818.1	LE02021.1
At09g0688	At09g1484	At06g0823	At03g1158	At02g1158	LE22000.1		LE29731.1	LE02827.1	LE02022.1
At02g0246	At09g1482	Atctgg0382	At03g1128	At02g1171	LE25667.1		LE29856.1	LE02830.1	LE02026.1
At01g0288	At09g1477	Atctgg0383	At03g1115	At02g1175	LE00922.1		LE29963.1	LE02833.1	LE02028.1
At07g2359	At09g1409	At02g0263	At03g1108	At02g1182	LE06000.1		LE30057.1	LE02837.1	LE02031.1
At13g0772	At09g1362	At02g0262	At03g1103	At02g1186	LE07633.1		LE30087.1	LE02843.1	LE02032.1
At14g1415	At09g1360	At02g0261	At03g1102	At02g1189	LE24911.1		LE30093.1	LE02855.1	LE02034.1
At06g0630	At09g1230	At02g0260	At03g1098	At02g1190	LE24922.1		LE30240.2	LE02864.4	LE02038.1
At01g0295	At09g1229	At02g0254	At03g1066	At02g1204	LE00923.1		LE30286.1	LE02867.1	LE02040.1
At12g1838	At09g1228	At02g0175	At03g1060	At02g1206	LE06792.1		LE30313.1	LE02872.1	LE02043.1
At06g1983	At09g1185	At06g0034	At03g1038	At02g1207	LE00927.1		LE30359.1	LE02877.1	LE02044.2
At02g0322	At09g1152	At06g0085	Atctgg0810	At02g1219	LE04612.1		LE30477.1	LE02878.1	LE02048.1
At12g1791	At09g1033	At06g0086	Atctgg0812	At02g1221	LE00931.1		LE30505.1	LE02880.1	LE02051.2
At13g1786	At09g0862	Atctgg0049	At11g2036	At02g1225	LE35493.1		LE30519.1	LE02882.1	LE02052.1
At01g0308	At10g2007	Atctgg0050	At11g2032	At02g1253	LE00934.1		LE30552.1	LE02885.1	LE02053.1
At08g0208	At10g2005	Atctgg0051	At11g1998	At02g1297	LE19849.1		LE30569.1	LE02892.2	LE02060.1
At14g1588	At10g1964	Atctgg0053	At11g1997	At02g1308	LE20851.1		LE30573.1	LE02894.1	LE02065.1
At01g0325	At10g1962	Atctgg0058	At11g1994	At02g1310	LE00938.6		LE30579.1	LE02905.1	LE02067.1
At06g0670	At10g1956	Atctgg0670	At11g1982	At02g1315	LE06798.1		LE30585.1	LE02933.1	LE02068.1
At10g0322	At10g1954	Atctgg0861	At11g1978	At02g1316	LE00942.1		LE30597.1	LE02936.1	LE02069.1
At01g0344	At10g1952	Atctgg0862	At11g1973	At02g1331	LE10813.1		LE30611.1	LE02943.1	LE02072.1
At06g0387	At10g1950	At03g1018	At11g1967	At02g1332	LE16089.1		LE30677.1	LE02944.1	LE02073.1
At10g0927	At10g1948	At03g1019	At11g1958	At02g1348	LE27727.1		LE30754.1	LE02947.1	LE02080.1
At01g0345	At10g1884	At03g1020	At11g1957	At02g1357	LE35368.1		LE30773.1	LE02949.1	LE02087.1
Atctgg0570	At10g1882	At13g0586	At11g1956	At02g1392	LE00955.1		LE30774.1	LE02953.1	LE02090.1
At03g1731	At10g1875	At13g0568	At11g1948	At02g1399	LE30088.1		LE30813.1	LE02955.1	LE02092.1
At10g1538	At10g1838	At13g0494	At11g1940	At02g1403	LE31566.1		LE30843.1	LE02959.1	LE02093.1
At01g0384	At10g1832	At13g0486	At11g1939	At02g1408	LE00956.1		LE30848.1	LE02962.1	LE02094.1
At12g0118	At10g1826	At13g0468	At11g1933	At02g1421	LE18750.1		LE30858.1	LE02969.1	LE02095.1
At09g0055	At10g1795	At13g0394	At11g1923	At02g1441	LE23502.1		LE30903.1	LE02974.1	LE02097.1
At01g0397	At10g1784	At13g0384	At11g1899	At02g1448	LE00967.1		LE30934.1	LE02977.1	LE02098.1
At03g4057	At10g1767	At13g0237	At11g1896	At02g1455	LE15987.1		LE30939.1	LE02982.1	LE02099.1
At01g0400	At10g1716	At13g0236	At11g1889	At02g1474	LE16903.1		LE30982.1	LE02984.1	LE02101.1
At04g1484	At10g1710	At13g0226	At11g1859	At02g1493	LE20778.1		LE30991.1	LE02985.1	LE02108.1
At09g0759	At10g1685	At13g0225	At11g1858	At02g1494	LE23885.1		LE31023.1	LE02987.1	LE02113.1
At01g0403	At10g1683	At13g0210	At11g1853	At02g1498	LE00971.1		LE31034.1	LE02993.1	LE02114.1
At03g1264	At10g1670	At13g0204	At11g1818	At02g1501	LE08572.1		LE31129.1	LE03001.1	LE02116.1
At13g0146	At10g1669	At13g0180	At11g1813	At02g1514	LE22669.1		LE31144.1	LE03002.1	LE02119.1
At01g0404	At10g1667	At13g0179	At11g1811	At02g1525	LE00974.1		LE31179.1	LE03008.1	LE02120.1
At06g0458	At10g1666	At13g0052	At11g1750	At02g1528	LE15803.1		LE31195.1	LE03012.1	LE02123.1
At13g2324	At10g1661	At09g2321	At11g1716	At02g1537	LE00978.1		LE31286.1	LE03015.1	LE02130.1
At02g0250	At10g1658	At09g2320	At11g1694	At02g1543	LE35247.1		LE31288.1	LE03017.1	LE02132.1
At06g0073	At10g1585	At01g1133	At11g1690	At02g1547	LE00979.1		LE31359.1	LE03019.1	LE02133.1
At01g0414	At10g1584	At09g0002	At11g1662	At02g1550	LE18761.1		LE31428.1	LE03025.1	LE02137.1
At12g1296	At10g1414	At09g0003	At11g1637	At02g1554	LE27453.1		LE31519.1	LE03032.1	LE02138.1
At01g0428	At10g1413	At12g2196	At11g1615	At02g1569	LE28445.1		LE31600.1	LE03036.1	LE02140.1
At01g0247	At10g1182	At12g2197	At11g1597	At02g1570	LE30257.1		LE31648.1	LE03048.2	LE02141.1
At01g0430	At10g1179	At12g2200	At11g1551	At02g1592	LE00982.1		LE31655.1	LE03051.1	LE02143.1
At12g1259	At10g1157	At12g2203	At11g1547	At02g1617	LE03386.1		LE31752.1	LE03053.1	LE02144.1
At08g2481	At10g1122	At12g2216	At11g1541	At02g1635	LE10375.1		LE31789.1	LE03057.2	LE02147.1
At01g0443	At10g1112	At12g2219	At11g1493	At02g1662	LE15401.1		LE31833.1	LE03061.1	LE02149.5
At11g1590	At10g1110	At12g2222	At11g1486	At02g1700	LE16010.1		LE31900.1	LE03063.1	LE02152.1
At07g1136	At10g1107	At12g2228	At11g1430	At02g1707	LE00984.1		LE31916.1	LE03066.1	LE02154.1
At01g0447	At10g1106	At13g1963	At11g1424	At02g1712	LE09110.1		LE32033.2	LE03068.1	LE02165.1
At06g0133	At10g1099	At13g1962	At11g1416	At02g1715	LE28907.1		LE32072.1	LE03070.1	LE02169.1
At13g1655	At10g1092	At13g0688	At11g1414	At02g1721	LE32985.1		LE32089.1	LE03072.1	LE02173.1
At09g2143	At10g1036	At13g0689	At11g1407	At02g1723	LE00988.2		LE32095.1	LE03081.1	LE02178.1
At09g1336	At10g1035	At13g0791	At11g1399	At02g1751	LE24638.2		LE32200.1	LE03083.1	LE02180.1
At01g0449	At10g1034	At13g0792	At11g1398	At02g1757	LE00998.1		LE32253.1	LE03091.1	LE02183.1
At06g0343	At10g1032	At13g0814	At11g1396	At02g1763	LE23746.1		LE32333.1	LE03097.1	LE02184.1
At10g1823	At10g1028	At13g0834	At11g1395	At02g1764	LE01002.1		LE32360.1	LE03103.1	LE02186.1
At10g1809	At10g0730	At13g0837	At11g1390	At02g1769	LE05488.1		LE32421.1	LE03108.1	LE02191.1
At01g0459	At10g0638	At13g0840	At11g1376	At02g1772	LE17371.1		LE32483.2	LE03110.3	LE02193.1
At14g0659	At10g0634	At13g1092	At11g1374	At02g1774	LE34236.1		LE32499.1	LE03113.1	LE02198.1
At01g0464	At10g0575	At13g1104	At11g1301	At02g1777	LE01006.1		LE32510.1	LE03114.1	LE02199.1
At03g1579	At10g0560	At13g1109	At11g1289	At02g1797	LE06303.1		LE32541.2	LE03115.1	LE02201.1
At07g2228	At10g0558	At13g1110	At11g1288	At02g1799	LE01009.1		LE32575.1	LE03118.1	LE02204.1
At03g2254	At10g0497	At13g1118	At11g1245	At02g1810	LE34681.1		LE32577.1	LE03133.2	LE02208.1
At01g0470	At10g0496	At13g1119	At11g1234	At02g1814	LE01011.1		LE32595.1	LE03135.1	LE02211.1
At09g0740	At10g0495	At13g1142	At11g1233	At02g1824	LE08513.1		LE32716.1	LE03145.1	LE02212.1
At07g2816	At10g0493	At13g1144	At11g1212	At02g1825	LE31254.1		LE32801.1	LE03148.1	LE02216.1
At07g2875	At10g0492	At13g1145	At11g1192	At02g1828	LE01014.1		LE32803.1	LE03154.1	LE02218.1
At12g1794	At10g0490	At13g1146	At11g1161	At02g1829	LE13066.1		LE32828.1	LE03158.2	LE02220.1
At01g0478	At10g0489	At13g1147	At11g1135	At02g1830	LE13809.1		LE32851.1	LE03161.1	LE02227.1
At02g0674	At10g0488	At13g1148	At11g1121	At02g1833	LE18848.1		LE32939.1	LE03166.1	LE02228.1
At05g0233	At10g0487	At13g1149	At11g1119	At02g1843	LE31601.1		LE32940.1	LE03169.1	LE02229.1
At13g1878	At10g0486	At13g1150	At11g1107	At02g1849	LE01025.1		LE32970.1	LE03174.1	LE02230.1
At01g0483	At10g0485	At13g1202	At11g1087	At02g1851	LE16259.1		LE32972.1	LE03177.1	LE02232.1
At01g0485	At10g0484	At13g1206	At11g1083	At02g1857	LE20689.1		LE32986.1	LE03184.2	LE02233.1
At02g0694	At10g0483	At13g1298	At11g1082	At02g1862	LE27467.1		LE33014.4	LE03185.1	LE02236.1
At11g1959	At10g0482	At13g1341	At11g1041	At02g1880	LE01038.1		LE33021.1	LE03187.1	LE02237.1
At06g0611	At10g0481	At13g1401	At11g1031	At02g1883	LE09926.1		LE33038.1	LE03188.1	LE02241.1
At02g0187	At10g0480	At13g1447	At11g1021	At02g1884	LE01042.1		LE33072.1	LE03191.1	LE02243.1
At01g0487	At10g0478	At13g1476	At11g1016	At02g1885	LE23877.1		LE33084.1	LE03194.1	LE02244.1
At06g0692	At10g0409	At14g0022	At11g1014	At02g1890	LE34619.1		LE33168.1	LE03196.1	LE02247.1
At12g1931	At10g0354	At14g0023	At11g1005	At02g1898	LE01046.1		LE33173.1	LE03197.1	LE02248.1
At06g0837	At10g0233	Atctgg0634	At11g1002	At02g1910	LE01566.1		LE33182.1	LE03199.1	LE02249.1
At01g0491	At10g0231	Atctgg0635	At11g0986	At02g1933	LE16908.1		LE33189.1	LE03202.1	LE02250.1
At03g2789	At03g1946	Atctgg0650	At11g0983	At02g1935	LE33459.1		LE33209.1	LE03204.1	LE02254.1
At07g1556	At03g1997	Atctgg0651	At11g0979	At02g1939	LE34276.1		LE33234.2	LE03206.1	LE02256.1
At10g2009	At03g2068	Atctgg0001	At11g0975	At02g1952	LE01049.1		LE33263.1	LE03214.1	LE02258.1
At10g0174	At03g2118	Atctgg0002	At11g0947	At02g1953	LE08134.1		LE33277.1	LE03215.4	LE02259.1
At06g1145	At03g2120	Atctgg0299	At11g0946	At02g1961	LE16087.1		LE33352.1	LE03216.1	LE02261.1
At01g0493	At03g2276	At08g0579	At11g0902	At02g1963	LE20975.1		LE33359.1	LE03220.1	LE02264.1
At10g2086	At03g2357	At08g0580	At11g0896	At02g1995	LE01055.1		LE33385.1	LE03231.1	LE02266.1
At01g0494	At03g2619	At08g1375	At11g0842	At02g2002	LE19333.1		LE33433.1	LE03237.1	LE02269.1
At03g1662	At03g2620	At08g1406	At11g0834	At02g2023	LE20572.1		LE33463.1	LE03239.1	LE02275.1
At06g0146	At03g2621	At08g1407	At11g0820	At02g2032	LE23953.1		LE33472.1	LE03245.1	LE02276.1
At09g1713	At03g2622	At08g1474	At11g0791	At02g2036	LE28133.1		LE33487.1	LE03258.1	LE02277.1
At01g0497	At03g2625	At08g2748	At11g0783	At02g2065	LE01056.1		LE33516.1	LE03262.1	LE02279.1
At02g0325	At03g2626	At08g2749	At11g0769	At03g1829	LE05507.1		LE33559.2	LE03266.1	LE02280.1
At01g0499	At07g1020	At01g0214	At11g0762	At03g1733	LE33610.1		LE33590.1	LE03268.1	LE02286.1
At12g1976	At07g1017	At12g0891	At11g0740	At03g1698	LE01059.1		LE33614.1	LE03271.1	LE02287.1
At03g4264	At07g0834	At12g0608	At11g0725	At03g1696	LE06568.1		LE33646.4	LE03274.1	LE02288.1
At01g0505	At07g0808	At12g0607	At11g0719	At03g1690	LE22456.1		LE33710.1	LE03279.1	LE02290.1
At14g0923	At07g0494	At12g0292	At11g0705	At03g1676	LE29099.1		LE33746.2	LE03281.1	LE02291.2
At13g2720	At07g0492	At12g0291	At11g0703	At03g1675	LE31026.1		LE33825.1	LE03286.1	LE02292.1
At01g0508	At07g0388	At12g0289	At11g0675	At03g1671	LE01066.2		LE33847.1	LE03288.1	LE02296.1
At03g1138	At01g1155	At12g0288	At11g0672	At03g1664	LE08803.1		LE33850.1	LE03295.1	LE02301.1
At13g1771	At01g1169	At12g0287	At11g0665	At03g1659	LE28891.1		LE33857.1	LE03296.1	LE02310.1
At04g0820	At01g1196	At12g0286	At11g0662	At03g1598	LE01074.1		LE33929.1	LE03297.1	LE02311.1
At10g1844	At01g1241	At09g0217	At11g0661	At03g1595	LE16120.1		LE33958.1	LE03299.1	LE02313.1
Atctgg0416	At01g1263	At04g0368	At11g0654	At03g1593	LE21127.1		LE33978.1	LE03300.1	LE02314.1
At14g0024	At01g1265	At14g0738	At11g0616	At03g1585	LE23326.1		LE33990.1	LE03301.1	LE02318.1
At01g0513	At01g1267	At14g0610	At11g0615	At03g1574	LE28309.1		LE34018.1	LE03309.1	LE02319.1
At11g1397	At01g1296	At14g0070	At11g0612	At03g1572	LE01075.1		LE34049.1	LE03310.1	LE02322.1
At03g0393	At01g1308	At14g0069	At11g0610	At03g1569	LE26292.1		LE34160.1	LE03313.1	LE02325.1
At09g1859	At01g1309	At14g0067	At11g0554	At03g1558	LE01078.1		LE34207.1	LE03315.1	LE02326.1
At01g0526	At01g1312	At14g0066	At11g0532	At03g1554	LE26525.1		LE34268.1	LE03316.1	LE02329.1
At07g0559	At01g1405	At14g0038	At11g0518	At03g1531	LE31328.1		LE34279.1	LE03320.1	LE02331.1
At01g0203	At01g1407	At01g0668	At11g0516	At03g1443	LE01080.1		LE34303.1	LE03325.1	LE02332.1
At10g1619	At01g1926	At01g0667	At11g0509	At03g1408	LE20791.1		LE34304.1	LE03330.1	LE02337.1
At01g0529	At01g1957	At02g1863	At11g0472	At03g1404	LE01087.1		LE34335.1	LE03332.1	LE02342.2
At03g1246	At01g1958	At03g1686	At11g0449	At03g1394	LE11341.1		LE34403.1	LE03335.1	LE02343.1
At03g0882	At01g1959	At03g1208	At11g0443	At03g1374	LE19262.1		LE34439.1	LE03344.1	LE02344.1
At10g2090	At01g0628	At11g1667	At11g0435	At03g1369	LE01092.1		LE34505.1	LE03347.1	LE02345.1
At10g1652	At01g0627	At11g1081	At11g0434	At03g1358	LE08909.1		LE34556.1	LE03352.1	LE02346.1
At01g0533	At01g0624	At11g0550	At11g0432	At03g1354	LE14617.1		LE34665.2	LE03355.1	LE02347.1
At13g1736	Atctgg0442	At11g0303	At11g0425	At03g1314	LE31679.1		LE34669.1	LE03356.1	LE02350.2
At04g1009	Atctgg0443	At11g0237	At11g0413	At03g1307	LE33938.1		LE34693.1	LE03357.1	LE02351.1
At12g1930	Atctgg0444	At11g0236	At11g0394	At03g1306	LE01094.1		LE34705.1	LE03358.1	LE02362.1
At03g4420	Atctgg0446	At11g0103	At11g0392	At03g1301	LE07885.1		LE34746.1	LE03360.1	LE02363.1
At01g0536	Atctgg0555	At09g0474	At11g0378	At03g1299	LE13700.1		LE34766.1	LE03365.1	LE02367.3
At11g0594	Atctgg0594	At09g0490	At11g0375	At03g1295	LE21624.1		LE34790.2	LE03368.1	LE02368.1
At11g0147	Atctgg0595	At06g0450	At11g0352	At03g1286	LE01104.1		LE34797.1	LE03369.1	LE02369.1
At05g0249	Atctgg0599	At06g0460	At11g0351	At03g1256	LE01503.1		LE34820.1	LE03377.1	LE02370.1
At13g1912	Atctgg0602	At01g3158	At11g0346	At03g1192	LE07669.1		LE34863.1	LE03378.2	LE02372.1
At01g0545	Atctgg0603	At01g2801	At11g0315	At03g1181	LE01124.1		LE35040.1	LE03380.1	LE02373.2
At02g2084	Atctgg0605	At01g2690	At11g0312	At03g1169	LE01378.1		LE35072.1	LE03382.1	LE02378.1
At07g0203	Atctgg0606	At04g1867	At11g0309	At03g1130	LE17547.1		LE35094.2	LE03383.1	LE02381.1
At03g2933	At06g1947	At04g1866	At11g0306	At03g1124	LE21548.1		LE35141.1	LE03389.1	LE02382.1
At01g0564	At06g1946	At04g1780	At11g0300	Atctgg0770	LE01132.1		LE35177.1	LE03390.1	LE02384.1
At01g0706	At06g1944	At04g1602	At11g0279	Atctgg0772	LE04177.1		LE35202.1	LE03394.1	LE02387.1
At01g0569	At06g1890	At04g1558	At11g0271	Atctgg0784	LE05285.1		LE35228.1	LE03397.1	LE02388.1
At04g1087	At06g1883	At04g1555	At11g0268	Atctgg0786	LE19943.1		LE35246.1	LE03398.3	LE02389.1
At01g0571	At06g1879	At04g1554	At11g0261	Atctgg0787	LE27503.1		LE35254.1	LE03399.1	LE02393.2
At11g0337	At06g1864	At02g0041	At11g0258	Atctgg0788	LE01136.1		LE35313.1	LE03400.3	LE02399.1
At09g0598	At06g1643	At13g2547	At11g0251	Atctgg0795	LE09443.3		LE35314.1	LE03408.1	LE02400.1
At01g1288	At06g1642	At09g0767	At11g0248	Atctgg0796	LE11164.3		LE35316.1	LE03413.1	LE02401.1
At01g0574	At06g1597	At09g0766	At11g0235	Atctgg0798	LE14005.1		LE35358.1	LE03414.1	LE02407.1
At02g0385	At06g1596	At09g0705	At11g0234	Atctgg0803	LE29630.1		LE35409.1	LE03419.1	LE02408.1
At01g0584	At06g1594	At09g0572	At11g0230	Atctgg0808	LE01138.1		LE35574.1	LE03425.1	LE02411.1
At02g0026	At06g1409	At13g1748	At11g0226	Atctgg0809	LE12821.1		LE35592.1	LE03430.1	LE02412.1
At01g0588	At06g1406	At13g1747	At11g0204	Atctgg0814	LE17067.1		LE35607.1	LE03431.1	LE02413.1
At11g0139	At06g1351	At13g1582	At11g0203	Atctgg0816	LE01139.1		LE35629.1	LE03436.1	LE02415.1
At11g1599	At06g1300	At04g0926	At11g0185	At11g2031	LE01370.1		LE35630.1	LE03437.1	LE02421.1
At01g0602	At06g1296	At07g1548	At11g0183	At11g2012	LE15519.1		LE35643.1	LE03443.1	LE02423.1
At11g0250	At06g1295	At07g1550	At11g0173	At11g1987	LE16647.1		LE35659.1	LE03444.1	LE02426.1
At06g0296	At06g1291	At07g1745	At11g0155	At11g1981	LE30225.1		LE35672.1	LE03446.1	LE02431.2
At01g0271	At06g1287	At07g2122	At11g0154	At11g1937	LE01144.1		LE35674.1	LE03460.1	LE02435.1
At01g0606	At06g1283	At07g2184	At11g0151	At11g1925	LE12981.1		LE35878.1	LE03464.1	LE02436.1
At09g0250	At06g1281	At08g2409	At11g0150	At11g1911	LE01148.1		LE35923.2	LE03465.1	LE02437.1
At01g0609	At06g1278	At12g2115	At11g0129	At11g1908	LE27633.1			LE03467.1	LE02438.1
At12g1388	At06g1148	At12g2114	At11g0126	At11g1904	LE01150.1			LE03472.1	LE02442.1
At04g1614	At06g1146	At12g1725	At11g0120	At11g1895	LE22546.1			LE03477.4	LE02447.1
At09g2108	At06g1144	At03g3705	At11g0111	At11g1891	LE01156.1			LE03479.1	LE02449.1
At01g0611	At06g1142	At03g3650	At11g0098	At11g1846	LE11789.1			LE03480.1	LE02451.1
At11g0584	At06g1051	Atctgg0274	At11g0095	At11g1833	LE01160.1			LE03488.1	LE02453.1
At10g1403	At06g1048	At03g4059	At11g0084	At11g1823	LE03259.1			LE03490.1	LE02454.1
At01g0613	At06g1042	At03g4062	At11g0078	At11g1807	LE08463.1			LE03491.1	LE02455.1
At02g0639	At06g1039	At03g4063	At11g0077	At11g1792	LE35171.1			LE03492.1	LE02456.1
At02g1250	At06g1038	At03g4064	At11g0070	At11g1787	LE35845.1			LE03493.1	LE02457.1
At01g0618	At06g1037	At03g4065	At11g0069	At11g1777	LE01162.1			LE03494.1	LE02460.1
At07g0493	At06g1036	At03g4068	At11g0026	At11g1772	LE10908.1			LE03502.1	LE02461.1
At01g0620	At06g1035	At03g4071	At11g0014	At11g1771	LE23444.2			LE03505.1	LE02462.1
At07g2481	At06g1034	At03g4104	At11g0013	At11g1766	LE24004.1			LE03506.2	LE02467.1
At01g0622	At06g1033	At03g4105	At11g0010	At11g1753	LE31795.1			LE03507.1	LE02470.1
At03g1135	At06g1032	At09g1195	At11g0007	At11g1748	LE01164.1			LE03514.1	LE02473.1
At08g2926	At06g1031	At09g1111	At11g0006	At11g1744	LE04197.1			LE03521.1	LE02482.1
At06g0088	At06g1023	At09g0943	At09g0408	At11g1738	LE04293.1			LE03522.1	LE02484.1
At03g4456	At06g0975	At10g2063	At09g0449	At11g1734	LE29522.1			LE03528.1	LE02485.1
At03g1011	At06g0935	At10g2062	At09g0464	At11g1719	LE01175.1			LE03529.1	LE02486.1
At08g2928	At06g0933	At10g1805	At09g0496	At11g1718	LE05270.1			LE03531.1	LE02487.1
At06g0118	At06g0929	At10g1051	At09g0515	At11g1717	LE21279.1			LE03533.1	LE02489.1
At04g1863	Atctgg0387	At10g0898	At09g0543	At11g1715	LE35441.1			LE03541.1	LE02492.1
At04g0717	At02g0247	At10g0897	At02g2077	At11g1712	LE35490.1			LE03544.1	LE02493.1
Atctgg0371	At02g0183	At10g0758	At02g2085	At11g1711	LE01176.1			LE03545.1	LE02494.1
At11g0015	At06g0032	At03g2104	At02g2088	At11g1710	LE32642.1			LE03550.2	LE02498.1
At10g2164	At06g0033	At03g2106	At02g2091	At11g1678	LE01177.1			LE03552.1	LE02499.1
At12g1604	At06g0036	At03g2216	At02g2127	At11g1675	LE03646.1			LE03553.2	LE02504.1
At02g1016	At01g0646	At03g2653	At02g2132	At11g1674	LE14292.4			LE03554.1	LE02506.1
At12g1596	At01g0644	At03g2786	At02g2193	At11g1668	LE15196.2			LE03555.1	LE02508.1
At12g1608	At01g0642	At01g1300	At02g2247	At11g1659	LE20110.1			LE03559.1	LE02510.1
At12g1589	At01g0641	At06g1603	At02g2251	At11g1629	LE01182.1			LE03561.1	LE02511.1
At13g1336	At01g0636	At06g1302	At01g1537	At11g1627	LE35084.1			LE03566.1	LE02513.1
At10g1817	Atctgg0048	At06g1045	At01g1538	At11g1621	LE01183.1			LE03567.3	LE02517.2
At12g1579	Atctgg0666	At02g0176	At01g1567	At11g1612	LE11396.1			LE03578.1	LE02520.1
At02g1227	Atctgg0667	Atctgg0057	At01g1573	At11g1607	LE22477.1			LE03579.1	LE02523.1
At07g2052	Atctgg0671	Atctgg0863	At01g1577	At11g1606	LE27978.1			LE03580.1	LE02527.1
At03g2337	Atctgg0672	At03g1027	At01g1587	At11g1601	LE30856.1			LE03581.1	LE02530.1
At12g1569	Atctgg0673	At03g1028	At01g1623	At11g1581	LE01184.1			LE03586.2	LE02534.1
At06g0168	Atctgg0826	At13g0544	At01g1642	At11g1576	LE11636.1			LE03589.1	LE02537.1
At01g2807	Atctgg0828	At13g0543	At01g1660	At11g1562	LE01188.1			LE03590.1	LE02539.1
At03g3592	Atctgg0833	At12g2218	At01g1668	At11g1534	LE25732.1			LE03601.1	LE02540.1
At12g1568	Atctgg0834	At12g2220	At01g1670	At11g1533	LE01203.1			LE03603.1	LE02550.1
At07g1591	Atctgg0835	At12g2221	At01g1778	At11g1532	LE19241.1			LE03605.1	LE02552.1
At03g4358	Atctgg0836	At12g2223	At01g1803	At11g1522	LE01208.2			LE03606.1	LE02554.1
At12g1567	Atctgg0840	At12g2224	At06g0091	At11g1519	LE22255.3			LE03607.1	LE02555.1
At13g1691	Atctgg0841	At13g1087	At06g0093	At11g1515	LE30294.2			LE03614.1	LE02556.1
At12g1560	Atctgg0842	At13g1297	At06g0097	At11g1513	LE01217.1			LE03617.1	LE02557.1
At13g0861	Atctgg0867	At08g0046	At06g0102	At11g1509	LE27641.1			LE03620.1	LE02560.1
At12g1554	At13g0515	At08g0089	At06g0104	At11g1505	LE01219.1			LE03625.1	LE02562.1
At09g0095	At13g0484	At08g0130	At06g0109	At11g1501	LE05495.1			LE03629.2	LE02563.1
At12g1546	At13g0351	At08g0131	At06g0112	At11g1481	LE09214.1			LE03630.1	LE02564.1
At14g0370	At13g0350	At08g0189	At06g0124	At11g1477	LE01221.1			LE03632.1	LE02566.1
At08g0320	At13g0349	At08g0216	At06g0127	At11g1475	LE02857.1			LE03640.1	LE02576.1
At13g2350	At13g0348	At08g0230	At06g0134	At11g1473	LE09091.1			LE03642.1	LE02579.1
At06g0478	At13g0347	At08g0251	At06g0143	At11g1466	LE22413.1			LE03648.1	LE02580.1
Atctgg0581	At13g0346	At08g0252	At06g0147	At11g1465	LE01223.1			LE03649.1	LE02581.1
At06g1674	At13g0345	At08g0498	At06g0148	At11g1464	LE01253.1			LE03651.2	LE02583.1
At03g0885	At13g0344	At08g0534	At06g0170	At11g1457	LE09634.1			LE03654.1	LE02584.1
At06g1477	At13g0343	At08g0636	At06g0172	At11g1451	LE01231.1			LE03658.1	LE02587.1
At09g2319	At13g0282	At08g0654	At06g0182	At11g1450	LE09636.1			LE03659.1	LE02588.1
At12g1514	At13g0141	At08g0790	At06g0187	At11g1447	LE32355.1			LE03663.1	LE02591.1
At13g1562	At13g0060	At08g0826	At06g0188	At11g1437	LE01233.1			LE03665.1	LE02593.1
At10g0764	At13g1952	At08g0827	At06g0190	At11g1431	LE13569.1			LE03670.3	LE02594.1
At07g0691	At13g1956	At08g0875	At06g0199	At11g1426	LE11331.1			LE03678.1	LE02595.1
At12g1508	At13g1957	At08g0876	At06g0207	At11g1413	LE01255.1			LE03680.1	LE02597.1
At02g2253	At13g1958	At08g0883	At06g0211	At11g1412	LE11647.1			LE03683.1	LE02608.1
At06g0709	At13g1959	At08g0929	At06g0212	At11g1404	LE01264.1			LE03686.1	LE02610.1
At12g1489	At01g1137	At08g0930	At06g0214	At11g1392	LE12031.1			LE03687.2	LE02611.1
At10g1481	At01g1086	At08g0937	At06g0220	At11g1388	LE18753.1			LE03688.1	LE02614.1
At12g1479	At01g1079	At08g0944	At06g0244	At11g1381	LE01270.1			LE03695.1	LE02618.1
At09g2293	At01g1078	At08g1041	At06g0250	At11g1379	LE02357.1			LE03699.1	LE02624.1
At12g1445	At01g1076	At08g1042	At06g0259	At11g1375	LE11834.2			LE03702.1	LE02625.1
At03g1589	Atctgg0618	At08g1149	At06g0265	At11g1367	LE30871.1			LE03705.1	LE02627.1
At06g0223	Atctgg0620	At08g1150	At06g0288	At11g1366	LE31248.1			LE03707.1	LE02630.1
At04g1754	At12g2211	At08g1151	At06g0297	At11g1362	LE01275.1			LE03716.1	LE02633.1
At12g1444	At12g2213	At08g1159	At06g0312	At11g1361	LE21006.1			LE03717.1	LE02635.1
At03g1431	At13g0651	At08g1160	At06g0315	At11g1358	LE01276.1			LE03718.1	LE02638.1
At04g0992	At13g0653	At08g1212	At06g0339	At11g1347	LE11511.1			LE03720.1	LE02643.1
At07g2692	At13g0654	At08g1270	At06g0344	At11g1336	LE25220.1			LE03727.1	LE02644.1
At10g0945	At13g0655	At08g1271	At06g0348	At11g1333	LE01283.1			LE03728.1	LE02647.1
At12g1443	At13g0656	At08g1317	At06g0349	At11g1322	LE11553.1			LE03729.1	LE02648.1
At04g0993	At13g0657	At08g1393	At06g0354	At11g1317	LE30935.1			LE03732.1	LE02650.1
At10g2049	At13g0658	At08g1394	At06g0379	At11g1306	LE01287.1			LE03733.1	LE02655.1
At10g2020	At13g0659	At08g1398	At06g0380	At11g1275	LE01288.1			LE03735.1	LE02656.1
At10g0944	At13g0660	At08g1422	At06g0391	At11g1274	LE04665.1			LE03737.1	LE02657.1
At12g1438	At13g0794	At08g1480	At06g0412	At11g1273	LE09269.1			LE03741.1	LE02658.1
At14g0438	At13g0878	At08g1526	At06g0426	At11g1257	LE14031.1			LE03749.1	LE02659.1
At07g2453	At13g0879	At08g1533	At06g0448	At11g1256	LE19446.1			LE03755.1	LE02669.1
At07g0951	At13g0883	At08g1534	At06g0449	At11g1230	LE01292.1			LE03761.5	LE02673.1
At07g0645	At13g0995	At08g1557	At06g0461	At11g1223	LE05742.2			LE03763.1	LE02677.2
At12g1430	At13g1013	At08g1559	At06g0463	At11g1221	LE05953.1			LE03766.1	LE02678.1
At14g0073	At13g1016	At08g1561	At06g0467	At11g1203	LE13183.1			LE03767.1	LE02680.1
At07g1683	At13g1038	At08g1567	At06g0476	At11g1202	LE31557.1			LE03770.1	LE02681.1
At10g2060	At13g1076	At08g2576	At06g0484	At11g1201	LE01293.1			LE03771.1	LE02682.1
At12g1421	At13g1077	At08g2637	At06g0487	At11g1200	LE10589.1			LE03776.1	LE02683.1
At13g0243	At13g1078	At01g0110	At06g0488	At11g1198	LE14458.1			LE03781.1	LE02684.1
At08g0022	At13g1079	At01g0340	At06g0489	At11g1168	LE21574.1			LE03783.1	LE02686.1
At07g2371	At13g1080	At01g0341	At06g0510	At11g1157	LE26667.1			LE03785.1	LE02689.1
At03g3787	At13g1082	At01g0422	At06g0517	At11g1138	LE01294.1			LE03791.1	LE02690.1
At12g1408	At13g1083	At01g0423	At06g0529	At11g1117	LE01298.1			LE03793.1	LE02694.2
At14g0612	At13g1084	At01g0552	At06g0535	At11g1101	LE23631.1			LE03794.1	LE02699.1
At12g1403	At13g1089	At01g0560	At06g0542	At11g1078	LE34826.2			LE03800.1	LE02704.1
At09g1226	At13g1090	At01g0561	At06g0551	At11g1076	LE03291.1			LE03802.1	LE02706.2
At02g2142	At13g1107	Atctgg0363	At06g0557	At11g1058	LE04044.1			LE03804.1	LE02708.1
At02g0221	At13g1111	Atctgg0364	At06g0584	At11g1048	LE21374.1			LE03815.3	LE02711.1
At12g1386	At13g1115	Atctgg0365	At06g0618	At11g1045	LE30203.1			LE03816.1	LE02712.1
At05g0366	At13g1141	At12g1496	At06g0628	At11g1038	LE01303.1			LE03818.1	LE02713.1
At04g1256	At13g1158	At12g1474	At06g0644	At11g1029	LE25834.1			LE03822.1	LE02715.1
At10g0263	At13g1231	At12g1435	At06g0685	At11g1006	LE01307.1			LE03823.1	LE02716.1
At12g1374	At13g1232	At12g1434	At06g0706	At11g0963	LE09157.1			LE03831.1	LE02718.1
At07g2862	At13g1255	At12g1250	At06g0710	At11g0925	LE21809.1			LE03832.1	LE02719.1
At03g4033	At13g1258	At12g1249	At06g0718	At11g0917	LE28844.1			LE03835.1	LE02720.1
At12g1373	At13g1259	At12g1222	At06g0732	At11g0916	LE32905.1			LE03841.1	LE02725.1
At02g0344	At13g1275	At12g1200	At06g0786	At11g0914	LE01310.1			LE03842.1	LE02729.1
At03g4032	At13g1277	At12g1097	At01g3306	At11g0907	LE14804.1			LE03843.1	LE02732.1
At06g1798	At13g1369	At12g1093	At01g3301	At11g0906	LE01315.1			LE03844.1	LE02736.1
At12g1364	At13g1370	At12g0955	At01g3300	At11g0886	LE05388.1			LE03847.1	LE02739.1
At01g2954	At13g1454	At12g0938	At01g3295	At11g0875	LE07683.1			LE03848.1	LE02741.1
At03g4277	At13g1456	At12g0868	At01g3281	At11g0874	LE22157.1			LE03851.1	LE02742.1
At01g0951	At13g1459	At12g0867	At01g3250	At11g0870	LE01319.1			LE03860.1	LE02743.1
At10g2082	At13g1462	At12g0638	At01g3242	At11g0852	LE03814.1			LE03866.1	LE02745.1
At12g1343	At13g1472	At12g0592	At01g3239	At11g0839	LE01320.1			LE03870.1	LE02746.1
At13g1622	At14g0010	At12g0549	At01g3230	At11g0837	LE19518.1			LE03874.1	LE02749.2
At12g1338	At14g0011	At12g0509	At01g3190	At11g0823	LE21625.1			LE03881.1	LE02751.1
At14g0236	At14g0012	At12g0508	At01g3126	At11g0818	LE01328.1			LE03882.1	LE02752.1
At08g0455	At14g0013	At12g0404	At01g3114	At11g0809	LE09172.1			LE03886.1	LE02759.1
At08g2915	At14g0014	At12g0403	At01g3112	At11g0806	LE12091.1			LE03888.1	LE02761.1
At01g3241	At14g0015	At12g0345	At01g3106	At11g0796	LE32298.1			LE03891.1	LE02767.1
At12g1334	At14g0016	At12g0321	At01g3098	At11g0790	LE33291.2			LE03892.1	LE02771.1
At11g1585	At14g0017	At12g0285	At01g3095	At11g0788	LE01330.1			LE03895.1	LE02775.1
At09g2087	At14g0018	At12g0249	At01g3075	At11g0784	LE13042.3			LE03899.2	LE02779.1
At09g0901	At14g0019	At12g0245	At01g3054	At11g0782	LE16257.1			LE03902.1	LE02780.1
At12g1320	At14g0021	At09g0031	At01g3048	At11g0781	LE21972.1			LE03903.1	LE02784.1
At06g0389	At10g2186	At09g0032	At01g3034	At11g0770	LE01333.1			LE03907.1	LE02788.1
At03g0897	At10g2188	At09g0033	At01g3033	At11g0755	LE12781.1			LE03909.1	LE02791.1
At12g1314	Atctgg0086	At09g0267	At01g3003	At11g0744	LE01336.1			LE03913.2	LE02792.1
At02g1839	Atctgg0088	At09g0299	At01g2996	At11g0728	LE09123.1			LE03921.1	LE02793.1
At06g0129	At08g0220	At09g0300	At01g2982	At11g0718	LE09515.1			LE03926.2	LE02794.1
At05g0056	At08g0292	At09g0344	At01g2977	At11g0704	LE09941.1			LE03927.1	LE02798.1
At13g1884	At08g0397	At09g0350	At01g2967	At11g0647	LE30514.1			LE03928.2	LE02802.1
At12g1313	At08g1050	At04g0106	At01g2942	At11g0641	LE01343.1			LE03930.1	LE02804.1
At02g1838	At08g1051	At04g0124	At01g2939	At11g0640	LE35810.1			LE03932.1	LE02807.1
At12g1312	At08g1055	At04g0125	At01g2926	At11g0628	LE01352.1			LE03935.1	LE02812.1
At06g0131	At08g1056	At04g0176	At01g2863	At11g0627	LE22199.1			LE03937.1	LE02813.1
At03g4325	At08g1342	At04g0177	At01g2861	At11g0596	LE29252.1			LE03940.1	LE02814.3
At12g1282	At08g1344	At04g0223	At01g2854	At11g0541	LE01353.1			LE03944.1	LE02815.1
At14g1457	At08g1497	At04g0469	At01g2842	At11g0505	LE22032.1			LE03945.1	LE02816.1
At12g1265	At08g1750	At04g0470	At01g2832	At11g0492	LE24599.1			LE03950.1	LE02817.1
At08g2224	At08g1757	At04g0532	At01g2821	At11g0485	LE27419.1			LE03951.1	LE02819.1
At09g0630	At08g1762	At04g0533	At01g2796	At11g0481	LE33524.1			LE03953.1	LE02821.1
At13g1536	At08g2610	At14g1828	At01g2792	At11g0474	LE01354.1			LE03960.1	LE02826.1
At12g1256	At08g2618	At14g1814	At01g2789	At11g0452	LE01355.1			LE03961.1	LE02828.1
At06g1765	At08g2624	At14g1813	At01g2785	At11g0422	LE33668.1			LE03963.1	LE02829.1
At12g1227	At01g0375	At14g1790	At01g2778	At11g0420	LE01358.2			LE03964.1	LE02832.1
At14g1627	At12g1522	At14g1765	At01g2762	At11g0335	LE03500.1			LE03970.1	LE02834.1
At03g2859	At12g0781	At14g1708	At01g2757	At11g0333	LE05672.1			LE03978.1	LE02835.1
At12g1213	At12g0779	At14g1683	At01g2712	At11g0330	LE06360.1			LE04000.1	LE02836.1
At02g0154	At04g0032	At14g1650	At01g2669	At11g0325	LE28582.1			LE04009.1	LE02838.2
At14g1667	At04g0263	At14g1649	At01g2658	At11g0314	LE01364.1			LE04011.1	LE02841.1
At11g0544	At14g2000	At14g1471	At01g2636	At11g0302	LE16793.1			LE04013.1	LE02842.1
At06g0665	At14g1995	At14g0942	At01g2634	At11g0291	LE01365.1			LE04022.1	LE02844.1
At12g1182	At14g1428	At14g0909	At01g2628	At11g0199	LE12646.1			LE04026.1	LE02846.1
At14g0649	At14g1038	At14g0867	At01g2609	At11g0190	LE16248.1			LE04031.1	LE02849.1
At03g1054	At14g0735	At14g0827	At01g2603	At11g0189	LE21492.1			LE04033.1	LE02852.1
At03g4515	At14g0587	At14g0822	At01g2589	At11g0158	LE23548.1			LE04037.1	LE02858.1
At13g1392	At14g0064	At14g0821	At01g2576	At11g0132	LE01366.1			LE04042.1	LE02861.1
At12g1162	At14g0061	At14g0820	At01g2571	At11g0065	LE24745.1			LE04054.1	LE02862.1
At03g1112	At14g0055	At14g0760	At01g2545	At11g0064	LE34588.1			LE04056.1	LE02863.1
At07g1324	At01g1036	At14g0740	At01g2540	At11g0057	LE01368.1			LE04062.1	LE02865.1
At03g1242	At01g0911	At14g0720	At01g2497	At11g0056	LE06708.1			LE04067.1	LE02866.1
At12g1137	At01g0775	At14g0719	At01g2494	At11g0052	LE10628.1			LE04074.1	LE02869.1
At01g1574	At02g0493	At14g0718	At01g2491	At11g0048	LE18220.1			LE04075.1	LE02874.1
At10g1450	At03g1546	At14g0668	At01g2476	At11g0047	LE19886.1			LE04079.1	LE02876.1
At13g1439	At03g1545	At14g0609	At01g2471	At11g0043	LE01373.1			LE04080.1	LE02879.1
At12g1127	At03g1542	At14g0608	At01g2457	At11g0041	LE02592.1			LE04086.1	LE02884.1
At04g1645	At03g1541	At14g0404	At01g2454	At11g0040	LE01377.1			LE04087.1	LE02886.1
At06g1257	At03g1539	At14g0403	At01g2448	At11g0037	LE26710.2			LE04095.1	LE02889.1
At12g1021	At03g1504	At14g0381	At01g2438	At11g0036	LE01379.1			LE04097.1	LE02895.1
At02g0274	At03g1502	At14g0351	At01g2392	At11g0031	LE23088.1			LE04100.1	LE02901.1
At04g1833	At03g1500	At14g0350	At01g2391	At11g0030	LE23350.1			LE04101.1	LE02902.1
At07g2748	At03g1469	At14g0331	At01g2383	At11g0029	LE35795.1			LE04102.1	LE02903.1
At13g1154	At11g1122	At14g0284	At01g2371	At11g0027	LE01381.1			LE04109.1	LE02904.1
At12g0999	At11g1109	At14g0225	At01g2369	At11g0023	LE33255.1			LE04111.1	LE02908.1
At09g1283	At11g0987	At01g1027	At01g2368	At11g0021	LE01387.1			LE04114.1	LE02909.1
At11g0265	At11g0978	At01g0887	At01g2360	At11g0020	LE08675.1			LE04125.1	LE02911.1
At03g4270	At11g0601	At01g0857	At01g2354	At11g0018	LE10429.1			LE04126.1	LE02913.1
At12g0990	At11g0598	At01g0856	At04g1875	At09g0406	LE34033.4			LE04130.1	LE02914.1
At03g1381	At11g0495	At02g0359	At04g1873	At09g0407	LE01392.2			LE04132.1	LE02915.1
At12g1440	At11g0223	At02g0360	At04g1865	At09g0409	LE31591.1			LE04137.1	LE02916.1
At02g2009	At11g0058	At02g0427	At04g1860	At09g0410	LE35518.1			LE04139.1	LE02919.1
At12g0943	At09g0487	At02g0428	At04g1851	At09g0412	LE35841.1			LE04142.1	LE02920.1
At08g1538	At06g0284	At02g0444	At04g1839	At09g0413	LE01396.1			LE04145.1	LE02922.1
At02g0134	At06g0302	At02g0445	At04g1837	At09g0415	LE29647.1			LE04146.1	LE02923.1
At06g1829	At01g2764	At02g0446	At04g1834	At09g0416	LE01401.1			LE04148.1	LE02924.1
At13g0449	At04g1188	At02g0458	At04g1827	At09g0417	LE07863.1			LE04163.1	LE02926.1
At12g0906	At13g2208	At02g0459	At04g1811	At09g0421	LE20321.1			LE04171.1	LE02927.1
At04g1244	At05g0404	At02g0604	At04g1802	At09g0422	LE21434.1			LE04174.1	LE02929.1
At12g0881	At05g0336	At02g0672	At04g1801	At09g0423	LE28772.1			LE04175.1	LE02931.1
At13g1371	At05g0335	At02g0673	At04g1773	At09g0428	LE01405.1			LE04183.1	LE02941.1
At12g0876	At05g0333	At02g0699	At04g1767	At09g0429	LE01915.1			LE04185.1	LE02942.1
At06g0764	At05g0330	At02g0719	At04g1766	At09g0430	LE01407.1			LE04188.1	LE02946.1
At10g0684	At05g0327	At02g0720	At04g1765	At09g0431	LE22264.1			LE04193.1	LE02950.1
At01g1215	At05g0323	At02g0731	At04g1764	At09g0433	LE23500.1			LE04198.1	LE02951.1
At12g0874	At05g0123	At02g0821	At04g1763	At09g0434	LE01416.1			LE04199.1	LE02952.1
At11g0765	At05g0106	At02g0834	At04g1750	At09g0435	LE05044.1			LE04203.1	LE02954.1
At05g0180	At05g0026	At02g0835	At04g1745	At09g0438	LE19345.1			LE04205.1	LE02956.1
At12g0858	At08g2351	At02g1001	At04g1729	At09g0439	LE24388.1			LE04210.2	LE02957.1
At14g0268	At08g2056	At02g1026	At04g1728	At09g0440	LE25025.1			LE04213.1	LE02960.1
At10g1509	At09g0707	At02g1034	At04g1725	At09g0444	LE01420.1			LE04216.1	LE02963.1
At02g0510	At13g1785	At02g1035	At04g1722	At09g0445	LE16954.1			LE04221.1	LE02964.1
At04g1746	At04g1107	At02g1107	At04g1720	At09g0446	LE01429.1			LE04223.1	LE02966.1
At12g0855	At04g1101	At02g1141	At04g1708	At09g0448	LE05232.2			LE04226.1	LE02970.1
At03g3964	At04g1093	At02g1413	At04g1705	At09g0451	LE15811.2			LE04233.1	LE02975.1
At12g0807	At07g1301	At02g1460	At04g1699	At09g0452	LE31265.1			LE04234.1	LE02979.1
At07g1873	At07g1305	At02g1486	At04g1683	At09g0453	LE33889.1			LE04238.1	LE02983.1
At12g1783	At07g2251	At02g1487	At04g1682	At09g0455	LE01433.1			LE04240.1	LE02986.1
At12g0799	At03g1031	At02g1618	At04g1668	At09g0456	LE08012.1			LE04241.1	LE02988.1
At04g1187	At12g2188	At02g1620	At04g1641	At09g0457	LE01438.1			LE04242.1	LE02989.1
At08g2079	At12g1676	At02g1746	At04g1633	At09g0460	LE32743.1			LE04244.1	LE02991.1
At07g1051	At03g0578	At02g1747	At04g1623	At09g0461	LE01441.1			LE04247.1	LE02992.1
At12g0782	At03g3613	At02g1808	At04g1611	At09g0462	LE07929.1			LE04254.1	LE02996.1
At03g1603	At03g4244	At02g1835	At04g1595	At09g0463	LE25474.1			LE04256.1	LE02998.1
At02g2192	At09g2126	At02g1874	At04g1590	At09g0465	LE28417.1			LE04261.1	LE02999.1
At03g2131	At09g1692	At02g1929	At04g1589	At09g0466	LE35270.1			LE04263.1	LE03003.1
At12g0775	At09g1148	At02g1965	At04g1587	At09g0469	LE01442.1			LE04287.1	LE03005.1
At11g0873	At10g1878	At02g2069	At04g1556	At09g0482	LE03569.1			LE04296.1	LE03006.1
At12g0768	At10g1804	At03g1900	At04g1551	At09g0501	LE09832.1			LE04302.1	LE03007.1
At13g0785	At10g1803	At03g1899	At04g1543	At09g0503	LE24509.1			LE04311.3	LE03010.1
At14g1855	At10g1694	At03g1820	At04g1534	At09g0505	LE34795.1			LE04315.1	LE03011.1
At12g0758	At10g1355	At03g1792	At04g1531	At09g0506	LE01446.1			LE04318.1	LE03014.1
At04g1662	At10g1159	At03g1791	At04g1528	At09g0510	LE14941.1			LE04320.1	LE03020.1
At07g2562	At10g1037	At03g1650	At04g1516	At09g0511	LE01447.1			LE04326.1	LE03023.1
At08g2443	At10g0578	At03g1621	At04g1503	At09g0512	LE17710.1			LE04336.1	LE03024.1
At03g4424	At10g0574	At03g1615	At04g1495	At09g0513	LE25609.1			LE04343.1	LE03031.1
At10g0372	At03g1951	At03g1614	At04g1488	At09g0514	LE01455.1			LE04348.1	LE03033.1
At12g0727	At03g2213	At03g1559	At04g1480	At09g0516	LE34652.1			LE04352.1	LE03038.1
At13g2177	At03g2274	At03g1482	At04g1465	At09g0517	LE01456.1			LE04357.1	LE03039.1
At03g1961	At07g0389	At03g1272	At04g1461	At09g0518	LE19223.1			LE04360.1	LE03040.1
At12g0724	At07g0387	At03g1271	At04g1458	At09g0519	LE01457.1			LE04361.1	LE03042.1
At09g0025	At01g1462	At03g1257	At04g1442	At09g0520	LE10835.1			LE04364.1	LE03045.1
At03g4396	At01g1464	At11g1909	At04g1425	At09g0522	LE16830.1			LE04365.1	LE03046.1
At07g0961	At01g1465	At11g1873	At04g1411	At09g0531	LE01460.1			LE04366.1	LE03049.1
At13g0242	At01g1956	At11g1779	At04g1401	At09g0534	LE03044.1			LE04372.3	LE03056.1
At12g0714	At01g1962	At11g1767	At04g1395	At09g0555	LE03724.1			LE04378.1	LE03058.1
At14g1978	At01g1966	At11g1511	At04g1389	At02g2082	LE07816.1			LE04383.1	LE03064.1
At11g1626	At06g1298	At11g1458	At04g1384	At02g2100	LE29325.1			LE04384.1	LE03065.1
At11g0999	At06g1294	At11g1436	At04g1349	At02g2121	LE01461.1			LE04387.1	LE03067.1
At03g0876	At06g1288	At11g1278	At04g1345	At02g2122	LE11881.1			LE04392.1	LE03069.1
At12g0696	At06g1286	At11g1255	At04g1344	At02g2125	LE17381.1			LE04393.3	LE03073.1
At11g1498	At06g1284	At11g1254	At04g1336	At02g2144	LE32306.1			LE04394.1	LE03076.1
At12g0689	At06g1147	At11g1173	At04g1315	At02g2161	LE01469.1			LE04403.1	LE03080.1
At09g0259	At06g1143	At11g1125	At04g1298	At02g2170	LE05548.1			LE04407.1	LE03082.1
At02g0007	At06g0926	At11g1124	At04g1295	At02g2189	LE17077.1			LE04410.1	LE03086.1
At10g2153	At06g0923	At11g1111	At04g1276	At02g2197	LE23678.1			LE04411.1	LE03090.1
At04g1829	At03g1026	At11g1080	At04g1269	At02g2203	LE35474.1			LE04413.1	LE03093.1
At12g0665	At01g1067	At11g1067	At04g1268	At02g2205	LE01474.1			LE04414.1	LE03095.1
At08g1025	At13g1103	At11g1019	At04g1257	At02g2219	LE01933.1			LE04415.1	LE03096.1
At07g1714	At08g0067	At11g0936	At04g1245	At02g2226	LE02778.1			LE04422.1	LE03098.1
At07g0693	At08g0069	At11g0930	At04g1231	At02g2228	LE01475.1			LE04428.1	LE03099.1
At06g1483	At08g0153	At11g0918	At04g1229	At02g2238	LE13955.1			LE04429.1	LE03100.1
At12g0654	At08g0294	At11g0748	At04g1227	At02g2241	LE30861.1			LE04433.1	LE03104.1
At14g1536	At08g0347	At11g0747	At04g1225	At01g1507	LE32353.1			LE04442.1	LE03105.1
At06g0017	At08g0348	At11g0690	At04g1220	At01g1510	LE32982.1			LE04448.1	LE03107.1
At12g0642	At08g0356	At11g0689	At04g1216	At01g1511	LE01477.1			LE04451.1	LE03111.1
At12g2023	At08g0400	At11g0668	At04g1215	At01g1521	LE06316.1			LE04457.1	LE03112.1
At06g1050	At08g0423	At11g0643	At04g1206	At01g1531	LE16546.1			LE04458.1	LE03116.1
At02g0243	At08g0483	At11g0606	At04g1199	At01g1550	LE20782.2			LE04466.1	LE03117.1
At13g1303	At08g0491	At11g0592	At04g1180	At01g1581	LE24334.1			LE04472.1	LE03119.1
At12g0570	At08g0495	At11g0591	At02g0006	At01g1589	LE01492.1			LE04473.1	LE03121.1
At10g0253	At08g0652	At11g0454	At02g0010	At01g1614	LE01795.1			LE04477.1	LE03122.1
At06g0956	At08g0727	At11g0446	At02g0057	At01g1629	LE01496.1			LE04489.1	LE03123.1
At12g0513	At08g0777	At11g0439	At02g0064	At01g1648	LE07298.1			LE04492.1	LE03124.1
At04g1560	At08g0897	At11g0436	At02g0075	At01g1650	LE01509.1			LE04493.1	LE03127.1
At10g0880	At08g0904	At11g0423	At02g0077	At01g1653	LE12838.1			LE04496.1	LE03129.1
At01g2248	At08g0906	At11g0373	At02g0089	At01g1657	LE15394.1			LE04499.1	LE03134.1
At12g0512	At08g0908	At11g0175	At02g0097	At01g1662	LE15562.1			LE04504.1	LE03139.2
At04g1559	At08g1122	At11g0174	At02g0118	At01g1669	LE16189.1			LE04510.1	LE03141.3
At13g0241	At08g1127	At11g0102	At02g0120	At01g1677	LE01512.1			LE04514.1	LE03143.1
At12g0461	At08g1279	At09g0427	At02g0122	At01g1680	LE20456.1			LE04518.1	LE03144.1
At06g0445	At08g1349	At09g0441	At02g0132	At01g1681	LE26954.1			LE04520.2	LE03147.1
At02g0047	At08g1373	At09g0475	At02g0133	At01g1683	LE01519.1			LE04524.1	LE03150.4
At04g0711	At08g1390	At09g0508	At02g0138	At01g1687	LE16241.1			LE04527.3	LE03151.2
At12g0451	At08g1500	At09g0523	At02g0140	At01g1697	LE34105.1			LE04539.1	LE03155.1
At03g1407	At08g1503	At01g1539	At02g0152	At01g1712	LE01521.1			LE04541.2	LE03156.1
At03g4526	At08g1541	At01g1755	At02g0156	At01g1716	LE23220.1			LE04545.1	LE03159.1
At01g1310	At08g1543	At01g1812	At02g0160	At01g1724	LE28756.1			LE04552.1	LE03162.1
At04g0243	At08g1556	At06g0329	At02g0163	At01g1731	LE29244.2			LE04556.1	LE03165.1
At12g0441	At08g1732	At06g0330	At13g1974	At01g1740	LE01532.1			LE04559.1	LE03167.1
At13g2070	At08g1749	At06g0371	At13g1975	At01g1741	LE30616.1			LE04563.1	LE03172.1
At12g0426	At08g2621	At06g0372	At13g1976	At01g1745	LE01535.1			LE04564.1	LE03173.1
At03g2959	At08g2622	At06g0623	At13g1977	At01g1763	LE26270.1			LE04565.1	LE03179.1
At12g0366	At08g2764	At06g0634	At13g1981	At01g1776	LE01537.1			LE04571.1	LE03182.1
At12g0362	At08g2773	At06g0791	At13g2006	At01g1789	LE13556.1			LE04574.1	LE03183.1
At04g0349	At08g2775	At06g0800	At13g2016	At01g1790	LE16710.1			LE04576.1	LE03189.1
At12g0360	At08g2887	At01g3276	At13g2019	At01g1797	LE22387.1			LE04579.1	LE03192.1
At12g0359	At08g2895	At01g3205	At13g2020	At01g1805	LE32503.1			LE04584.1	LE03195.1
At04g0347	At01g0007	At01g2971	At13g2034	At01g1806	LE01538.1			LE04589.1	LE03198.1
At12g0350	At01g0009	At01g2784	At13g2035	At01g1809	LE17991.1			LE04594.1	LE03205.1
At09g1526	At01g0103	At01g2783	At13g2041	At01g1810	LE20098.1			LE04599.1	LE03208.1
At10g1316	At01g0264	At01g2726	At13g2053	At01g1814	LE20682.1			LE04600.1	LE03209.1
At12g0340	At01g0272	At01g2725	At13g2076	At01g1822	LE23202.1			LE04608.1	LE03211.1
At14g1891	At01g0279	At01g2706	At13g2096	At01g1843	LE01543.1			LE04625.1	LE03212.1
At12g0316	At01g0281	At01g2691	At13g2107	At01g1847	LE07070.1			LE04630.1	LE03226.1
At01g0961	At01g0293	At01g2616	At13g2112	At06g0096	LE16415.1			LE04634.1	LE03228.1
At04g1359	At01g0371	At01g2592	At13g2136	At06g0103	LE35434.1			LE04636.1	LE03232.1
At13g1613	At01g0374	At01g2580	At13g2143	At06g0106	LE01544.2			LE04641.1	LE03233.1
At12g0315	At01g0376	At01g2460	At13g2148	At06g0108	LE10219.1			LE04644.2	LE03235.1
At14g0360	At01g0425	At01g2459	At13g2149	At06g0113	LE13277.1			LE04650.1	LE03240.1
At01g0960	At01g0445	At01g2450	At13g2182	At06g0119	LE20499.1			LE04658.1	LE03242.1
At04g1358	At01g0510	At01g2417	At13g2200	At06g0357	LE22963.1			LE04659.1	LE03246.1
At03g1669	At01g0512	At01g2416	At13g2213	At06g0388	LE01548.9			LE04663.1	LE03247.1
At10g1688	Atctgg0367	At04g1804	At13g2246	At06g0397	LE05039.2			LE04671.1	LE03250.1
At03g1975	At12g1524	At04g1781	At13g2250	At06g0407	LE23477.2			LE04675.1	LE03251.1
At12g0233	At12g1515	At04g1673	At13g2266	At06g0420	LE01552.1			LE04676.1	LE03253.1
At07g2400	At12g1513	At04g1635	At13g2269	At06g0441	LE08438.1			LE04688.1	LE03254.1
At01g0506	At12g1499	At04g1634	At13g2272	At06g0442	LE27411.1			LE04691.1	LE03257.1
At12g0171	At12g1381	At04g1584	At13g2281	At06g0447	LE01556.1			LE04695.1	LE03261.1
At07g2833	At12g1310	At04g1514	At13g2285	At06g0472	LE09894.1			LE04699.1	LE03263.1
At12g0157	At12g1167	At04g1512	At13g2291	At06g0481	LE34447.1			LE04710.1	LE03265.1
At07g1634	At12g1163	At04g1421	At13g2297	At06g0632	LE01557.2			LE04714.1	LE03270.6
At01g1075	At12g1159	At04g1420	At13g2368	At06g0641	LE07455.1			LE04715.1	LE03272.1
At12g0149	At12g0934	At04g1223	At13g2376	At06g0646	LE01564.1			LE04719.1	LE03273.1
At13g2434	At12g0932	At02g0042	At13g2390	At06g0647	LE08556.1			LE04724.1	LE03275.1
At03g3503	At12g0815	At13g2147	At13g2401	At06g0661	LE11136.1			LE04732.1	LE03276.1
At09g2171	At12g0489	At13g2158	At13g2460	At06g0667	LE32140.2			LE04736.1	LE03277.1
At12g0146	At12g0305	At13g2244	At13g2466	At06g0677	LE01574.1			LE04742.2	LE03287.1
At08g1573	At12g0295	At13g2245	At13g2468	At06g0683	LE16132.1			LE04746.1	LE03294.1
At03g0053	At12g0284	At13g2261	At13g2487	At06g0751	LE32707.1			LE04747.1	LE03298.1
At03g2930	At12g0250	At13g2300	At13g2498	At06g0759	LE01575.1			LE04756.1	LE03302.3
At09g1953	At12g0241	At13g2334	At13g2502	At06g0762	LE15280.1			LE04762.1	LE03304.1
At12g0128	At09g0108	At13g2335	At13g2536	At06g0769	LE13130.1			LE04764.2	LE03305.1
At14g1080	At09g0147	At13g2336	At13g2539	At06g0777	LE07292.1			LE04765.1	LE03308.1
At07g0412	At09g0233	At13g2420	At13g2543	At06g0797	LE01592.1			LE04767.1	LE03312.1
At12g0112	At09g0236	At13g2492	At13g2554	At01g3270	LE04481.1			LE04768.1	LE03314.1
At01g2688	At09g0285	At13g2524	At13g2592	At01g3257	LE21792.1			LE04773.1	LE03319.1
At10g0446	At09g0291	At13g2548	At13g2601	At01g3249	LE34226.1			LE04774.1	LE03322.1
At06g0967	At04g0129	At13g2579	At13g2608	At01g3225	LE01596.1			LE04777.1	LE03324.1
At12g0065	At04g0131	At13g2701	At13g2615	At01g3201	LE05514.1			LE04779.1	LE03333.2
At12g0023	At04g0132	At13g2702	At13g2624	At01g3194	LE01600.1			LE04782.1	LE03334.1
At06g0772	At04g0167	At05g0590	At13g2637	At01g3180	LE18631.1			LE04786.1	LE03336.1
At01g2529	At04g0196	At05g0422	At13g2654	At01g3177	LE22062.1			LE04792.2	LE03338.1
At12g0037	At04g0219	At05g0421	At13g2656	At01g3169	LE24154.1			LE04797.1	LE03341.2
At11g1574	At04g0221	At05g0006	At13g2660	At01g3152	LE30244.1			LE04800.1	LE03343.1
At12g0019	At04g0232	At08g2302	At13g2669	At01g3109	LE01606.2			LE04802.1	LE03348.1
At14g0379	At04g0258	At08g2101	At13g2678	At01g3104	LE04187.1			LE04803.1	LE03350.1
At02g1875	At04g0266	At08g2043	At13g2687	At01g3089	LE08831.1			LE04809.1	LE03351.1
At03g3135	At04g0589	At08g1938	At13g2750	At01g3083	LE22506.1			LE04811.1	LE03353.1
At12g0004	At14g2003	At08g1915	At13g2776	At01g3061	LE26466.1			LE04816.1	LE03361.1
At11g1635	At14g2002	Atctgg0685	At13g2777	At01g3060	LE01611.1			LE04819.1	LE03362.1
At09g1727	At14g2001	Atctgg0686	At05g0653	At01g3058	LE04933.1			LE04831.1	LE03363.1
At10g2006	At14g1970	Atctgg0231	At05g0651	At01g3055	LE14901.2			LE04833.1	LE03364.1
At09g0006	At14g1969	Atctgg0232	At05g0650	At01g3041	LE23410.1			LE04835.1	LE03366.1
At03g3789	At14g1967	At09g0809	At05g0642	At01g3037	LE31187.5			LE04836.1	LE03373.1
At09g0007	At14g1768	At09g0802	At05g0639	At01g3032	LE01617.1			LE04842.1	LE03379.1
At05g0621	At14g1587	At09g0801	At05g0638	At01g3018	LE07724.1			LE04846.1	LE03381.1
At05g0218	At14g1584	At09g0800	At05g0637	At01g3014	LE16917.1			LE04850.1	LE03385.3
At09g0012	At14g1534	At09g0780	At05g0633	At01g3012	LE22033.1			LE04851.1	LE03388.1
At03g2061	At14g1532	At09g0653	At05g0628	At01g2998	LE23178.1			LE04852.1	LE03391.1
At09g0013	At14g1531	At09g0652	At05g0625	At01g2978	LE01619.1			LE04853.1	LE03403.1
At09g0316	At14g1405	At09g0650	At05g0624	At01g2974	LE02029.1			LE04854.1	LE03404.1
At11g1646	At14g1404	At09g0649	At05g0622	At01g2972	LE13961.1			LE04857.1	LE03407.1
At03g3909	At14g1272	At04g1152	At05g0619	At01g2969	LE24485.1			LE04858.1	LE03410.1
At09g0017	At14g1085	At04g1036	At05g0616	At01g2962	LE01621.1			LE04861.1	LE03411.1
At10g0357	At14g1067	At04g0989	At05g0615	At01g2956	LE03163.1			LE04864.1	LE03412.1
At09g0315	At14g1065	At04g0935	At05g0614	At01g2953	LE10834.1			LE04866.1	LE03415.1
At03g0398	At14g1044	At04g0908	At05g0610	At01g2950	LE16560.1			LE04867.1	LE03416.1
At09g0026	At14g1037	At04g0843	At05g0606	At01g2949	LE18333.1			LE04870.1	LE03417.1
At14g1281	At14g0983	At04g0842	At05g0605	At01g2945	LE01636.1			LE04875.1	LE03418.1
At04g0829	At14g0782	At04g0834	At05g0604	At01g2937	LE11469.1			LE04876.1	LE03421.1
At09g0050	At14g0692	At04g0817	At05g0602	At01g2936	LE13417.1			LE04878.1	LE03424.2
At07g1251	At14g0688	At04g0815	At05g0595	At01g2932	LE16222.1			LE04888.1	LE03426.1
At03g0594	At14g0644	At04g0814	At05g0592	At01g2929	LE33375.3			LE04894.1	LE03434.1
At09g0058	At14g0639	At04g0767	At05g0579	At01g2921	LE01639.1			LE04900.1	LE03435.1
At13g1853	At14g0529	At04g0762	At05g0575	At01g2912	LE23553.1			LE04905.1	LE03439.1
At09g0059	At14g0508	At04g0761	At05g0572	At01g2873	LE01646.1			LE04913.3	LE03440.1
At04g0892	At14g0326	At04g0751	At05g0548	At01g2868	LE04301.1			LE04914.1	LE03447.1
At03g4378	At14g0323	At04g0750	At05g0547	At01g2864	LE33647.1			LE04916.1	LE03448.1
At13g0001	At14g0321	At07g1188	At05g0546	At01g2845	LE01658.1			LE04921.1	LE03449.1
At14g0446	At14g0318	At07g1316	At05g0545	At01g2808	LE32134.1			LE04929.1	LE03451.1
At09g0061	At14g0316	At07g1333	At05g0544	At01g2803	LE32525.1			LE04937.1	LE03453.1
At11g0142	At14g0219	At07g1334	At05g0542	At01g2791	LE34138.1			LE04938.1	LE03454.1
At09g0067	At14g0198	At07g1398	At05g0537	At01g2787	LE01667.1			LE04946.1	LE03455.1
At07g2788	At14g0155	At07g1607	At05g0536	At01g2754	LE06127.1			LE04947.1	LE03459.1
At13g1304	At01g1025	At07g1624	At05g0535	At01g2753	LE32794.3			LE04954.1	LE03461.1
At09g0069	At01g1024	At07g1648	At05g0526	At01g2752	LE01673.1			LE04955.1	LE03470.1
At05g0488	At01g1023	At07g1649	At05g0524	At01g2751	LE16593.1			LE04957.1	LE03471.1
At09g0627	At01g1021	At07g1692	At05g0522	At01g2750	LE19961.1			LE04966.2	LE03474.1
At09g0070	At01g1003	At07g1693	At05g0519	At01g2738	LE01676.1			LE04967.1	LE03475.1
At07g2614	At01g1001	At07g1716	At05g0517	At01g2737	LE03643.1			LE04971.1	LE03476.1
At09g0071	At01g0913	At07g1741	At05g0515	At01g2734	LE13330.1			LE04972.1	LE03481.1
At09g0075	At01g0790	At07g1744	At05g0509	At01g2729	LE31020.1			LE04973.1	LE03482.1
At09g0084	At01g0780	At07g1746	At05g0507	At01g2727	LE35797.1			LE04980.1	LE03483.1
At04g1383	At01g0723	At07g1748	At05g0506	At01g2723	LE01677.1			LE04985.1	LE03485.1
At07g1938	At01g0720	At07g1749	At05g0505	At01g2700	LE01683.1			LE04987.2	LE03489.1
At09g1915	At02g0341	At07g1785	At05g0503	At01g2687	LE24284.1			LE04991.1	LE03496.1
At09g0086	At02g0366	At07g1930	At05g0501	At01g2679	LE01702.1			LE04993.1	LE03497.1
At14g0208	At02g0400	At07g2440	At05g0500	At01g2668	LE03869.1			LE04999.1	LE03498.1
At02g1088	At02g0495	At07g2443	At05g0491	At01g2649	LE16932.1			LE05002.1	LE03501.1
At09g0091	At02g0782	At07g2444	At05g0490	At01g2645	LE01705.1			LE05005.1	LE03503.1
At14g0337	At02g0785	At07g2700	At05g0489	At01g2644	LE13790.1			LE05007.1	LE03504.1
At13g1904	At02g0823	At07g2701	At05g0486	At01g2602	LE30789.1			LE05008.1	LE03509.1
At07g0772	At02g0914	At07g2763	At05g0473	At01g2601	LE01706.1			LE05017.1	LE03511.1
At13g0975	At02g0980	At07g2764	At05g0469	At01g2598	LE06548.1			LE05018.1	LE03513.1
At09g0111	At02g0986	At07g2765	At05g0462	At01g2587	LE01708.1			LE05022.1	LE03515.1
At08g0081	At02g0995	At07g2840	At05g0460	At01g2585	LE16684.1			LE05027.1	LE03518.1
At01g3284	At02g1085	At08g2483	At05g0459	At01g2584	LE22078.1			LE05034.1	LE03519.1
At09g0121	At02g1155	At08g2484	At05g0457	At01g2575	LE34966.1			LE05042.1	LE03520.1
At03g1917	At02g1246	At12g2150	At05g0456	At01g2558	LE01713.1			LE05043.1	LE03526.1
At09g0126	At02g1252	At12g2149	At05g0455	At01g2541	LE01872.1			LE05047.1	LE03532.1
At14g0437	At02g1257	At12g1908	At05g0453	At01g2523	LE25655.1			LE05048.1	LE03535.1
At09g0128	At02g1794	At12g1724	At05g0430	At01g2505	LE33282.1			LE05049.1	LE03537.1
At14g1761	At02g1926	At12g1663	At05g0429	At01g2498	LE34866.1			LE05056.1	LE03540.1
At03g1373	At03g1882	At12g1662	At05g0428	At01g2482	LE01716.1			LE05059.1	LE03542.1
At03g0013	At03g1880	At03g0160	At05g0425	At01g2475	LE02118.1			LE05063.1	LE03547.1
At04g1713	At03g1660	At03g0280	At05g0424	At01g2463	LE10170.1			LE05068.1	LE03548.1
At03g1480	At03g1658	At03g0337	At05g0423	At01g2456	LE01726.1			LE05075.1	LE03556.1
At03g1372	At03g1618	At03g0338	At05g0416	At01g2440	LE02873.1			LE05080.1	LE03558.1
At10g1622	At03g1515	At03g0352	At05g0414	At01g2433	LE22367.2			LE05081.1	LE03562.1
At14g0382	At03g1505	At03g0363	At05g0413	At01g2427	LE01727.1			LE05082.1	LE03563.1
At09g0135	At03g1503	At03g0387	At05g0392	At01g2414	LE01734.1			LE05085.2	LE03570.1
At06g0482	At03g1476	At03g0448	At05g0389	At01g2412	LE03018.1			LE05087.1	LE03571.1
At08g1934	At03g1471	At03g0479	At05g0387	At01g2410	LE24597.1			LE05089.1	LE03572.1
At04g0811	At03g1470	At03g0492	At05g0362	At01g2408	LE27670.1			LE05094.1	LE03575.1
At09g1330	At11g1930	At03g0506	At05g0361	At01g2384	LE01728.1			LE05099.1	LE03577.1
At09g0030	At11g1921	At03g0507	At05g0352	At01g2364	LE03917.1			LE05100.1	LE03582.1
Atctgg0659	At11g1916	At03g0629	At05g0351	At01g2361	LE12347.1			LE05102.1	LE03587.1
At09g0143	At11g1912	At03g0630	At05g0350	At01g2350	LE19321.1			LE05104.1	LE03591.1
At11g0321	At11g1276	At03g0765	At05g0348	At01g2347	LE27849.1			LE05105.1	LE03592.1
At12g1803	At11g1178	At03g0858	At05g0345	At04g1553	LE01731.1			LE05106.1	LE03593.1
At13g1337	At11g1127	At03g0859	At05g0341	At04g1513	LE03984.1			LE05109.1	LE03594.1
At09g0165	At11g1123	At03g0913	At05g0317	At04g1508	LE01745.1			LE05110.1	LE03597.1
At14g0462	At11g1110	At03g0915	At05g0316	At04g1507	LE02452.1			LE05114.1	LE03598.1
At10g1724	At11g1007	At03g0935	At05g0315	At04g1499	LE24316.1			LE05117.1	LE03599.1
At07g1019	At11g1000	At03g0956	At05g0314	At04g1497	LE28323.1			LE05119.1	LE03600.1
At08g2421	At11g0980	At03g3803	At05g0307	At04g1494	LE01748.1			LE05121.1	LE03602.1
At09g0171	At11g0909	At03g3802	At05g0304	At04g1492	LE04841.1			LE05126.1	LE03608.1
At14g0482	At11g0626	At03g3741	At05g0288	At04g1487	LE08689.1			LE05130.1	LE03611.2
At09g0177	At11g0624	At03g3694	At05g0281	At04g1469	LE22047.1			LE05131.1	LE03612.1
At11g0269	At11g0608	At03g3693	At05g0278	At04g1464	LE32854.1			LE05135.1	LE03615.1
At05g0494	At11g0604	At03g3692	At05g0275	At04g1450	LE01749.1			LE05136.1	LE03618.1
At03g0209	At11g0493	At03g3597	At05g0270	At04g1446	LE19735.1			LE05139.1	LE03621.1
At10g1797	At11g0491	At03g3554	At05g0269	At04g1443	LE01757.1			LE05148.1	LE03623.1
At09g0194	At11g0490	At03g3528	At05g0265	At04g1436	LE03224.1			LE05153.2	LE03626.1
At13g0010	At11g0489	At03g3502	At05g0258	At04g1424	LE10042.1			LE05154.1	LE03631.1
At07g1068	At11g0487	At03g3485	At05g0257	At04g1408	LE20361.2			LE05157.1	LE03636.2
At06g1022	At11g0401	At03g3319	At05g0246	At04g1405	LE28665.1			LE05159.1	LE03637.1
At13g1474	At11g0386	At03g3124	At05g0245	At04g1404	LE01758.1			LE05160.1	LE03655.1
At09g0225	At11g0326	At03g3123	At05g0242	At04g1346	LE08229.1			LE05163.1	LE03656.1
At03g3286	At11g0252	At03g3059	At05g0238	At04g1340	LE26662.1			LE05172.1	LE03660.1
At01g0457	At11g0249	At03g2975	At05g0236	At04g1329	LE34959.1			LE05177.2	LE03661.1
At09g0229	At11g0170	At03g2974	At05g0215	At04g1320	LE01762.1			LE05181.1	LE03667.1
At09g0234	At09g0544	At03g2973	At05g0213	At04g1284	LE04283.1			LE05189.1	LE03669.1
At09g0566	At09g0545	At03g2894	At05g0212	At04g1271	LE34584.1			LE05191.1	LE03671.1
At09g2069	At01g1554	At03g2848	At05g0209	At04g1267	LE01765.1			LE05193.1	LE03673.1
At09g0239	At01g1557	Atctgg0148	At05g0208	At04g1259	LE17463.1			LE05198.1	LE03675.1
At14g0824	At01g1559	At10g2132	At05g0207	At04g1228	LE21069.1			LE05202.1	LE03676.1
At09g0240	At01g1588	At03g4004	At05g0204	At04g1219	LE01769.1			LE05203.1	LE03679.1
At14g0879	At01g1590	At03g4046	At05g0202	At04g1218	LE32639.1			LE05207.1	LE03681.1
At06g0299	At01g1622	At03g4047	At05g0187	At04g1189	LE35709.1			LE05208.1	LE03682.1
At03g0037	At01g1626	At03g4070	At05g0182	At04g1185	LE01771.1			LE05210.1	LE03689.1
At09g0245	At01g1690	At03g4166	At05g0181	At02g0051	LE03142.1			LE05216.1	LE03693.1
At12g2080	At01g1757	At03g4194	At05g0179	At02g0087	LE09083.1			LE05223.1	LE03694.1
At09g0247	At01g1760	At03g4202	At05g0169	At02g0088	LE23048.1			LE05226.1	LE03697.1
At09g1483	At01g1761	At03g4203	At05g0167	At13g1980	LE01772.1			LE05230.1	LE03698.1
At01g1029	At06g0177	At03g4215	At05g0158	At13g2012	LE18599.1			LE05236.1	LE03701.1
At02g0017	At06g0179	At03g4445	At05g0150	At13g2021	LE29692.1			LE05238.1	LE03706.1
At09g0261	At06g0226	At03g4481	At05g0146	At13g2026	LE01773.1			LE05241.1	LE03710.1
At10g1680	At06g0249	At09g2190	At05g0139	At13g2029	LE17686.1			LE05243.2	LE03711.1
At09g0263	At06g0251	At09g2189	At05g0138	At13g2036	LE01782.3			LE05246.1	LE03712.1
At14g1716	At06g0271	At09g2177	At05g0110	At13g2037	LE24742.1			LE05249.1	LE03714.1
At10g2011	At06g0273	At09g2120	At05g0101	At13g2045	LE26350.1			LE05251.1	LE03719.1
At13g1326	At06g0289	At09g2119	At05g0100	At13g2046	LE01784.1			LE05257.1	LE03723.1
At07g2281	At06g0298	At09g2114	At05g0084	At13g2060	LE22760.4			LE05258.1	LE03726.1
At09g0266	At06g0496	At09g2106	At05g0065	At13g2072	LE25987.1			LE05261.1	LE03734.1
At14g0507	At06g0502	At09g2037	At05g0063	At13g2089	LE33693.1			LE05262.1	LE03736.1
At13g1037	At06g0503	At09g2016	At05g0062	At13g2093	LE01791.1			LE05267.1	LE03738.1
At09g0270	At06g0555	At09g1936	At05g0058	At13g2095	LE20100.3			LE05268.1	LE03742.1
At11g0289	At06g0568	At09g1935	At05g0050	At13g2123	LE01800.1			LE05272.1	LE03743.1
At04g0999	At06g0569	At09g1934	At05g0036	At13g2132	LE20776.1			LE05276.1	LE03744.1
At12g1921	At06g0571	At09g1841	At05g0033	At13g2145	LE01804.1			LE05284.1	LE03752.1
At10g1751	At06g0594	At09g1830	At05g0032	At13g2190	LE03323.1			LE05287.1	LE03753.1
At09g0277	At06g0600	At09g1759	At05g0030	At13g2192	LE33510.1			LE05291.1	LE03759.5
At01g0809	At06g0681	At09g1699	At05g0029	At13g2197	LE01805.1			LE05295.1	LE03773.1
At10g0873	At06g0760	At09g1684	At05g0028	At13g2205	LE19531.1			LE05296.1	LE03774.1
At06g0526	At06g0761	At09g1621	At05g0023	At13g2206	LE01810.1			LE05301.2	LE03775.1
At01g1398	At01g3234	At09g1135	At05g0008	At13g2234	LE24544.1			LE05303.1	LE03777.1
At09g0279	At01g3036	At09g1134	At08g2349	At13g2362	LE34324.1			LE05304.1	LE03778.1
At03g2587	At01g2886	At09g1109	At08g2331	At13g2364	LE01811.2			LE05306.1	LE03780.1
At14g0552	At01g2763	At09g0961	At08g2318	At13g2372	LE02545.1			LE05307.1	LE03784.1
At09g0281	At01g2749	At10g2039	At08g2290	At13g2377	LE04264.1			LE05310.1	LE03787.2
At06g1459	At01g2747	At10g2038	At08g2280	At13g2380	LE18622.1			LE05313.1	LE03789.1
At06g0046	At01g2744	At10g2026	At08g2275	At13g2382	LE01818.1			LE05320.1	LE03795.1
At09g0286	At01g2673	At10g2025	At08g2271	At13g2386	LE21370.1			LE05321.1	LE03796.1
At03g2642	At01g2671	At10g1967	At08g2251	At13g2411	LE24923.1			LE05322.1	LE03797.1
At09g0287	At01g2574	At10g1860	At08g2247	At13g2475	LE01819.1			LE05328.1	LE03798.1
At13g0507	At01g2563	At10g1859	At08g2240	At13g2490	LE12281.1			LE05330.1	LE03805.1
At09g0294	At01g2559	At10g1857	At08g2229	At13g2526	LE12980.1			LE05331.1	LE03806.2
At06g0087	At01g2477	At10g1856	At08g2226	At13g2540	LE13266.1			LE05333.1	LE03807.1
Atctgg0827	At04g1813	At10g1782	At08g2205	At13g2578	LE31686.1			LE05337.1	LE03809.1
At08g2650	At04g1810	At10g1695	At08g2201	At13g2596	LE01820.3			LE05339.1	LE03810.1
At12g2088	At04g1758	At10g1254	At08g2197	At13g2603	LE17778.1			LE05340.1	LE03813.1
At09g0304	At04g1756	At10g1154	At08g2193	At13g2631	LE01821.1			LE05341.2	LE03819.1
At11g0754	At04g1532	At10g1135	At08g2172	At13g2634	LE13486.3			LE05342.1	LE03820.1
At07g1675	At04g1525	At10g0937	At08g2137	At13g2639	LE01823.1			LE05344.1	LE03824.1
At09g0317	At04g1515	At10g0741	At08g2134	At13g2645	LE04716.2			LE05347.1	LE03826.1
At09g0528	At04g1427	At10g0699	At08g2122	At13g2666	LE14439.1			LE05348.1	LE03827.1
At05g0550	At04g1186	At10g0689	At08g2114	At13g2675	LE31580.1			LE05358.1	LE03828.1
At03g3908	At02g0046	At10g0671	At08g2062	At13g2680	LE01825.1			LE05359.1	LE03829.1
At09g0325	At13g1988	At10g0669	At08g2059	At13g2685	LE06118.1			LE05361.1	LE03830.1
At01g0664	At13g1989	At10g0641	At08g2041	At13g2692	LE11440.1			LE05366.2	LE03836.1
At01g3221	At13g1993	At10g0604	At08g2037	At13g2700	LE17344.1			LE05377.1	LE03838.1
At09g0335	At13g1995	At10g0584	At08g1981	At13g2721	LE19067.1			LE05379.1	LE03839.1
At10g0154	At13g1998	At10g0572	At08g1980	At13g2735	LE01831.1			LE05380.1	LE03840.1
At12g1400	At13g2098	At10g0554	At08g1936	At13g2753	LE04523.1			LE05387.1	LE03846.1
At07g1191	At13g2101	At10g0476	At08g1919	At13g2760	LE01836.1			LE05389.1	LE03849.1
At09g0342	At13g2214	At10g0262	At08g1918	At13g2766	LE03855.1			LE05394.1	LE03852.1
At03g1189	At13g2215	At10g0221	At08g1917	At13g2772	LE16037.1			LE05395.1	LE03853.1
At05g0340	At13g2262	At10g0220	At08g1911	At05g0568	LE01840.1			LE05396.1	LE03854.1
At07g2890	At13g2264	At10g0201	At08g1901	At05g0567	LE02131.1			LE05399.1	LE03856.1
At09g0345	At13g2315	At10g0200	Atctgg0724	At05g0566	LE15111.1			LE05401.1	LE03859.1
At04g1846	At13g2319	At03g1977	Atctgg0208	At05g0565	LE15796.1			LE05403.1	LE03867.1
At06g0922	At13g2506	At03g1982	Atctgg0210	At05g0564	LE25922.1			LE05405.1	LE03868.1
At03g0466	At13g2511	At03g2105	Atctgg0214	At05g0563	LE01851.1			LE05410.1	LE03871.1
At03g4024	At13g2706	At03g2149	Atctgg0219	At05g0560	LE02185.1			LE05414.1	LE03872.1
At09g0361	At13g2710	At03g2150	Atctgg0220	At05g0557	LE07801.1			LE05421.1	LE03873.1
At13g0661	At05g0001	At03g2425	Atctgg0222	At05g0555	LE23949.1			LE05423.1	LE03876.1
At09g0366	At08g2350	At03g2480	Atctgg0223	At05g0437	LE01862.1			LE05424.1	LE03878.1
At03g3010	At08g2170	At03g2581	Atctgg0234	At05g0411	LE01994.1			LE05425.1	LE03879.1
At09g2261	At08g2057	At03g2631	Atctgg0235	At05g0410	LE13540.1			LE05427.1	LE03887.1
At08g1106	At08g2052	At03g2654	Atctgg0236	At05g0408	LE29492.1			LE05431.1	LE03890.1
At04g0040	At08g1979	At03g2715	Atctgg0246	At05g0407	LE34241.1			LE05440.2	LE03893.1
At11g0287	At08g1964	At03g2716	Atctgg0250	At05g0406	LE01864.1			LE05449.1	LE03896.1
At04g0041	At09g0807	At03g2742	Atctgg0252	At05g0394	LE10797.1			LE05463.1	LE03898.1
At04g0047	At09g0806	At03g2749	Atctgg0255	At05g0384	LE20602.1			LE05467.1	LE03901.1
At09g1919	At09g0789	At03g2750	At09g0828	At05g0383	LE27896.1			LE05470.1	LE03904.1
At13g0954	At09g0702	At07g1066	At09g0818	At05g0382	LE27914.1			LE05475.1	LE03905.1
At03g2862	At09g0684	At07g0935	At09g0814	At05g0381	LE01875.1			LE05480.1	LE03906.1
At04g0063	At09g0681	At07g0934	At09g0813	At05g0380	LE04058.1			LE05485.1	LE03910.1
At03g3925	At13g1675	At07g0711	At09g0804	At05g0379	LE01879.1			LE05498.1	LE03912.1
At03g3281	At13g1673	At07g0710	At09g0788	At05g0378	LE20749.1			LE05499.1	LE03915.1
At13g1131	At13g1563	At07g0642	At09g0785	At05g0377	LE01881.1			LE05503.2	LE03916.1
At08g1372	At13g1516	At07g0147	At09g0783	At05g0376	LE18170.1			LE05504.1	LE03919.1
At04g0075	At13g1511	At07g0146	At09g0781	At05g0374	LE01883.1			LE05516.1	LE03920.1
At01g1703	At04g1022	At07g0088	At09g0755	At05g0373	LE18736.1			LE05521.1	LE03938.1
At10g1662	At04g1020	At07g0061	At09g0732	At05g0372	LE28741.1			LE05527.1	LE03939.1
At01g0656	At04g0812	At07g0030	At09g0729	At05g0371	LE32971.1			LE05532.1	LE03941.1
At09g1537	At07g1249	At01g1211	At09g0717	At05g0370	LE26538.1			LE05533.1	LE03942.1
At04g0136	At07g1274	At01g1212	At09g0698	At05g0369	LE01886.1			LE05534.3	LE03943.1
At09g1024	At07g1584	At01g1268	At09g0694	At05g0368	LE05278.1			LE05535.1	LE03947.1
At12g1760	At07g1750	At01g1293	At09g0691	At05g0367	LE15476.1			LE05540.1	LE03959.1
At04g0214	At07g1829	At01g1400	At09g0677	At05g0364	LE19964.1			LE05549.1	LE03965.1
At02g0481	At07g1862	At01g1873	At09g0669	At05g0360	LE24661.1			LE05551.1	LE03967.1
At01g0332	At07g1876	At01g1924	At09g0666	At05g0358	LE01890.1			LE05552.1	LE03968.1
At04g0227	At07g1877	At01g1968	At09g0658	At05g0357	LE06129.3			LE05553.3	LE03972.1
At14g1432	At07g1878	At01g2005	At09g0655	At05g0349	LE08106.1			LE05556.1	LE03974.1
At04g1795	At07g2064	At01g2006	At09g0648	At05g0347	LE10593.1			LE05560.1	LE03983.1
At03g0798	At07g2067	At01g2029	At09g0646	At05g0295	LE30687.1			LE05565.1	LE03987.1
At04g0233	At07g2083	At06g1886	At09g0633	At05g0291	LE01893.1			LE05570.1	LE03990.1
At09g1512	At07g2101	At06g1792	At09g0625	At05g0290	LE26074.1			LE05581.1	LE03991.1
At13g0011	At07g2103	At06g1604	At09g0587	At05g0287	LE35875.1			LE05587.1	LE03992.1
At04g0242	At07g2168	At06g1566	At09g0583	At05g0279	LE01894.1			LE05589.1	LE03993.1
At01g0468	At07g2207	At06g1565	At09g0562	At05g0277	LE09930.1			LE05592.1	LE03998.1
At04g0244	At07g2249	At06g1547	At09g0561	At05g0274	LE01899.1			LE05593.1	LE03999.1
At13g2499	At07g2250	At06g1546	At09g0559	At05g0273	LE04091.1			LE05594.1	LE04001.1
At12g1695	At07g2252	At06g1508	At13g1798	At05g0272	LE10171.1			LE05597.1	LE04004.1
At10g1602	At07g2253	At06g1457	At13g1795	At05g0271	LE10672.1			LE05598.1	LE04007.1
At04g0248	At07g2261	At06g1456	At13g1781	At05g0268	LE16856.1			LE05606.1	LE04012.1
At04g0259	At07g2262	At06g1412	At13g1779	At05g0264	LE01902.1			LE05618.1	LE04016.1
At10g1869	At07g2263	At06g1411	At13g1778	At05g0260	LE07525.1			LE05621.1	LE04017.1
At04g0262	At07g2321	At06g1405	At13g1765	At05g0254	LE26936.1			LE05623.1	LE04019.1
At04g0268	At07g2323	At06g1344	At13g1757	At05g0253	LE29926.1			LE05624.1	LE04021.1
At01g0046	At07g2515	At06g1210	At13g1752	At05g0252	LE34317.1			LE05625.1	LE04023.1
At14g1372	At07g2576	At06g1209	At13g1751	At05g0247	LE01908.1			LE05626.1	LE04024.1
At04g1429	At07g2577	At06g1208	At13g1744	At05g0237	LE13644.1			LE05628.1	LE04028.1
At06g1024	At07g2661	At06g1043	At13g1734	At05g0235	LE17506.1			LE05629.1	LE04029.1
At04g0272	At07g2817	At06g1019	At13g1728	At05g0227	LE01911.1			LE05630.1	LE04032.1
At03g1652	At07g2820	At06g1018	At13g1726	At05g0226	LE04912.1			LE05631.1	LE04034.1
At11g0358	At08g2404	At06g0971	At13g1725	At05g0225	LE01913.1			LE05636.1	LE04035.1
At07g2518	At08g2444	At06g0942	At13g1719	At05g0224	LE15574.1			LE05637.1	LE04036.1
At04g0273	At12g2128	At06g0931	At13g1713	At05g0223	LE18082.1			LE05638.1	LE04038.1
At01g0695	At12g2124	At06g0896	At13g1707	At05g0222	LE28919.1			LE05643.1	LE04041.1
At03g1653	At12g2060	At06g0867	At13g1703	At05g0221	LE01919.1			LE05645.1	LE04043.1
At06g0320	At12g1933	At06g0824	At13g1702	At05g0220	LE08841.1			LE05647.1	LE04050.1
At05g0019	At12g1927	At06g0816	At13g1701	At05g0219	LE09193.1			LE05654.1	LE04052.1
At04g0278	At12g1785	At06g0815	At13g1699	At05g0161	LE01923.1			LE05656.1	LE04053.1
At13g2478	At12g1684	At06g0814	At13g1697	At05g0157	LE17261.1			LE05658.1	LE04055.1
At07g2046	At12g1683	At06g0813	At13g1696	At05g0156	LE01926.1			LE05661.1	LE04060.1
At04g0307	At12g1672	At02g0253	At13g1684	At05g0154	LE14915.1			LE05665.1	LE04061.1
At04g0527	At12g1670	Atctgg0764	At13g1683	At05g0153	LE01927.1			LE05675.1	LE04063.1
At04g0308	At12g1621	Atctgg0765	At13g1678	At05g0151	LE29451.1			LE05676.1	LE04064.1
At02g0802	At12g1620	At13g0602	At13g1656	At05g0149	LE34668.1			LE05679.1	LE04065.1
At04g0342	At12g1611	At13g0545	At13g1631	At05g0137	LE01932.1			LE05680.2	LE04070.1
At08g0078	At13g1875	At13g0493	At13g1626	At05g0136	LE17652.2			LE05682.1	LE04071.1
At04g0351	At13g1876	At13g0467	At13g1620	At05g0135	LE18767.1			LE05683.1	LE04076.1
At07g2835	At13g1877	At13g0466	At13g1614	At05g0133	LE33655.1			LE05688.1	LE04077.1
At07g2836	At03g0105	At13g0406	At13g1604	At05g0130	LE01935.1			LE05695.1	LE04078.1
At04g0360	At03g0276	At13g0405	At13g1595	At05g0129	LE17556.1			LE05699.1	LE04081.1
At13g0516	At03g0360	At13g0382	At13g1586	At05g0128	LE01944.1			LE05700.1	LE04082.1
At11g1454	At03g0361	At13g0341	At13g1584	At05g0127	LE12968.1			LE05702.1	LE04083.1
At04g0366	At03g0362	At13g0265	At13g1560	At05g0125	LE13003.1			LE05704.1	LE04084.1
At04g1047	At03g0379	At13g0138	At13g1558	At05g0124	LE16980.1			LE05711.1	LE04085.1
At01g1944	At03g0534	At13g0116	At13g1537	At05g0122	LE01948.1			LE05718.1	LE04088.1
At04g0386	At03g0535	At13g0035	At13g1529	At05g0121	LE09263.1			LE05721.2	LE04089.1
At04g1366	At03g0537	At13g0707	At13g1521	At05g0120	LE11573.1			LE05722.1	LE04092.1
At09g1129	At03g0570	At13g0742	At13g1505	At05g0119	LE13230.1			LE05726.1	LE04094.1
At10g2118	At03g0678	At13g0743	At04g1173	At05g0118	LE19794.1			LE05732.1	LE04096.1
At07g0347	At03g3792	At13g0752	At04g1171	At05g0115	LE01964.1			LE05733.1	LE04099.1
At04g0399	At03g3772	At13g0780	At04g1166	At05g0113	LE26331.1			LE05735.1	LE04104.1
At08g0894	At03g3622	At13g0835	At04g1158	At05g0112	LE01968.1			LE05737.1	LE04105.1
At14g0203	At03g3618	At13g0841	At04g1135	At05g0111	LE30709.1			LE05740.5	LE04106.1
At04g0412	At03g3615	At13g1041	At04g1134	At05g0104	LE01975.1			LE05747.1	LE04107.1
At14g0251	At03g3498	At13g1105	At04g1132	At05g0099	LE04059.1			LE05753.1	LE04110.1
At04g1479	At03g3497	At13g1169	At04g1130	At05g0097	LE01987.1			LE05758.1	LE04112.1
At04g1403	At03g3496	At13g1179	At04g1129	At05g0094	LE32763.1			LE05759.1	LE04115.1
At13g2599	At03g3495	At13g1207	At04g1120	At05g0090	LE34540.1			LE05761.1	LE04117.1
At04g0416	At03g3492	At13g1291	At04g1119	At05g0085	LE01991.1			LE05763.1	LE04122.1
At05g0262	At03g3490	At13g1292	At04g1088	At05g0082	LE30387.1			LE05765.1	LE04129.1
At04g0422	At03g3272	At13g1360	At04g1039	At05g0080	LE16613.1			LE05769.1	LE04133.1
At14g0635	At03g3094	Atctgg0300	At04g1016	At05g0079	LE01997.1			LE05770.1	LE04136.1
At12g1401	At03g3092		At04g1015	At05g0072	LE16666.1			LE05778.1	LE04138.1
At12g0759	At10g2128		At04g1013	At05g0068	LE19933.1			LE05780.1	LE04140.1
At14g1597	At03g3963		At04g1004	At05g0067	LE02002.1			LE05787.1	LE04151.2
At04g0432	At03g4009		At04g0997	At05g0064	LE04949.1			LE05788.1	LE04152.1
At03g1446	At03g4011		At04g0996	At05g0061	LE02003.1			LE05796.1	LE04154.1
At01g3246	At03g4012		At04g0990	At05g0059	LE04363.1			LE05798.1	LE04155.2
At03g0849	At03g4023		At04g0972	At05g0055	LE20835.1			LE05802.1	LE04156.1
At04g0472	At03g4026		At04g0969	At05g0054	LE02010.1			LE05805.1	LE04157.1
At09g0078	At03g4028		At04g0963	At05g0053	LE27760.1			LE05807.1	LE04158.1
At11g0149	At03g4030		At04g0961	At05g0052	LE02025.1			LE05813.1	LE04161.1
At07g2427	At03g4034		At04g0939	At05g0051	LE26384.1			LE05822.1	LE04162.1
At09g1175	At03g4037		At04g0891	At05g0048	LE02027.1			LE05824.1	LE04165.1
At04g0499	At03g4039		At04g0877	At05g0046	LE05426.1			LE05825.1	LE04167.1
At04g1510	At03g4040		At04g0868	At05g0045	LE13992.1			LE05826.1	LE04172.1
At13g0283	At03g4041		At04g0866	At05g0042	LE28570.1			LE05827.1	LE04180.1
At04g1430	At03g4042		At04g0855	At05g0041	LE29066.1			LE05834.1	LE04181.1
At13g1508	At03g4044		At04g0839	At05g0040	LE02030.1			LE05836.1	LE04184.1
At04g0500	At03g4045		At04g0827	At05g0039	LE24561.1			LE05840.1	LE04186.1
At14g0467	At03g4073		At04g0823	At05g0037	LE27657.1			LE05847.1	LE04189.1
At07g0533	At03g4148		At04g0769	At05g0031	LE02050.1			LE05848.1	LE04194.1
At04g0502	At03g4152		At04g0765	At05g0020	LE06442.1			LE05849.1	LE04196.1
At14g1816	At03g4163		At04g0763	At08g2348	LE07881.1			LE05857.1	LE04201.1
At04g1409	At03g4210		At04g0753	At08g2336	LE02054.1			LE05858.1	LE04202.1
At03g0748	At03g4217		At04g0741	At08g2320	LE26950.1			LE05861.1	LE04204.1
At03g4131	At03g4247		At04g0740	At08g2319	LE02057.1			LE05862.1	LE04206.1
At09g1426	At03g4261		At04g0738	At08g2305	LE15109.1			LE05868.1	LE04207.1
At04g0535	At03g4266		At04g0732	At08g2299	LE02059.2			LE05870.1	LE04209.1
At14g0421	At03g4291		At04g0728	At08g2297	LE11065.1			LE05872.1	LE04211.1
At03g1634	At03g4294		At04g0724	At08g2283	LE02062.1			LE05875.1	LE04212.1
At03g0803	At03g4307		At04g0715	At08g2274	LE13168.1			LE05880.1	LE04214.1
At09g0866	At03g4413		At04g0710	At08g2252	LE13272.1			LE05885.1	LE04217.1
At04g0542	At03g4415		At04g0707	At08g2168	LE17135.1			LE05886.1	LE04218.1
At14g0448	At03g4417		At04g0706	At08g2161	LE02074.1			LE05887.1	LE04220.1
At06g0308	At09g2193		At04g0705	At08g2152	LE23102.1			LE05895.1	LE04224.1
At13g1633	At09g2124		At04g0704	At08g2127	LE02075.1			LE05898.1	LE04229.1
At04g0561	At09g1507		At04g0698	At08g2125	LE08015.1			LE05900.1	LE04231.3
At11g1553	At09g1505		At04g0695	At08g2119	LE02086.1			LE05902.1	LE04235.1
At04g0568	At09g1479		At04g0692	At08g2118	LE03200.1			LE05906.1	LE04243.1
At01g0283	At09g1406		At04g0689	At08g2109	LE02089.1			LE05909.1	LE04246.1
At03g1517	At09g1361		At04g0683	At08g2103	LE24041.1			LE05910.1	LE04250.1
At13g2079	At09g1331		At04g0668	At08g2094	LE02100.1			LE05911.1	LE04251.1
At04g0573	At09g1236		At04g0667	At08g2092	LE18332.1			LE05921.1	LE04253.1
At06g0682	At09g1235		At04g0665	At08g2084	LE02103.1			LE05933.1	LE04255.1
At13g2276	At09g1234		At04g0662	At08g2054	LE30567.1			LE05938.1	LE04257.1
At04g0576	At09g1233		At04g0644	At08g2050	LE02112.1			LE05943.1	LE04260.2
At05g0578	At09g1104		At04g0641	At08g2048	LE18339.1			LE05944.1	LE04270.1
At08g0196	At09g1042		At04g0630	At08g2036	LE23416.1			LE05945.1	LE04271.1
At01g2892	At09g1031		At04g0609	At08g2034	LE28427.1			LE05952.1	LE04273.1
At07g2360	At09g0858		At04g0606	At08g2023	LE26793.1			LE05954.1	LE04278.1
At04g0577	At10g2036		At04g0605	At08g2022	LE02121.1			LE05963.1	LE04280.1
At06g0627	At10g1953		At04g0604	At08g2003	LE02126.1			LE05964.1	LE04282.1
At04g0579	At10g1951		At07g1097	At08g2000	LE02127.1			LE05969.1	LE04284.1
At06g0258	At10g1810		At07g1106	At08g1977	LE30504.1			LE05973.1	LE04286.1
At08g2678	At10g1792		At07g1121	At08g1967	LE20195.1			LE05978.1	LE04288.1
At04g0580	At10g1773		At07g1137	At08g1957	LE28556.1			LE05982.1	LE04291.1
At04g1815	At10g1772		At07g1153	At08g1955	LE33734.1			LE05987.1	LE04294.1
At04g0583	At10g1769		At07g1174	At08g1944	LE02134.1			LE05994.1	LE04295.1
At11g0649	At10g1686		At07g1190	At08g1942	LE14898.1			LE05996.1	LE04297.1
At04g0584	At10g1684		At07g1216	At08g1931	LE27057.1			LE05997.1	LE04299.1
At11g0650	At10g1682		At07g1219	At08g1899	LE27546.1			LE05998.1	LE04300.1
At04g0596	At10g1679		At07g1221	At08g1894	LE02135.1			LE05999.1	LE04303.1
At11g1884	At10g1583		At07g1233	Atctgg0683	LE33915.1			LE06001.1	LE04304.1
At09g2162	At10g1582		At07g1238	Atctgg0687	LE02139.1			LE06006.1	LE04305.2
At02g1609	At10g1415		At07g1241	Atctgg0688	LE08799.1			LE06007.1	LE04306.1
At10g0648	At10g1411		At07g1257	Atctgg0690	LE12965.1			LE06009.1	LE04307.1
At14g2034	At10g1128		At07g1267	Atctgg0695	LE02142.1			LE06011.1	LE04308.1
At14g0457	At10g1125		At07g1269	Atctgg0698	LE05634.1			LE06016.1	LE04309.1
At14g2019	At10g1124		At07g1285	Atctgg0699	LE02145.1			LE06021.1	LE04310.1
At01g3153	At10g1120		At07g1288	Atctgg0702	LE06195.1			LE06024.1	LE04312.1
At04g1323	At10g1114		At07g1299	Atctgg0704	LE21563.1			LE06025.1	LE04313.1
At12g1759	At10g1111		At07g1318	Atctgg0705	LE33703.1			LE06029.1	LE04314.1
At02g2214	At10g1097		At07g1331	Atctgg0706	LE02146.1			LE06033.1	LE04316.3
At14g1914	At10g1093		At07g1366	Atctgg0708	LE05677.1			LE06042.1	LE04317.1
At04g1577	At10g1084		At07g1382	Atctgg0709	LE09223.1			LE06045.1	LE04319.1
At07g2100	At10g1074		At07g1387	Atctgg0712	LE11611.1			LE06047.1	LE04322.1
At09g1975	At10g1033		At07g1401	Atctgg0713	LE18399.1			LE06051.1	LE04323.1
At10g1512	At10g1027		At07g1405	Atctgg0714	LE02148.1			LE06052.1	LE04328.1
At14g1911	At10g0959		At07g1417	Atctgg0715	LE15291.1			LE06059.1	LE04329.1
At02g2139	At10g0728		At07g1424	Atctgg0716	LE02157.1			LE06060.1	LE04330.1
At03g0004	At10g0658		At07g1437	Atctgg0717	LE02896.1			LE06066.1	LE04332.1
At14g1882	At10g0582		At07g1442	Atctgg0718	LE08050.1			LE06067.1	LE04334.1
At10g1626	At10g0577		At07g1466	Atctgg0720	LE22748.1			LE06077.1	LE04337.1
At14g1877	At10g0557		At07g1470	Atctgg0721	LE02162.1			LE06079.1	LE04340.1
At13g0513	At10g0501		At07g1474	Atctgg0722	LE03527.1			LE06084.1	LE04341.1
At13g1506	At10g0475		At07g1489	Atctgg0723	LE16523.1			LE06089.1	LE04344.1
At03g3876	At10g0411		At07g1500	Atctgg0725	LE30337.1			LE06091.1	LE04347.1
At06g0957	At10g0408		At07g1514	Atctgg0727	LE31208.1			LE06093.1	LE04350.1
At14g1856	At10g0264		At07g1525	Atctgg0728	LE02163.1			LE06095.1	LE04353.1
At11g0462	At10g0213		At07g1543	Atctgg0729	LE10739.2			LE06096.1	LE04354.1
At11g0112	At03g1949		At07g1545	Atctgg0731	LE31596.1			LE06100.1	LE04355.1
At04g1744	At03g1999		At07g1562	Atctgg0732	LE02166.1			LE06101.1	LE04359.1
At14g1853	At03g2065		At07g1572	Atctgg0733	LE16141.1			LE06104.1	LE04362.1
At06g0237	At03g2074		At07g1638	Atctgg0735	LE22322.1			LE06128.1	LE04370.1
At06g1926	At03g2076		At07g1645	Atctgg0738	LE33278.1			LE06132.2	LE04371.1
At14g1753	At03g2218		At07g1647	Atctgg0740	LE02172.1			LE06142.1	LE04375.1
At03g1495	At03g2367		At07g1650	Atctgg0741	LE03062.1			LE06148.1	LE04379.1
At01g0757	At03g2613		At07g1655	Atctgg0743	LE11860.1			LE06151.1	LE04386.1
At14g1734	At03g2627		At07g1659	Atctgg0744	LE24504.1			LE06155.1	LE04388.1
At04g0352	At03g2683		At07g1667	Atctgg0745	LE34991.1			LE06157.1	LE04390.1
At11g1343	At03g2687		At07g1688	Atctgg0747	LE02175.1			LE06171.1	LE04391.1
At14g1728	At03g2817		At07g1689	Atctgg0748	LE16387.1			LE06173.1	LE04397.1
At03g3900	At03g2819		At07g1696	Atctgg0749	LE25702.1			LE06174.1	LE04398.1
At08g1774	At07g0881		At07g1725	Atctgg0750	LE29390.1			LE06175.1	LE04399.1
At14g0847	At07g0836		At07g1726	Atctgg0755	LE34616.1			LE06186.1	LE04400.1
At01g2604	At07g0809		At07g1758	Atctgg0756	LE02176.1			LE06189.1	LE04401.1
At14g1712	At07g0368		At07g1787	Atctgg0757	LE05746.1			LE06190.1	LE04404.1
At10g1215	At07g0367		At07g1802	Atctgg0190	LE15292.1			LE06191.1	LE04405.1
At13g2105	At01g1171		At07g1807	Atctgg0192	LE23666.1			LE06194.1	LE04409.1
At13g0862	At01g1172		At07g1830	Atctgg0193	LE29616.1			LE06196.1	LE04416.2
At13g0909	At01g1198		At07g1846	Atctgg0197	LE02177.1			LE06200.1	LE04420.1
At14g1641	At01g1260		At07g1849	Atctgg0198	LE07838.1			LE06207.1	LE04421.1
At03g3287	At01g1266		At07g1868	Atctgg0200	LE02182.1			LE06212.1	LE04425.1
At01g1184	At01g1304		At07g1871	Atctgg0201	LE11011.1			LE06219.1	LE04427.1
At14g1612	At01g1311		At07g1880	Atctgg0202	LE27051.1			LE06223.1	LE04430.1
At11g1170	At01g1408		At07g1905	Atctgg0206	LE32756.1			LE06229.1	LE04431.1
At13g2030	At01g1423		At07g1921	Atctgg0207	LE33396.1			LE06236.1	LE04434.1
At14g1611	At01g1927		At07g1942	Atctgg0209	LE16811.1			LE06243.1	LE04436.1
At02g0038	At01g1960		At07g1957	Atctgg0211	LE02189.1			LE06245.1	LE04437.1
At13g2031	At01g1961		At07g1959	Atctgg0217	LE13852.1			LE06247.1	LE04438.1
At14g1578	At06g1949		At07g1961	Atctgg0221	LE15890.1			LE06250.1	LE04441.1
At02g2233	At06g1945		At07g1973	Atctgg0225	LE20035.1			LE06255.1	LE04444.1
At14g1575	At06g1880		At07g1984	Atctgg0238	LE24136.1			LE06258.1	LE04449.1
At14g1488	At06g1863		At07g1994	Atctgg0239	LE02190.1			LE06261.1	LE04452.1
At01g2106	At06g1640		At07g2050	Atctgg0240	LE03750.1			LE06262.1	LE04454.1
At14g1568	At06g1598		At07g2079	Atctgg0242	LE02194.1			LE06263.1	LE04455.1
At13g0859	At06g1410		At07g2080	At09g0622	LE05434.1			LE06265.4	LE04456.1
At03g0814	At06g1391		At07g2090	At09g0621	LE02213.1			LE06271.1	LE04461.1
At09g1735	At06g1387		At07g2091	At09g0619	LE10179.1			LE06280.1	LE04463.1
At14g1556	At06g1353		At07g2108	At09g0608	LE20897.1			LE06281.1	LE04469.1
At11g1330	At06g1297		At07g2113	At09g0584	LE32946.1			LE06282.1	LE04471.1
At13g1630	At06g1293		At07g2128	At09g0577	LE35059.1			LE06284.1	LE04475.1
At08g2391	At06g1289		At07g2133	At09g0570	LE02215.1			LE06285.1	LE04476.1
At14g1513	At06g1285		At07g2143	At09g0560	LE11166.1			LE06287.1	LE04478.1
Atctgg0476	At06g1282		At07g2169	At13g1749	LE02217.1			LE06288.1	LE04480.1
Atctgg0060	At06g1229		At07g2176	At13g1745	LE02714.1			LE06289.1	LE04482.1
At14g1511	At06g1228		At07g2187	At13g1680	LE04269.1			LE06290.1	LE04484.1
At09g2242	At06g1226		At07g2190	At13g1642	LE06235.1			LE06291.1	LE04486.1
At01g1453	At06g1221		At07g2206	At13g1623	LE29433.1			LE06293.1	LE04487.1
At02g0267	At06g1149		At07g2219	At13g1615	LE02222.1			LE06295.1	LE04490.1
At14g1498	At06g0974		At07g2232	At13g1577	LE03244.1			LE06296.1	LE04491.1
At02g1345	At06g0973		At07g2257	At13g1524	LE06226.1			LE06309.1	LE04494.1
At06g0332	At06g0972		At07g2269	At13g1520	LE16668.2			LE06322.1	LE04495.1
At14g1490	At06g0028		At07g2278	At13g1519	LE02226.1			LE06329.1	LE04497.1
At05g0516	At06g0029		At07g2282	At13g1518	LE28155.1			LE06331.1	LE04501.1
At03g1608	At06g0030		At07g2283	At13g1517	LE35435.1			LE06332.1	LE04502.1
At11g1663	At06g0031		At07g2325	At13g1514	LE02245.1			LE06333.1	LE04505.1
At14g1473	Atctgg0055		At07g2326	At13g1488	LE12469.1			LE06337.1	LE04506.1
At03g4143	At13g0541		At07g2339	At04g1172	LE02251.1			LE06345.2	LE04511.1
At14g1465	At13g0286		At07g2341	At04g1155	LE30422.1			LE06349.1	LE04512.1
At07g1336	At01g1141		At07g2343	At04g1090	LE02257.1			LE06353.1	LE04513.1
At14g1464	At01g1085		At07g2345	At04g1077	LE21871.1			LE06369.1	LE04515.1
At12g1624	At01g1083		At07g2352	At04g1074	LE02260.1			LE06370.1	LE04517.1
At03g4130	At01g1077		At07g2356	At04g1072	LE23581.1			LE06372.2	LE04519.1
At07g0296	At13g0649		At07g2370	At04g1048	LE02263.2			LE06376.1	LE04526.1
At06g1252	At13g0652		At07g2373	At04g1005	LE06740.1			LE06382.1	LE04529.1
At14g1430	At13g0672		At07g2374	At04g0958	LE25889.1			LE06383.1	LE04534.1
At01g0709	At13g0880		At07g2375	At04g0943	LE31685.1			LE06387.1	LE04538.1
At04g1460	At13g1036		At07g2382	At04g0933	LE02267.1			LE06388.1	LE04542.1
At06g0321	At13g1039		At07g2391	At04g0931	LE10993.1			LE06389.1	LE04543.1
At14g1368	At13g1113		At07g2393	At04g0928	LE11956.1			LE06390.1	LE04544.1
At10g1493	At13g1215		At07g2404	At04g0912	LE19104.1			LE06393.1	LE04546.1
At14g1354	At13g1229		At07g2411	At04g0905	LE22637.1			LE06395.1	LE04547.1
At01g1218	At13g1245		At07g2412	At04g0890	LE02271.1			LE06397.1	LE04549.1
At13g2388	At13g1253		At07g2419	At04g0865	LE26483.1			LE06401.1	LE04551.1
At14g1343	At13g1367		At07g2420	At04g0859	LE02272.1			LE06407.1	LE04553.1
At10g0998	At13g1368		At07g2431	At04g0856	LE19476.1			LE06408.1	LE04557.1
At14g1319	At13g1421		At07g2432	At04g0853	LE24275.2			LE06411.1	LE04558.1
At11g0637	At09g0404		At07g2447	At04g0851	LE25435.1			LE06417.1	LE04567.1
At09g1465	At09g0402		At07g2458	At04g0847	LE32916.1			LE06419.1	LE04569.1
At14g1294			At07g2460	At04g0844	LE02273.1			LE06421.1	LE04570.1
At08g2374			At07g2461	At04g0830	LE32265.1			LE06435.1	LE04578.1
At14g0964			At07g2469	At04g0828	LE02274.1			LE06437.1	LE04581.1
At14g1271			At07g2471	At04g0821	LE09391.1			LE06440.1	LE04582.1
At14g0642			At07g2475	At04g0798	LE22394.1			LE06444.1	LE04583.1
At14g1241			At07g2480	At04g0779	LE02282.1			LE06446.1	LE04585.1
At11g0178			At07g2482	At04g0771	LE02465.1			LE06447.1	LE04590.1
At14g1209			At07g2483	At04g0756	LE04561.1			LE06449.1	LE04592.1
At02g0358			At07g2484	At04g0747	LE17461.1			LE06451.1	LE04602.1
At02g0701			At07g2497	At04g0737	LE34450.1			LE06454.1	LE04603.1
At12g1935			At07g2498	At04g0730	LE02289.1			LE06457.1	LE04604.1
At03g4099			At07g2511	At04g0725	LE24347.1			LE06467.1	LE04605.1
At14g1175			At07g2513	At04g0722	LE02293.1			LE06468.1	LE04606.1
At06g0232			At07g2540	At04g0721	LE06131.1			LE06469.1	LE04607.1
At08g1962			At07g2556	At04g0718	LE02294.1			LE06471.1	LE04609.1
At14g1172			At07g2588	At04g0677	LE04266.1			LE06472.1	LE04610.1
At01g2390			At07g2593	At04g0676	LE26055.1			LE06475.1	LE04611.1
At14g1169			At07g2598	At04g0674	LE02297.1			LE06478.1	LE04615.1
At14g1110			At07g2599	At04g0624	LE26832.1			LE06479.1	LE04618.1
At03g1712			At07g2609	At07g1081	LE33448.1			LE06484.1	LE04619.1
At03g3791			At07g2621	At07g1088	LE02303.1			LE06485.1	LE04620.1
At11g1650			At07g2626	At07g1093	LE24057.1			LE06497.1	LE04622.1
At07g0404			At07g2629	At07g1096	LE28594.1			LE06498.1	LE04624.1
At14g1109			At07g2631	At07g1099	LE02305.1			LE06499.2	LE04627.1
At08g0202			At07g2634	At07g1100	LE15669.1			LE06506.1	LE04629.1
At14g1107			At07g2638	At07g1107	LE02308.1			LE06514.1	LE04631.1
At14g0690			At07g2640	At07g1108	LE22759.1			LE06520.1	LE04632.1
At07g0004			At07g2647	At07g1113	LE02316.1			LE06523.1	LE04633.1
At09g0665			At07g2649	At07g1115	LE02317.1			LE06539.1	LE04637.1
At14g1072			At07g2654	At07g1120	LE07760.1			LE06546.1	LE04638.1
At13g0531			At07g2657	At07g1135	LE14077.1			LE06547.1	LE04642.1
At12g1784			At07g2663	At07g1138	LE02323.1			LE06550.1	LE04643.1
At14g1068			At07g2675	At07g1149	LE02968.1			LE06551.1	LE04646.3
At13g2444			At07g2686	At07g1156	LE02324.1			LE06554.1	LE04647.1
At01g0244			At07g2705	At07g1173	LE08832.1			LE06555.1	LE04649.1
At14g1058			At07g2717	At07g1175	LE02336.1			LE06570.1	LE04653.1
At14g0557			At07g2730	At07g1181	LE08238.1			LE06573.1	LE04657.1
At04g0659			At07g2740	At07g1186	LE12278.1			LE06576.1	LE04660.2
At14g1031			At07g2742	At07g1187	LE02338.1			LE06579.1	LE04661.1
At14g1053			At07g2747	At07g1215	LE05138.1			LE06585.1	LE04662.1
At13g1032			At07g2756	At07g1220	LE12078.1			LE06586.1	LE04664.1
At08g1247			At07g2758	At07g1222	LE19793.1			LE06589.1	LE04668.2
At13g2673			At07g2771	At07g1226	LE33151.1			LE06591.1	LE04672.1
At14g1036			At07g2801	At07g1242	LE02340.1			LE06595.1	LE04673.1
At05g0172			At07g2811	At07g1263	LE05929.1			LE06598.1	LE04677.1
At04g1026			At07g2812	At07g1275	LE11270.1			LE06600.1	LE04678.1
At13g1043			At07g2813	At07g1282	LE31793.1			LE06605.1	LE04680.1
At14g1033			At07g2821	At07g1292	LE02348.1			LE06616.1	LE04683.1
At11g0191			At07g2823	At07g1327	LE14091.1			LE06617.1	LE04684.1
At01g0766			At07g2834	At07g1328	LE02355.1			LE06623.1	LE04685.1
At07g2525			At07g2839	At07g1335	LE24912.1			LE06624.1	LE04689.1
At14g0988			At07g2847	At07g1348	LE02356.1			LE06630.1	LE04692.1
At03g1094			At07g2850	At07g1358	LE21443.1			LE06631.1	LE04694.1
At12g2102			At07g2854	At07g1371	LE27241.1			LE06634.1	LE04696.1
At03g4080			At07g2859	At07g1377	LE02364.1			LE06637.1	LE04697.2
At14g0926			At07g2865	At07g1394	LE06428.3			LE06648.1	LE04698.1
At07g1441			At07g2876	At07g1396	LE32046.1			LE06649.1	LE04700.1
At10g1768			At07g2877	At07g1422	LE02375.1			LE06651.1	LE04701.1
At14g0898			At07g2885	At07g1423	LE35881.1			LE06655.1	LE04703.1
At09g0088			At07g2889	At07g1425	LE02377.1			LE06656.1	LE04704.1
At14g0894			At07g2902	At07g1427	LE03792.1			LE06667.4	LE04705.1
At02g0414			At07g2906	At07g1431	LE16673.1			LE06668.1	LE04706.1
At03g0689			At07g2909	At07g1432	LE23059.1			LE06675.1	LE04707.1
At03g0947			At07g2934	At07g1436	LE02379.2			LE06678.1	LE04708.1
At10g1452			At07g2941	At07g1438	LE06443.1			LE06684.1	LE04709.1
At02g0277			At08g2358	At07g1467	LE02385.1			LE06689.1	LE04712.2
At14g0890			At08g2372	At07g1472	LE04168.1			LE06693.1	LE04713.1
At07g0713			At08g2376	At07g1502	LE13492.1			LE06698.1	LE04718.1
At10g0992			At08g2384	At07g1504	LE14587.1			LE06699.1	LE04721.1
At09g1088			At08g2393	At07g1511	LE26911.1			LE06700.1	LE04723.1
At10g0778			At08g2449	At07g1520	LE02392.1			LE06701.1	LE04727.1
At14g0886			At08g2451	At07g1551	LE15911.1			LE06704.1	LE04733.1
At11g0737			At08g2463	At07g1554	LE32679.1			LE06714.1	LE04735.1
At14g0884			At08g2474	At07g1559	LE35078.1			LE06716.1	LE04737.1
At03g3222			At08g2480	At07g1564	LE18939.1			LE06717.1	LE04740.1
At07g0569			At08g2490	At07g1576	LE02402.1			LE06718.1	LE04741.1
At14g0833			At08g2493	At07g1581	LE25009.1			LE06720.1	LE04744.1
At08g2121			At08g2494	At07g1583	LE02404.1			LE06727.1	LE04745.1
At14g0802			At08g2495	At07g1594	LE05415.1			LE06728.1	LE04748.1
At14g0801			At08g2496	At07g1600	LE08525.1			LE06730.1	LE04750.1
At14g0793			At08g2510	At07g1616	LE09179.1			LE06737.1	LE04753.1
At11g0599			At08g2511	At07g1626	LE35558.2			LE06742.1	LE04757.1
At14g0787			At08g2520	At07g1628	LE02416.1			LE06747.1	LE04758.1
At14g0770			At08g2528	At07g1629	LE04613.1			LE06750.1	LE04760.1
At12g2146			At08g2543	At07g1630	LE32174.1			LE06756.1	LE04763.1
At14g0769			At08g2562	At07g1666	LE02418.1			LE06760.1	LE04766.1
At10g1251			At13g1947	At07g1670	LE08265.1			LE06761.1	LE04769.1
At14g0743			At13g1946	At07g1671	LE12911.1			LE06763.1	LE04770.1
At01g1579			At13g1945	At07g1686	LE19407.1			LE06774.3	LE04772.1
At14g0730			At13g1940	At07g1715	LE25289.1			LE06775.1	LE04775.1
At11g0099			At13g1931	At07g1731	LE02424.1			LE06776.2	LE04778.1
At03g4343			At13g1930	At07g1755	LE17515.1			LE06782.1	LE04784.1
At14g0711			At12g2189	At07g1820	LE27089.1			LE06787.1	LE04785.1
At05g0311			At12g2184	At07g1821	LE31035.1			LE06789.2	LE04790.1
At11g1089			At12g2183	At07g1837	LE31652.1			LE06794.1	LE04791.1
At14g0707			At12g2182	At07g1879	LE02425.1			LE06795.1	LE04794.1
At13g2306			At12g2177	At07g1887	LE05469.1			LE06804.1	LE04795.1
At14g0701			At12g2175	At07g1896	LE08473.2			LE06810.3	LE04799.1
At01g1088			At12g2167	At07g1909	LE23954.1			LE06811.1	LE04801.1
At14g1792			At12g2162	At07g1922	LE30000.1			LE06814.1	LE04806.1
At07g0753			At12g2161	At07g1927	LE02430.1			LE06816.1	LE04810.1
At14g0680			At12g2159	At07g1928	LE12686.1			LE06823.1	LE04817.1
At11g0138			At12g2157	At07g1944	LE19482.2			LE06825.1	LE04818.1
At04g1794			At12g2154	At07g1953	LE02432.1			LE06826.1	LE04822.1
At12g1876			At12g2153	At07g1956	LE28936.1			LE06830.1	LE04826.1
At13g1879			At12g2151	At07g1965	LE33677.1			LE06838.1	LE04829.1
At14g0677			At12g2137	At07g1974	LE02439.1			LE06842.1	LE04837.1
At03g2963			At12g2077	At07g1975	LE14608.1			LE06849.2	LE04840.2
At14g0676			At12g2073	At07g1980	LE27113.1			LE06851.1	LE04843.1
At06g0499			At12g2062	At07g1985	LE33624.1			LE06853.1	LE04848.1
At05g0510			At12g2061	At07g1986	LE02440.1			LE06857.1	LE04849.1
At07g0833			At12g2052	At07g1990	LE02899.1			LE06858.1	LE04859.1
At10g0321			At12g2050	At07g1993	LE09389.1			LE06861.1	LE04860.1
At03g1334			At12g2041	At07g2002	LE11596.1			LE06865.1	LE04862.1
At13g0846			At12g2038	At07g2014	LE33215.1			LE06866.1	LE04865.1
At14g0632			At12g2033	At07g2016	LE02458.1			LE06874.1	LE04869.1
At09g2216			At12g2031	At07g2019	LE30484.1			LE06879.1	LE04871.1
At14g0630			At12g2030	At07g2028	LE02466.1			LE06884.1	LE04872.1
At14g0899			At12g2027	At07g2029	LE23080.1			LE06887.1	LE04873.1
At03g1845			At12g2026	At07g2032	LE02468.1			LE06890.1	LE04880.1
At14g0621			At12g2025	At07g2034	LE07315.1			LE06893.1	LE04881.1
At09g2050			At12g2012	At07g2051	LE11597.1			LE06894.1	LE04882.1
At14g0616			At12g2010	At07g2070	LE18257.1			LE06902.1	LE04885.1
At09g0676			At12g1983	At07g2072	LE02477.1			LE06912.1	LE04886.1
At04g0729			At12g1982	At07g2075	LE05701.1			LE06915.1	LE04890.1
At14g0561			At12g1980	At07g2129	LE10787.1			LE06922.1	LE04892.1
At03g1606			At12g1977	At07g2139	LE29333.1			LE06925.1	LE04895.1
At13g1545			At12g1970	At07g2147	LE29549.1			LE06935.1	LE04897.2
At10g1681			At12g1958	At07g2186	LE02479.1			LE06943.1	LE04899.1
At11g0666			At12g1941	At07g2201	LE29283.1			LE06949.1	LE04901.1
At14g0538			At12g1938	At07g2210	LE02480.1			LE06961.1	LE04902.1
At02g1301			At12g1917	At07g2233	LE14285.1			LE06969.1	LE04906.1
At03g3728			At12g1916	At07g2245	LE20293.1			LE06971.1	LE04908.1
At14g1903			At12g1914	At07g2260	LE02488.1			LE06974.1	LE04909.1
At09g1151			At12g1910	At07g2277	LE29040.1			LE06976.1	LE04910.1
At14g0531			At12g1903	At07g2315	LE02515.1			LE06980.1	LE04911.1
At03g0485			At12g1888	At07g2317	LE13845.1			LE06987.1	LE04915.1
At02g1017			At12g1865	At07g2319	LE21453.1			LE06998.1	LE04922.1
At06g1370			At12g1850	At07g2327	LE31155.1			LE07001.1	LE04923.1
At14g0528			At12g1831	At07g2355	LE02516.1			LE07006.1	LE04924.1
Atctgg0822			At12g1817	At07g2365	LE04812.1			LE07007.1	LE04928.1
At03g2331			At12g1816	At07g2385	LE13787.1			LE07008.1	LE04931.1
At14g0502			At12g1813	At07g2394	LE16460.1			LE07012.1	LE04932.1
At11g0253			At12g1811	At07g2397	LE02522.1			LE07016.1	LE04935.1
At14g0497			At12g1804	At07g2398	LE06216.1			LE07019.1	LE04936.1
At11g1683			At12g1799	At07g2415	LE18752.1			LE07023.1	LE04939.1
At07g1677			At12g1780	At07g2416	LE30083.1			LE07026.1	LE04941.1
At06g1772			At12g1777	At07g2426	LE34337.1			LE07027.1	LE04942.1
At13g0148			At12g1753	At07g2428	LE02524.1			LE07031.1	LE04945.1
At14g0496			At12g1750	At07g2435	LE19061.1			LE07036.1	LE04948.1
At01g1816			At12g1741	At07g2436	LE30728.1			LE07039.1	LE04950.1
At13g2137			At12g1707	At07g2451	LE02532.1			LE07041.1	LE04951.1
At07g2768			At12g1690	At07g2495	LE15924.1			LE07042.1	LE04952.1
At13g0104			At12g1664	At07g2500	LE34914.1			LE07043.1	LE04956.1
At14g0486			At12g1650	At07g2512	LE02535.1			LE07045.1	LE04958.1
At13g2504			At12g1642	At07g2538	LE06873.1			LE07057.1	LE04959.1
At10g1454			At12g1633	At07g2571	LE16005.1			LE07058.1	LE04960.1
At10g0772			At12g1628	At07g2572	LE33409.1			LE07059.1	LE04961.1
At14g0481			At12g1606	At07g2573	LE02541.1			LE07067.1	LE04963.1
At11g1502			At13g1827	At07g2583	LE05530.1			LE07069.1	LE04968.3
At10g0121			At13g1828	At07g2622	LE12062.1			LE07078.1	LE04970.1
At11g0376			At13g1830	At07g2628	LE27829.1			LE07081.1	LE04974.2
At14g0472			At13g1832	At07g2645	LE02542.1			LE07082.1	LE04977.1
At09g0599			At13g1839	At07g2667	LE17511.1			LE07083.1	LE04978.2
At14g0465			At13g1840	At07g2670	LE25129.1			LE07085.1	LE04983.1
At14g0441			At13g1850	At07g2673	LE35415.1			LE07086.1	LE04988.2
At07g1681			At13g1864	At07g2680	LE07245.1			LE07090.1	LE04989.1
At03g0577			At13g1865	At07g2682	LE02548.1			LE07104.1	LE04990.1
At03g0996			At13g1871	At07g2718	LE07737.1			LE07105.1	LE04992.1
At14g0422			At13g1881	At07g2728	LE22441.1			LE07106.2	LE04994.1
At11g2011			At13g1897	At07g2760	LE02565.1			LE07108.1	LE05003.1
At02g0141			At13g1901	At07g2767	LE11304.1			LE07110.1	LE05006.1
At13g0724			At13g1916	At07g2772	LE02571.1			LE07111.1	LE05010.1
At14g0407			At13g1923	At07g2773	LE12610.1			LE07118.1	LE05011.1
At03g2554			At03g0012	At07g2774	LE23063.1			LE07120.1	LE05012.1
At14g0402			At03g0032	At07g2775	LE02575.1			LE07123.1	LE05019.1
At04g0777			At03g0034	At07g2779	LE30692.1			LE07124.1	LE05020.1
At09g0878			At03g0051	At07g2781	LE02578.1			LE07128.1	LE05024.1
At13g1482			At03g0054	At07g2782	LE22226.1			LE07137.1	LE05026.1
At03g3713			At03g0060	At07g2783	LE22994.1			LE07146.1	LE05028.1
At14g0401			At03g0092	At07g2784	LE02582.1			LE07147.1	LE05030.1
At03g1704			At03g0127	At07g2785	LE06883.1			LE07148.1	LE05033.1
At14g0392			At03g0152	At07g2786	LE21559.1			LE07150.1	LE05036.3
At14g0386			At03g0168	At07g2787	LE27583.1			LE07155.1	LE05038.1
At03g1123			At03g0206	At07g2789	LE02585.1			LE07162.1	LE05040.1
At14g0383			At03g0221	At07g2791	LE29408.2			LE07165.1	LE05041.1
At03g3373			At03g0222	At07g2792	LE02586.1			LE07167.1	LE05045.1
At14g0376			At03g0228	At07g2794	LE33741.1			LE07171.1	LE05046.1
At05g0198			At03g0245	At07g2795	LE02590.1			LE07173.1	LE05050.1
At10g0422			At03g0251	At07g2796	LE17853.2			LE07180.1	LE05051.1
At02g1771			At03g0264	At07g2798	LE27983.1			LE07183.1	LE05052.1
At14g0364			At03g0270	At07g2800	LE32935.1			LE07185.1	LE05055.1
At01g0243			At03g0279	At07g2803	LE02600.1			LE07187.1	LE05057.1
At10g1421			At03g0316	At07g2916	LE06621.1			LE07192.1	LE05062.1
At05g0263			At03g0348	At07g2918	LE14539.1			LE07196.1	LE05064.2
At08g2029			At03g0378	At07g2921	LE32269.2			LE07199.1	LE05065.2
At07g2883			At03g0391	At07g2924	LE33023.1			LE07208.1	LE05066.1
At10g1485			At03g0404	At07g2925	LE02602.1			LE07209.1	LE05069.1
At14g0359			At03g0446	At07g2931	LE05568.1			LE07210.1	LE05070.1
At07g2335			At03g0464	At07g2932	LE15498.1			LE07211.1	LE05071.1
At10g1486			At03g0480	At07g2933	LE27289.1			LE07212.1	LE05072.1
At14g0355			At03g0490	At07g2935	LE29636.1			LE07213.1	LE05076.1
At13g0745			At03g0505	At07g2936	LE02604.1			LE07217.2	LE05077.1
At14g0354			At03g0522	At07g2943	LE06549.1			LE07219.1	LE05078.1
At09g0811			At03g0528	At07g2947	LE11874.1			LE07225.2	LE05079.1
At10g1819			At03g0531	At07g2949	LE02605.1			LE07227.1	LE05091.1
At14g0346			At03g0542	At07g2950	LE27925.1			LE07233.1	LE05092.1
At06g0123			At03g0568	At07g2952	LE33093.1			LE07234.1	LE05096.1
At14g0345			At03g0588	At07g2953	LE34398.1			LE07244.1	LE05101.1
At08g0998			At03g0589	At07g2955	LE02609.1			LE07254.1	LE05103.1
At13g1922			At03g0605	At07g2956	LE17808.1			LE07260.1	LE05108.1
At02g0377			At03g0613	At07g2957	LE18037.1			LE07261.1	LE05113.1
At14g0322			At03g0614	At08g2367	LE02615.2			LE07263.1	LE05116.1
At03g1467			At03g0616	At08g2377	LE04943.1			LE07268.1	LE05118.1
At04g0159			At03g0621	At08g2408	LE16345.1			LE07274.2	LE05123.1
At07g0443			At03g0638	At08g2412	LE02616.1			LE07275.1	LE05124.1
At14g0298			At03g0641	At08g2419	LE17426.1			LE07277.1	LE05127.1
At13g0316			At03g0697	At08g2430	LE18656.1			LE07279.1	LE05134.1
At14g0297			At03g0710	At08g2434	LE02621.1			LE07283.1	LE05142.1
At03g3106			At03g0724	At08g2437	LE03799.1			LE07285.1	LE05144.1
At13g0317			At03g0738	At08g2446	LE15797.1			LE07287.1	LE05145.1
At14g0294			At03g0747	At08g2455	LE26237.1			LE07290.1	LE05149.1
At05g0363			At03g0756	At08g2456	LE35192.1			LE07291.1	LE05150.1
At14g0291			At03g0778	At08g2469	LE02626.1			LE07297.1	LE05152.1
At02g0018			At03g0792	At08g2476	LE04863.1			LE07299.2	LE05158.1
At09g1754			At03g0819	At08g2477	LE23674.1			LE07300.1	LE05164.1
At10g2069			At03g0837	At08g2488	LE29920.1			LE07305.1	LE05165.1
At10g2055			At03g0862	At08g2523	LE30107.1			LE07306.1	LE05166.1
At14g0258			At03g0872	At08g2531	LE02628.1			LE07312.1	LE05167.1
At12g2090			At03g0923	At08g2534	LE07783.1			LE07313.1	LE05168.1
At14g0255			At03g0937	At08g2541	LE10641.1			LE07321.1	LE05170.1
At08g2798			At03g0975	At08g2545	LE11525.1			LE07325.1	LE05171.1
At14g0243			At03g0977	At08g2557	LE02634.1			LE07326.1	LE05173.1
At06g0621			At03g0979	At08g2558	LE10362.1			LE07329.1	LE05174.1
At10g1639			At03g0992	At08g2560	LE02636.1			LE07338.1	LE05179.1
At14g0240			At03g3929	At08g2566	LE16819.1			LE07341.1	LE05180.1
At01g0427			At03g3928	At03g1033	LE02637.1			LE07343.1	LE05182.1
At03g4162			At03g3926	At13g1943	LE10086.1			LE07346.1	LE05183.1
At14g0237			At03g3893	At13g1937	LE15387.1			LE07359.1	LE05184.1
At07g1003			At03g3892	At13g1935	LE26312.1			LE07365.1	LE05186.1
At08g0033			At03g3863	At13g1934	LE32006.1			LE07366.1	LE05187.1
At09g1690			At03g3834	At13g1933	LE02640.1			LE07370.2	LE05188.1
At14g0234			At03g3820	At13g1932	LE05297.1			LE07371.1	LE05192.1
At08g2311			At03g3774	At12g2195	LE15605.1			LE07374.1	LE05195.1
At14g0226			At03g3770	At12g2191	LE23462.1			LE07382.1	LE05199.1
At04g1478			At03g3730	At12g2190	LE02649.1			LE07385.1	LE05200.1
At12g1776			At03g3720	At12g2176	LE18981.1			LE07387.1	LE05206.1
At12g1622			At03g3666	At12g2163	LE02651.1			LE07391.1	LE05209.1
At14g0223			At03g3663	At12g2140	LE20830.1			LE07397.1	LE05211.1
At14g0221			At03g3662	At12g2139	LE24965.1			LE07408.1	LE05217.1
At04g1473			At03g3661	At12g2119	LE29397.1			LE07416.1	LE05219.1
At14g0216			At03g3588	At12g2116	LE32023.1			LE07421.1	LE05220.1
At14g0215			At03g3583	At12g2066	LE02654.1			LE07423.1	LE05221.1
At01g3077			At03g3559	At12g2058	LE04550.1			LE07435.1	LE05224.1
At01g1303			At03g3558	At12g2032	LE10139.1			LE07441.1	LE05225.1
At01g1315			At03g3555	At12g2016	LE35578.2			LE07443.1	LE05227.1
At13g0214			At03g3543	At12g2007	LE35637.1			LE07446.1	LE05228.1
At14g0213			At03g3541	At12g2003	LE02660.1			LE07447.1	LE05229.1
At10g2187			At03g3500	At12g1833	LE15405.1			LE07450.1	LE05233.2
At09g0578			At03g3486	At12g1814	LE20657.2			LE07454.2	LE05235.1
At06g0107			At03g3480	At12g1788	LE02667.1			LE07457.1	LE05239.1
At13g1598			At03g3468	At12g1751	LE10721.1			LE07458.1	LE05244.1
At14g0210			At03g3458	At12g1749	LE32823.1			LE07460.1	LE05245.1
At06g0719			At03g3425	At12g1742	LE02668.1			LE07465.1	LE05247.1
At07g2479			At03g3379	At12g1727	LE30276.1			LE07467.1	LE05250.1
At09g0794			At03g3344	At12g1709	LE02670.1			LE07468.1	LE05253.1
At14g0202			At03g3326	At12g1708	LE06355.2			LE07469.1	LE05254.1
[truncated: 11,343 more rows]
