# Supplementary material for: Genomics meets metabolomics: decoding Arnebia tschimganica and the shikonin biosynthesis pathway
Source: Hortic Res. 2026 Mar 3;13(6):uhag077. doi: 10.1093/hr/uhag077 (PMC13253341; doi:10.1093/hr/uhag077)
Supplement: Web_Material_uhag077 [file web_material_uhag077.zip › Supplementary Table 8.xlsx]

## Sheet: Sheet1
Supplementary Table 8. The enzyme gene members identification and their duplication type identification of shikonin biosynthesis pathway in A. tschimganica and L. erythrorhizon.
Shikonin biosynthesis pathway	Enzymes\Species	Arnebia tschimganica		Lithospermums erythrorhizon
		Gene IDs	Duplication types	Gene IDs	Duplication types
MVA Pathway	AACT	At01g0413	WGD	LE17102.1	dispersed
		At12g1661	WGD	LE29116.1	dispersed
		At08g0907	transposed	LE23718.1	dispersed
				LE14560.2	dispersed
				LE04940.1	proximal
				LE21005.1	proximal
	HMGS	At03g1677	WGD	LE01458.1	Singleton
		At13g1007	WGD
		Atctgg0716	WGD
	HMGR	At14g1810	WGD	LE02337.1	WGD
		At09g1035	WGD	LE18039.1	WGD
		At13g0716	WGD	LE14477.1	transposed
		At10g1443	transposed	LE28354.1	WGD
		At10g0719	WGD	LE22128.1	WGD
		At11g0816	WGD	LE25153.1	tandem
		At03g0911	WGD	LE12294.1	tandem
				LE32986.1	tandem
				LE30771.1	WGD
				LE13475.1	tandem
				LE17208.1	WGD
	MVK	At03g1946	proximal	LE28658.1	Singleton
	PMK	At14g1056	dispersed	LE05934.1	WGD
		At09g1967	dispersed	LE07799.1	WGD
	MVD	At01g2169	WGD	LE07271.1	WGD
		At07g1272	WGD	LE21209.1	WGD
				LE06418.1	WGD
	IPPI	At06g0255	dispersed	LE14012.1	dispersed
		At03g1854	dispersed	LE05749.1	dispersed
	GPPS	At02g0547	transposed	LE01885.2	dispersed
		At08g1891	dispersed	LE26538.1	dispersed
PP Pathway	PAL	At07g1360	WGD	LE08848.1	WGD
		At06g1622	WGD	LE15618.1	WGD
		At01g2092	WGD	LE33918.1	WGD
		At01g2603	transposed	LE26588.1	WGD
		At09g1667	WGD	LE15750.1	WGD
		At03g3075	WGD
	4CL	At02g1780	WGD	LE19892.1	WGD
		At04g1194	transposed	LE10450.1	transposed
		At02g0442	transposed	LE27114.1	WGD
		At03g3402	transposed	LE15824.1	WGD
		At08g2173	WGD	LE17924.1	WGD
		At01g2858	WGD	LE30287.1	WGD
		At12g0483	WGD	LE08218.1	WGD
		At12g0538	WGD	LE28675.1	WGD
		At02g1710	WGD	LE11371.1	WGD
		At07g0502	WGD	LE35614.1	WGD
				LE04894.1	transposed
				LE22210.1	transposed
				LE11982.1	transposed
				LE28698.1	transposed
	C4H	At09g1588	transposed	LE10027.1	WGD
		At02g0677	transposed	LE02790.1	transposed
				LE05305.1	WGD
Core Pathway	PGT	At03g2381	transposed	LE14816.1	transposed
		At09g1138	WGD	LE18614.1	WGD
		At04g1269	transposed	LE15457.1	WGD
		At03g2729	WGD	LE18770.1	WGD
		At13g1360	tandem	LE15643.1	WGD
		At13g1359	WGD	LE12957.1	WGD
		At03g2727	WGD	LE04023.1	WGD
		At07g0369	WGD	LE07175.1	WGD
		At12g0351	WGD	LE00214.1	WGD
		At01g3065	WGD	LE13724.1	transposed
		At04g0302	WGD	LE19841.1	WGD
		At01g1573	transposed	LE22682.1	WGD
		At14g0363	transposed	LE07555.1	transposed
		At08g2469	WGD	LE33554.1	transposed
		At14g1872	WGD	LE08212.1	transposed
		At08g0863	WGD	LE28127.1	WGD
				LE09723.1	transposed
				LE05850.1	WGD
				LE11443.1	transposed
	GHQ3''H	At10g1216	WGD	LE25459.1	WGD
		At09g0255	transposed	LE08704.1(LeGHQ3''H1)	WGD
				LE05331.1	transposed
	DSH	At14g1402	proximal	LE18074.1(LeDSH1)	proximal
		At14g1404	proximal	LE32542.1	proximal
		At10g1247	dispersed
	SAT/AAT	At14g1405	proximal	LE25525.1(LeSAT2)	proximal
		At14g1403	proximal	LE01141.1(LeSAT1)	proximal
		At14g1401	WGD	LE03170.1(LeAAT2)	proximal
		At09g1494	WGD	LE32265.1(LeAAT1)	dispersed
