# Supplementary material for: Genomics meets metabolomics: decoding Arnebia tschimganica and the shikonin biosynthesis pathway
Source: Hortic Res. 2026 Mar 3;13(6):uhag077. doi: 10.1093/hr/uhag077 (PMC13253341; doi:10.1093/hr/uhag077)
Supplement: Web_Material_uhag077 [file web_material_uhag077.zip › Supplementary Table 9.xlsx]

## Sheet: Sheet1
Supplementary Table 9. The Ks values and median Ks values of gene pairs in the syntenic fragments of the A. tschimganica genome containing the shikonin biosynthesis genes.
	Seq1	Seq2	E_value	Ka	Ks	Ka/Ks	Ks_Median
## Alignment 9: score=1569.0 e_value=2e-125 N=36 chr1&chr12 plus
9- 0:	At01g0377	At12g1625	0	0.0764804	0.45963	0.166395	0.388824
9- 1:	At01g0382	At12g1629	0	0.0731135	0.354514	0.206236
9- 2:	At01g0386	At12g1630	0	0.0328583	0.302117	0.10876
9- 3:	At01g0390	At12g1634	1e-33	0.380854	0.723483	0.526418
9- 4:	At01g0395	At12g1640	0	0.0742444	0.315181	0.235561
9- 5:	At01g0398	At12g1643	0	0.108459	0.802133	0.135214
9- 6:	At01g0401	At12g1648	5e-174	0.00187033	0.309274	0.00604747
9- 7:	At01g0405	At12g1649	1e-105	0.28084	0.456008	0.615868
9- 8:	At01g0407	At12g1651	2e-93	0.0597628	0.31212	0.191474
9- 9:	At01g0408	At12g1652	2e-23	0.304713	0.554571	0.549457
9- 10:	At01g0413(AACT)	At12g1661(AACT)	0	0.0235116	0.327129	0.0718725
9- 11:	At01g0415	At12g1665	2e-92	0.203769	0.368608	0.552807
9- 12:	At01g0417	At12g1687	1e-70	0.0455469	0.378673	0.120281
9- 13:	At01g0421	At12g1689	4e-82	0.0527149	0.214725	0.2455
9- 14:	At01g0434	At12g1698	6e-131	0.0700553	0.391354	0.179008
9- 15:	At01g0436	At12g1702	0	0.0592575	0.380362	0.155792
9- 16:	At01g0437	At12g1712	0	0.0316685	0.513688	0.0616493
9- 17:	At01g0438	At12g1716	2e-46	0.147635	0.515728	0.286265
9- 18:	At01g0442	At12g1717	1e-156	0.114042	0.419819	0.271647
9- 19:	At01g0446	At12g1719	0	0.0723124	0.386295	0.187195
9- 20:	At01g0453	At12g1727	0	0.331665	1.38961	0.238675
9- 21:	At01g0455	At12g1728	5e-48	0.151436	0.464098	0.326301
9- 22:	At01g0460	At12g1738	0	0.0910993	0.307588	0.296173
9- 23:	At01g0466	At12g1751	2e-58	0.126182	0.382178	0.330166
9- 24:	At01g0476	At12g1765	1e-157	0.028111	0.248442	0.113149
9- 25:	At01g0480	At12g1778	1e-123	0.104841	0.366314	0.286206
9- 26:	At01g0481	At12g1779	3e-147	0.150626	0.453877	0.331865
9- 27:	At01g0488	At12g1788	2e-121	0.20486	0.724244	0.282861
9- 28:	At01g0490	At12g1796	0	0.155493	0.31901	0.487422
9- 29:	At01g0498	At12g1800	0	0.12774	0.46683	0.273633
9- 30:	At01g0500	At12g1805	0	0.0680952	0.294813	0.230978
9- 31:	At01g0514	At12g1828	0	0.236405	0.638188	0.370432
9- 32:	At01g0521	At12g1833	2e-103	0.174747	0.339294	0.515032
9- 33:	At01g0522	At12g1835	0	0.0974963	0.555914	0.17538
9- 34:	At01g0528	At12g1836	7e-180	0.0292217	0.394149	0.0741387
9- 35:	At01g0548	At12g1861	1e-109	0.154118	0.560088	0.275167
## Alignment 193: score=374.0 e_value=1e-13 N=8 chr13&chr3 plus
193- 0:	At13g1000	At03g1651	0	0.341422	0.858425	0.397731	0.43029
193- 1:	At13g1003	At03g1664	1e-172	0.112775	0.529459	0.213
193- 2:	At13g1004	At03g1668	0	0.0716174	0.336842	0.212614
193- 3:	At13g1005	At03g1670	0	0.0546975	0.239849	0.22805
193- 4:	At13g1006	At03g1672	0	0.019577	0.523738	0.0373793
193- 5:	At13g1007(HMGS)	At03g1677(HMGS)	0	0.0222765	0.28052	0.0794114
193- 6:	At13g1009	At03g1679	0	0.0464411	0.271986	0.170748
193- 7:	At13g1011	At03g1684	7e-26	0.584015	1.38691	0.42109
## Alignment 325: score=374.0 e_value=3.8e-14 N=8 chr3&ptg000029l_1 minus
325- 0:	At03g1651	Atctgg0723	8e-17	0.252519	0.537067	0.470182	0.434122
325- 1:	At03g1664	Atctgg0720	2e-171	0.114474	0.530781	0.215671
325- 2:	At03g1668	Atctgg0719	0	0.0715816	0.337463	0.212117
325- 3:	At03g1670	Atctgg0718	0	0.0563204	0.231817	0.242952
325- 4:	At03g1672	Atctgg0717	4e-140	0.0581753	0.557171	0.104412
325- 5:	At03g1677(HMGS)	Atctgg0716(HMGS)	0	0.0232448	0.280254	0.082942
325- 6:	At03g1679	Atctgg0714	0	0.0464411	0.271986	0.170748
325- 7:	At03g1684	Atctgg0712	3e-45	0.470611	1.65136	0.284984
## Alignment 223: score=3128.0 e_value=2.6e-241 N=63 chr13&ptg000029l_1 minus
223- 0:	At13g0964	Atctgg0757	5e-49	0.0294155	0.0897484	0.327756	0.011163
223- 1:	At13g0965	Atctgg0756	0	0.00912054	0.00878273	1.03846
223- 2:	At13g0966	Atctgg0755	0	0.00800336	0.0166789	0.479848
223- 3:	At13g0967	Atctgg0754	0	0.00562917	0.00351015	1.60368
223- 4:	At13g0968	Atctgg0753	0	0.00337585	0.0135098	0.249881
223- 5:	At13g0969	Atctgg0751	0	0.0114648	0.0121419	0.944235
223- 6:	At13g0970	Atctgg0750	0	0.00121852	0.00786377	0.154954
223- 7:	At13g0971	Atctgg0749	0	0.00580168	0.00704644	0.82335
223- 8:	At13g0972	Atctgg0748	4e-149	0.00739052	0.0354164	0.208675
223- 9:	At13g0973	Atctgg0747	0	0.00118859	0.0041096	0.289223
223- 10:	At13g0974	Atctgg0746	5e-99	0	0.0222651	0
223- 11:	At13g0976	Atctgg0745	0	0.0974515	0.128944	0.755766
223- 12:	At13g0977	Atctgg0744	2e-122	0	0.00943409	0
223- 13:	At13g0978	Atctgg0743	8e-132	0.043952	0.0450554	0.975508
223- 14:	At13g0979	Atctgg0742	0	0.000833739	0.0112917	0.0738366
223- 15:	At13g0980	Atctgg0741	0	0	0.00322408	0
223- 16:	At13g0981	Atctgg0740	0	0	0	NaN
223- 17:	At13g0982	Atctgg0739	6e-41	0.0622945	0.160285	0.388649
223- 18:	At13g0984	Atctgg0738	0	0.0062064	0.0221328	0.280417
223- 19:	At13g0985	Atctgg0737	0	0.00360722	0.00836829	0.431058
223- 20:	At13g0986	Atctgg0736	1e-107	0.00873796	0.0350941	0.248987
223- 21:	At13g0987	Atctgg0735	2e-113	0.00268277	0.0100085	0.268049
223- 22:	At13g0988	Atctgg0734	0	0	0.00222387	0
223- 23:	At13g0989	Atctgg0733	0	0	0.00436365	0
223- 24:	At13g0990	Atctgg0732	3e-84	0.00352113	0.012397	0.284032
223- 25:	At13g0992	Atctgg0731	0	0.00148662	0.00510206	0.291377
223- 26:	At13g0993	Atctgg0729	0	0.223911	1.82042	0.123
223- 27:	At13g0996	Atctgg0728	1e-178	0	0.0114725	0
223- 28:	At13g0997	Atctgg0727	0	0.0049388	0.00816057	0.605203
223- 29:	At13g0998	Atctgg0726	0	0.00421547	0.0216465	0.194741
223- 30:	At13g0999	Atctgg0725	2e-115	0.0313293	0.0613033	0.511055
223- 31:	At13g1000	Atctgg0723	1e-106	0.00271986	0.0191704	0.141878
223- 32:	At13g1001	Atctgg0722	0	0.00134771	0.00888899	0.151616
223- 33:	At13g1002	Atctgg0721	0	0.00170552	0	NaN
223- 34:	At13g1003	Atctgg0720	0	0.00445987	0	NaN
223- 35:	At13g1004	Atctgg0719	0	0.00381498	0.0117247	0.32538
223- 36:	At13g1005	Atctgg0718	0	0.00143301	0.011163	0.128371
223- 37:	At13g1006	Atctgg0717	4e-145	0.0381689	0.0336708	1.13359
223- 38:	At13g1007(HMGS)	Atctgg0716(HMGS)	0	0.000933925	0	NaN
223- 39:	At13g1008	Atctgg0715	0	0	0.00705162	0
223- 40:	At13g1009	Atctgg0714	0	0	0	NaN
223- 41:	At13g1010	Atctgg0713	0	0.0137422	0.0207446	0.662444
223- 42:	At13g1011	Atctgg0712	4e-103	0.03827	0.0337135	1.13515
223- 43:	At13g1012	Atctgg0711	0	0.00335947	0.00831033	0.404252
223- 44:	At13g1014	Atctgg0709	6e-100	0.0378721	0.0979651	0.386588
223- 45:	At13g1015	Atctgg0708	8e-118	0.0777565	0.107984	0.720072
223- 46:	At13g1017	Atctgg0706	0	0.00394327	0	NaN
223- 47:	At13g1018	Atctgg0705	0	0.0027391	0.0123257	0.222228
223- 48:	At13g1019	Atctgg0704	9e-175	0.00553338	0.0188887	0.292946
223- 49:	At13g1020	Atctgg0703	0	0.00339271	0.005618	0.6039
223- 50:	At13g1021	Atctgg0702	0	0.00154381	0.00819307	0.188428
223- 51:	At13g1022	Atctgg0701	0	0.00157853	0.0120849	0.130621
223- 52:	At13g1023	Atctgg0700	0	0.00129936	0.00297251	0.437125
223- 53:	At13g1025	Atctgg0699	0	0.0777659	0.0631325	1.23179
223- 54:	At13g1026	Atctgg0698	3e-180	0	0.00621122	0
223- 55:	At13g1027	Atctgg0695	0	0.00581519	0.00575957	1.00966
223- 56:	At13g1029	Atctgg0693	0	0.00628166	0.0106827	0.588024
223- 57:	At13g1030	Atctgg0691	5e-176	0	0	NaN
223- 58:	At13g1031	Atctgg0690	0	0.00234055	0.0199347	0.117411
223- 59:	At13g1033	Atctgg0688	0	0.00176341	0.0093605	0.188389
223- 60:	At13g1034	Atctgg0687	0	0.00101971	0.00384616	0.265125
223- 61:	At13g1035	Atctgg0684	0	0.056094	0.0959177	0.584814
223- 62:	At13g1040	Atctgg0683	0	0.000840219	0.015585	0.0539121
## Alignment 242: score=2289.0 e_value=1.3e-196 N=52 chr14&chr9 plus
242- 0:	At14g1810(HMGR)	At09g1035(HMGR)	0	0.0688656	0.456133	0.150977	0.442256
242- 1:	At14g1811	At09g1037	0	0.112892	0.368078	0.306706
242- 2:	At14g1815	At09g1045	9e-84	0.182504	0.6311	0.289184
242- 3:	At14g1821	At09g1049	0	0.0529731	0.326794	0.1621
242- 4:	At14g1826	At09g1053	2e-41	0.222917	0.814719	0.273613
242- 5:	At14g1830	At09g1054	7e-81	0.171148	0.418437	0.409018
242- 6:	At14g1832	At09g1070	3e-138	0.0318955	0.446717	0.0713998
242- 7:	At14g1837	At09g1077	5e-57	0.112613	0.430335	0.261688
242- 8:	At14g1839	At09g1079	9e-28	0.196004	0.444684	0.440771
242- 9:	At14g1848	At09g1084	3e-77	0.0564353	0.29416	0.191852
242- 10:	At14g1850	At09g1086	1e-104	0.0367004	0.3938	0.0931956
242- 11:	At14g1851	At09g1087	0	0.0955503	0.443672	0.215362
242- 12:	At14g1860	At09g1101	0	0.0670719	0.299955	0.223607
242- 13:	At14g1864	At09g1115	0	0.0541457	0.31489	0.171951
242- 14:	At14g1866	At09g1120	0	0.109693	0.370736	0.29588
242- 15:	At14g1868	At09g1122	0	0.0598577	0.289177	0.206993
242- 16:	At14g1869	At09g1123	0	0.0816373	0.427696	0.190877
242- 17:	At14g1871	At09g1126	9e-96	0.174454	0.362968	0.480634
242- 18:	At14g1872(PGT)	At09g1138(PGT)	7e-88	0.0444087	0.648349	0.068495
242- 19:	At14g1878	At09g1142	0	0.143497	0.576454	0.248931
242- 20:	At14g1881	At09g1145	6e-28	0.181145	0.730619	0.247934
242- 21:	At14g1892	At09g1158	2e-91	0.00344927	0.477587	0.0072223
242- 22:	At14g1907	At09g1166	0	0.139541	0.318783	0.437731
242- 23:	At14g1908	At09g1167	0	0.0353308	0.327978	0.107723
242- 24:	At14g1919	At09g1183	0	0.112151	0.313525	0.35771
242- 25:	At14g1923	At09g1190	0	0.0529277	0.346349	0.152816
242- 26:	At14g1924	At09g1197	0	0.0679801	0.616748	0.110223
242- 27:	At14g1929	At09g1199	0	0.141288	0.490205	0.288223
242- 28:	At14g1930	At09g1202	1e-174	0.123434	0.642224	0.192198
242- 29:	At14g1932	At09g1207	4e-43	0.409527	0.87211	0.469581
242- 30:	At14g1935	At09g1214	6e-155	0.125656	0.345871	0.363302
242- 31:	At14g1937	At09g1215	2e-115	0.147201	0.358327	0.4108
242- 32:	At14g1944	At09g1219	6e-92	0.191052	0.526074	0.363166
242- 33:	At14g1953	At09g1241	4e-94	0.00616336	1.1192	0.00550694
242- 34:	At14g1954	At09g1247	6e-120	0.169146	0.490045	0.345164
242- 35:	At14g1960	At09g1255	0	0.197297	0.732542	0.269333
242- 36:	At14g1982	At09g1273	3e-89	0.129444	0.756122	0.171194
242- 37:	At14g1983	At09g1280	1e-96	0.0731063	0.46752	0.15637
242- 38:	At14g1989	At09g1287	0	0.0903606	0.368225	0.245395
242- 39:	At14g1990	At09g1290	5e-39	0.299155	0.678046	0.441202
242- 40:	At14g1991	At09g1293	0	0.125432	0.459249	0.273124
242- 41:	At14g1992	At09g1307	7e-66	0.156946	0.44084	0.356015
242- 42:	At14g1996	At09g1314	9e-106	0.129375	0.445608	0.290334
242- 43:	At14g1997	At09g1315	0	0.0668682	0.451931	0.147961
242- 44:	At14g2009	At09g1338	1e-59	0.316405	1.21586	0.260232
242- 45:	At14g2017	At09g1352	1e-40	0.0619867	0.402857	0.153868
242- 46:	At14g2018	At09g1353	0	0.0502111	0.361332	0.138961
242- 47:	At14g2021	At09g1356	0	0.0633925	0.422655	0.149986
242- 48:	At14g2022	At09g1357	0	0.0700581	0.335284	0.208951
242- 49:	At14g2023	At09g1358	0	0.044938	0.28593	0.157164
242- 50:	At14g2028	At09g1359	1e-82	0.0789985	0.365209	0.21631
242- 51:	At14g2031	At09g1363	1e-53	0.182906	0.586681	0.311764
## Alignment 221: score=479.0 e_value=5.7e-24 N=11 chr13&chr9 minus
221- 0:	At13g0685	At09g1067	3e-39	0.420231	1.18285	0.35527	0.909264
221- 1:	At13g0694	At09g1058	0	0.15057	1.03238	0.145847
221- 2:	At13g0696	At09g1055	8e-137	0.173238	0.878971	0.197092
221- 3:	At13g0709	At09g1045	0	0.148955	0.695127	0.214285
221- 4:	At13g0712	At09g1043	0	0.177414	0.74093	0.239448
221- 5:	At13g0716(HMGR)	At09g1035(HMGR)	0	0.119484	0.909264	0.131408
221- 6:	At13g0732	At09g1021	0	0.101542	1.00971	0.100565
221- 7:	At13g0735	At09g1019	0	0.122351	0.846445	0.144547
221- 8:	At13g0754	At09g1012	0	0.0639204	0.724971	0.0881695
221- 9:	At13g0757	At09g1009	7e-54	0.214222	1.11815	0.191587
221- 10:	At13g0759	At09g1005	3e-99	0.236379	0.944082	0.250379
## Alignment 75: score=5304.0 e_value=0 N=115 chr10&chr11 plus
75- 0:	At10g0563	At11g0621	7e-169	0.1461	0.31835	0.458927	0.374682
75- 1:	At10g0564	At11g0622	7e-31	0.645872	2.08489	0.309788
75- 2:	At10g0568	At11g0628	3e-73	0.109701	0.498481	0.220071
75- 3:	At10g0570	At11g0631	2e-64	0.136661	0.368314	0.371044
75- 4:	At10g0571	At11g0633	0	0.0465278	0.523093	0.0889476
75- 5:	At10g0576	At11g0641	3e-47	0.390257	0.551432	0.707716
75- 6:	At10g0585	At11g0659	0	0.0424141	0.407539	0.104074
75- 7:	At10g0586	At11g0664	7e-117	0.0561375	0.42652	0.131618
75- 8:	At10g0588	At11g0669	2e-158	0.133765	0.50004	0.26751
75- 9:	At10g0590	At11g0673	2e-154	0.0204164	0.349819	0.0583626
75- 10:	At10g0593	At11g0674	3e-106	0.23388	0.690235	0.33884
75- 11:	At10g0598	At11g0698	2e-73	0.167549	0.568916	0.294505
75- 12:	At10g0599	At11g0699	6e-75	0.154988	0.689389	0.224819
75- 13:	At10g0600	At11g0701	7e-151	0.116098	0.325951	0.356181
75- 14:	At10g0601	At11g0702	3e-121	0.160761	0.397673	0.404255
75- 15:	At10g0603	At11g0704	2e-60	0.384371	1.12626	0.341281
75- 16:	At10g0610	At11g0715	2e-17	0.168935	0.688802	0.245259
75- 17:	At10g0611	At11g0717	1e-86	0.135113	0.334967	0.40336
75- 18:	At10g0613	At11g0718	2e-68	0.0518964	0.427909	0.121279
75- 19:	At10g0614	At11g0721	2e-156	0.0366955	0.38178	0.0961168
75- 20:	At10g0615	At11g0722	0	0.0672387	0.264819	0.253904
75- 21:	At10g0616	At11g0728	1e-69	0.131267	0.471808	0.278221
75- 22:	At10g0617	At11g0729	0	0.0486179	0.400562	0.121374
75- 23:	At10g0618	At11g0731	1e-98	0.0828259	0.374682	0.221056
75- 24:	At10g0620	At11g0744	3e-39	0.671685	2.1636	0.310448
75- 25:	At10g0625	At11g0753	0	0.0938229	0.397888	0.235802
75- 26:	At10g0630	At11g0761	1e-149	0.144856	0.329012	0.440276
75- 27:	At10g0632	At11g0763	0	0.204615	0.350552	0.583693
75- 28:	At10g0633	At11g0764	0	0.0785223	0.354093	0.221756
75- 29:	At10g0643	At11g0766	3e-107	0.1412	0.379117	0.372446
75- 30:	At10g0655	At11g0773	0	0.012903	0.293546	0.0439558
75- 31:	At10g0656	At11g0775	3e-132	0.21742	0.834425	0.260562
75- 32:	At10g0661	At11g0781	4e-56	0.300669	0.625663	0.480561
75- 33:	At10g0663	At11g0785	5e-106	0.0377073	0.909102	0.0414775
75- 34:	At10g0676	At11g0788	2e-74	0.0312719	0.369555	0.0846203
75- 35:	At10g0677	At11g0789	7e-162	0.1006	0.288617	0.34856
75- 36:	At10g0680	At11g0790	4e-46	0.141809	0.368036	0.385313
75- 37:	At10g0686	At11g0795	0	0.138529	0.369273	0.37514
75- 38:	At10g0688	At11g0796	7e-42	0.28652	0.916364	0.312671
75- 39:	At10g0697	At11g0804	0	0.202263	0.497471	0.406583
75- 40:	At10g0700	At11g0805	0	0.0364247	0.337591	0.107896
75- 41:	At10g0702	At11g0806	2e-164	0.12552	0.389502	0.322257
75- 42:	At10g0703	At11g0807	0	0.105136	0.337764	0.31127
75- 43:	At10g0708	At11g0808	0	0.0945311	0.318316	0.296972
75- 44:	At10g0709	At11g0809	0	0.0799692	0.415988	0.192239
75- 45:	At10g0713	At11g0812	8e-112	0.0245309	0.446143	0.0549844
75- 46:	At10g0719(HMGR)	At11g0816(HMGR)	0	0.0493821	0.555901	0.0888325
75- 47:	At10g0720	At11g0817	0	0.0930067	0.300536	0.309469
75- 48:	At10g0723	At11g0818	0	0.198404	0.743539	0.266837
75- 49:	At10g0733	At11g0827	2e-107	0.0859701	0.310482	0.276892
75- 50:	At10g0739	At11g0835	9e-57	0.0300147	0.348592	0.0861027
75- 51:	At10g0740	At11g0837	0	0.0909007	0.277845	0.327164
75- 52:	At10g0748	At11g0846	5e-166	0.0383157	0.34577	0.110812
75- 53:	At10g0749	At11g0849	0	0.0683922	0.301176	0.227084
75- 54:	At10g0752	At11g0852	8e-45	0.0748104	0.401993	0.186099
75- 55:	At10g0753	At11g0853	2e-114	0.126057	0.319099	0.395039
75- 56:	At10g0756	At11g0861	0	0.0294782	0.381704	0.0772278
75- 57:	At10g0761	At11g0863	3e-31	0.0615956	0.231485	0.266089
75- 58:	At10g0762	At11g0870	0	0.0404166	0.275492	0.146707
75- 59:	At10g0763	At11g0875	1e-81	0.194495	0.391998	0.496164
75- 60:	At10g0766	At11g0882	1e-160	0.136195	0.508104	0.268046
75- 61:	At10g0775	At11g0893	5e-127	0.31909	0.658191	0.484798
75- 62:	At10g0777	At11g0897	0	0.0867019	0.266481	0.325359
75- 63:	At10g0779	At11g0899	8e-81	0.148109	0.322015	0.459945
75- 64:	At10g0780	At11g0903	0	0.12468	0.303879	0.410295
75- 65:	At10g0782	At11g0904	0	0.0416951	0.331946	0.125608
75- 66:	At10g0785	At11g0907	0	0.075397	0.284026	0.265458
75- 67:	At10g0787	At11g0911	8e-163	0.0622438	0.343465	0.181223
75- 68:	At10g0791	At11g0916	1e-112	0.263114	1.40716	0.186982
75- 69:	At10g0792	At11g0922	1e-167	0.108973	0.533347	0.20432
75- 70:	At10g0793	At11g0925	1e-84	0.0343998	0.189483	0.181546
75- 71:	At10g0794	At11g0926	2e-54	0.0811877	0.362316	0.22408
75- 72:	At10g0795	At11g0929	2e-43	0.378372	2.02012	0.187302
75- 73:	At10g0796	At11g0933	0	0.0982973	0.423579	0.232064
75- 74:	At10g0797	At11g0938	0	0.0656676	0.401619	0.163507
75- 75:	At10g0798	At11g0939	2e-60	0.154404	0.580631	0.265925
75- 76:	At10g0800	At11g0944	5e-102	0.057962	1.1931	0.0485809
75- 77:	At10g0806	At11g0952	0	0.0424059	0.35156	0.120622
75- 78:	At10g0815	At11g0960	3e-25	0.419159	0.776015	0.540143
75- 79:	At10g0820	At11g0969	2e-94	0.135393	0.496249	0.272832
75- 80:	At10g0823	At11g0971	0	0.0654407	0.276581	0.236606
75- 81:	At10g0836	At11g0976	0	0.0315745	0.272828	0.11573
75- 82:	At10g0837	At11g0988	2e-91	0.205166	0.397636	0.515965
75- 83:	At10g0838	At11g0992	0	0.0735383	0.477467	0.154017
75- 84:	At10g0839	At11g0994	0	0.0679978	0.269945	0.251895
75- 85:	At10g0841	At11g1006	1e-83	0.0330906	0.249081	0.13285
75- 86:	At10g0842	At11g1008	0	0.0659575	0.379906	0.173615
75- 87:	At10g0844	At11g1009	0	0.035615	0.361913	0.0984077
75- 88:	At10g0853	At11g1022	0	0.048869	0.443923	0.110084
75- 89:	At10g0859	At11g1026	0	0.0723195	0.359583	0.20112
75- 90:	At10g0861	At11g1028	2e-105	0.125319	0.442788	0.283024
75- 91:	At10g0866	At11g1029	2e-67	0.080178	0.287145	0.279225
75- 92:	At10g0868	At11g1032	0	0.0302044	0.231702	0.130359
75- 93:	At10g0869	At11g1035	0	0.0680429	0.271955	0.250199
75- 94:	At10g0871	At11g1036	0	0.0941773	0.362618	0.259715
75- 95:	At10g0876	At11g1043	0	0.0394403	0.283722	0.13901
75- 96:	At10g0878	At11g1044	0	0.0411211	0.291015	0.141302
75- 97:	At10g0879	At11g1046	0	0.0688605	0.389902	0.17661
75- 98:	At10g0882	At11g1048	5e-49	0.143448	0.302726	0.473852
75- 99:	At10g0885	At11g1052	0	0.0660716	0.389072	0.169819
75-100:	At10g0887	At11g1055	0	0.0475431	0.397892	0.119487
75-101:	At10g0889	At11g1058	0	0.181427	0.447978	0.404991
75-102:	At10g0890	At11g1059	0	0.1975	0.322573	0.612265
75-103:	At10g0891	At11g1062	0	0.0755051	0.343636	0.219724
75-104:	At10g0892	At11g1063	3e-96	0.24055	0.537116	0.447855
75-105:	At10g0896	At11g1068	9e-17	0.430166	1.29912	0.331122
75-106:	At10g0900	At11g1070	1e-144	0.00550461	0.663103	0.00830129
75-107:	At10g0902	At11g1071	0	0.0834631	0.347398	0.240252
75-108:	At10g0905	At11g1073	0	0.143483	0.326607	0.439314
75-109:	At10g0906	At11g1074	0	0.161758	0.374531	0.431894
75-110:	At10g0911	At11g1084	0	0.105413	0.540421	0.195057
75-111:	At10g0914	At11g1094	1e-76	0.0389406	0.344693	0.112972
75-112:	At10g0920	At11g1099	5e-118	0.12089	0.311586	0.387984
75-113:	At10g0921	At11g1100	6e-87	0.167745	0.373115	0.449579
75-114:	At10g0922	At11g1108	1e-173	0.13482	0.306452	0.439939
## Alignment 94: score=5767.0 e_value=0 N=124 chr10&chr3 minus
94- 0:	At10g0643	At03g0994	5e-103	0.11805	0.509137	0.231864	0.397164
94- 1:	At10g0651	At03g0991	4e-143	0.0891627	0.457435	0.194919
94- 2:	At10g0652	At03g0985	0	0.118658	0.436995	0.271532
94- 3:	At10g0653	At03g0983	0	0.0917825	0.47992	0.191245
94- 4:	At10g0655	At03g0974	0	0.0105899	0.342091	0.0309564
94- 5:	At10g0659	At03g0972	7e-170	0.12083	0.377973	0.319678
94- 6:	At10g0660	At03g0969	0	0.0492626	0.373783	0.131795
94- 7:	At10g0663	At03g0964	2e-105	0.0435641	0.800936	0.0543915
94- 8:	At10g0664	At03g0960	0	0.00643189	0.37904	0.0169689
94- 9:	At10g0665	At03g0959	3e-178	0.127695	0.417825	0.305617
94- 10:	At10g0673	At03g0951	4e-124	0.103369	0.303533	0.340554
94- 11:	At10g0676	At03g0949	3e-82	0.00371518	0.311763	0.0119167
94- 12:	At10g0677	At03g0946	2e-171	0.10955	0.211989	0.516771
94- 13:	At10g0678	At03g0945	8e-37	0.204403	0.525124	0.389248
94- 14:	At10g0679	At03g0944	4e-15	0.0962343	0.180303	0.533738
94- 15:	At10g0682	At03g0943	6e-86	0.115954	0.606195	0.191281
94- 16:	At10g0693	At03g0933	0	0.163352	0.527481	0.309684
94- 17:	At10g0696	At03g0932	4e-34	0.209421	0.66411	0.31534
94- 18:	At10g0697	At03g0926	0	0.249796	0.937399	0.266478
94- 19:	At10g0704	At03g0922	7e-33	0.492206	2.40842	0.204369
94- 20:	At10g0713	At03g0916	9e-108	0.0330026	0.373685	0.0883165
94- 21:	At10g0719(HMGR)	At03g0911(HMGR)	0	0.0960242	0.819857	0.117123
94- 22:	At10g0720	At03g0910	0	0.111235	0.458182	0.242776
94- 23:	At10g0721	At03g0907	0	0.0658404	0.307292	0.21426
94- 24:	At10g0722	At03g0905	6e-33	0.0473664	0.435356	0.108799
94- 25:	At10g0725	At03g0902	0	0.134954	0.29445	0.458325
94- 26:	At10g0733	At03g0895	9e-116	0.114362	0.425579	0.26872
94- 27:	At10g0735	At03g0893	0	0.0626913	0.402634	0.155703
94- 28:	At10g0738	At03g0888	1e-44	0.193162	0.34178	0.565164
94- 29:	At10g0743	At03g0884	0	0.0283862	0.376418	0.0754114
94- 30:	At10g0750	At03g0883	5e-66	0.151671	0.580647	0.261211
94- 31:	At10g0753	At03g0879	2e-85	0.2086	0.446448	0.467244
94- 32:	At10g0759	At03g0870	0	0.0852229	0.376892	0.22612
94- 33:	At10g0760	At03g0868	0	0.0518274	0.260017	0.199323
94- 34:	At10g0761	At03g0867	2e-27	0.0577208	0.279506	0.20651
94- 35:	At10g0763	At03g0856	1e-30	0.551617	1.1076	0.498031
94- 36:	At10g0770	At03g0844	2e-145	0.0237369	0.310125	0.07654
94- 37:	At10g0777	At03g0841	0	0.109209	0.285887	0.382
94- 38:	At10g0779	At03g0839	1e-99	0.0734176	0.3186	0.230438
94- 39:	At10g0783	At03g0836	0	0.0828969	0.280682	0.295341
94- 40:	At10g0791	At03g0833	1e-72	0.336877	0.912097	0.369344
94- 41:	At10g0792	At03g0831	5e-140	0.185813	0.993196	0.187086
94- 42:	At10g0794	At03g0830	2e-51	0.0713825	0.302272	0.236153
94- 43:	At10g0795	At03g0826	2e-70	0.307098	0.747645	0.410754
94- 44:	At10g0801	At03g0821	6e-130	0.150289	0.315507	0.47634
94- 45:	At10g0802	At03g0820	0	0.148011	0.298706	0.495508
94- 46:	At10g0809	At03g0817	1e-78	0.169461	0.562317	0.301362
94- 47:	At10g0810	At03g0815	2e-136	0.0779649	0.381004	0.20463
94- 48:	At10g0811	At03g0813	0	0.0832797	0.364731	0.228331
94- 49:	At10g0813	At03g0811	8e-75	0.0521203	0.417967	0.1247
94- 50:	At10g0818	At03g0804	2e-161	0.0474808	0.498364	0.0952734
94- 51:	At10g0820	At03g0796	3e-78	0.190242	0.8319	0.228683
94- 52:	At10g0822	At03g0795	9e-31	0.0377636	0.390917	0.0966026
94- 53:	At10g0823	At03g0793	0	0.0625956	0.307887	0.203307
94- 54:	At10g0827	At03g0789	2e-124	0.064708	0.329392	0.196447
94- 55:	At10g0828	At03g0788	0	0.0770014	0.37189	0.207054
94- 56:	At10g0829	At03g0787	3e-101	0.170964	0.527278	0.324239
94- 57:	At10g0830	At03g0784	2e-149	0.0429616	0.319234	0.134577
94- 58:	At10g0835	At03g0783	3e-82	0.0431774	0.521482	0.0827975
94- 59:	At10g0836	At03g0780	0	0.0275608	0.30594	0.0900856
94- 60:	At10g0844	At03g0775	0	0.0409916	0.430143	0.0952977
94- 61:	At10g0845	At03g0774	0	0.148633	0.366035	0.406062
94- 62:	At10g0846	At03g0771	0	0.0485172	0.386123	0.125652
94- 63:	At10g0848	At03g0770	0	0.0550411	0.397164	0.138585
94- 64:	At10g0852	At03g0760	0	0.181818	0.289174	0.62875
94- 65:	At10g0858	At03g0758	0	0.10699	0.299626	0.357077
94- 66:	At10g0861	At03g0757	9e-103	0.109949	0.411504	0.267189
94- 67:	At10g0866	At03g0755	1e-71	0.0717754	0.224661	0.319482
94- 68:	At10g0868	At03g0753	3e-21	0.40608	0.659738	0.615516
94- 69:	At10g0874	At03g0749	4e-26	0.404422	0.653268	0.619075
94- 70:	At10g0877	At03g0746	2e-71	0.0895128	0.288442	0.310332
94- 71:	At10g0879	At03g0743	0	0.0557362	0.385188	0.144699
94- 72:	At10g0881	At03g0742	0	0.107707	0.334656	0.321845
94- 73:	At10g0882	At03g0741	4e-14	0.378746	0.583834	0.648723
94- 74:	At10g0884	At03g0740	0	0.244486	0.259199	0.943239
94- 75:	At10g0890	At03g0736	0	0.181141	0.308575	0.587024
94- 76:	At10g0891	At03g0735	0	0.0635233	0.37847	0.167842
94- 77:	At10g0892	At03g0734	5e-91	0.263243	0.488475	0.538908
94- 78:	At10g0895	At03g0732	2e-104	0.023566	0.480698	0.0490246
94- 79:	At10g0900	At03g0727	1e-142	0.0077235	0.545191	0.0141666
94- 80:	At10g0902	At03g0726	0	0.0843545	0.340836	0.247493
94- 81:	At10g0904	At03g0725	1e-166	0.197724	0.496949	0.397877
94- 82:	At10g0907	At03g0723	0	0.131342	0.409572	0.320681
94- 83:	At10g0908	At03g0721	0	0.071325	0.629409	0.113321
94- 84:	At10g0916	At03g0714	0	0.0628817	0.278018	0.226178
94- 85:	At10g0919	At03g0713	0	0.0155446	0.399163	0.038943
94- 86:	At10g0924	At03g0708	0	0.0182632	0.324648	0.0562554
94- 87:	At10g0934	At03g0695	0	0.323094	0.560898	0.576029
94- 88:	At10g0936	At03g0690	0	0.149131	0.368495	0.404702
94- 89:	At10g0949	At03g0685	3e-22	0.279236	0.840064	0.332399
94- 90:	At10g0953	At03g0682	0	0.018617	0.431727	0.0431221
94- 91:	At10g0958	At03g0676	1e-34	0.260522	1.27844	0.203781
94- 92:	At10g0963	At03g0674	9e-140	0.11591	0.615225	0.188402
94- 93:	At10g0966	At03g0671	1e-131	0.160482	0.367652	0.436505
94- 94:	At10g0968	At03g0669	0	0.0160213	0.658311	0.024337
94- 95:	At10g0969	At03g0667	6e-110	0.172011	0.354058	0.485828
94- 96:	At10g0970	At03g0664	0	0.113589	0.383046	0.296542
94- 97:	At10g0971	At03g0663	6e-42	0.178706	0.468685	0.381293
94- 98:	At10g0973	At03g0655	0	0.0696219	0.390219	0.178417
94- 99:	At10g0980	At03g0650	1e-67	0.163798	0.337344	0.485553
94-100:	At10g0982	At03g0649	0	0.0516333	0.345166	0.14959
94-101:	At10g0985	At03g0646	1e-100	0.137505	0.311657	0.441207
94-102:	At10g0988	At03g0642	0	0.0718582	0.488772	0.147018
94-103:	At10g0989	At03g0640	0	0.0809494	0.41873	0.193321
94-104:	At10g0994	At03g0634	3e-12	0.710259	NaN	NaN
94-105:	At10g0995	At03g0632	0	0.0358605	0.370758	0.096722
94-106:	At10g1000	At03g0628	0	0.0517447	0.423821	0.122091
94-107:	At10g1009	At03g0624	7e-26	0.123787	0.438653	0.282199
94-108:	At10g1012	At03g0620	1e-26	0	0.371022	0
94-109:	At10g1013	At03g0618	4e-103	0.0832672	0.358668	0.232157
94-110:	At10g1018	At03g0615	0	0.0844483	0.353391	0.238965
94-111:	At10g1020	At03g0612	0	0.0904076	0.351501	0.257204
94-112:	At10g1021	At03g0610	0	0.133058	0.458704	0.290074
94-113:	At10g1023	At03g0606	3e-155	0.211299	0.678024	0.31164
94-114:	At10g1024	At03g0603	2e-99	0.260605	0.385149	0.676634
94-115:	At10g1029	At03g0602	1e-38	0.667989	2.52001	0.265074
94-116:	At10g1030	At03g0596	4e-143	0.244131	0.696518	0.350502
94-117:	At10g1031	At03g0595	4e-62	0.295747	0.6366	0.464573
94-118:	At10g1040	At03g0592	7e-114	0.221466	0.447884	0.494473
94-119:	At10g1046	At03g0590	0	0.119221	0.543076	0.219529
94-120:	At10g1048	At03g0583	0	0.0576956	0.371256	0.155406
94-121:	At10g1050	At03g0582	8e-21	0.326183	0.365777	0.891752
94-122:	At10g1071	At03g0571	3e-71	0.223313	0.99781	0.223803
94-123:	At10g1079	At03g0561	6e-158	0.367856	1.42602	0.257959
## Alignment 124: score=2830.0 e_value=5e-239 N=61 chr11&chr3 minus
124- 0:	At11g0766	At03g0994	1e-92	0.110724	0.45165	0.245155	0.357858
124- 1:	At11g0770	At03g0990	0	0.0972464	0.401448	0.242239
124- 2:	At11g0771	At03g0980	3e-113	0.192986	0.730886	0.264044
124- 3:	At11g0773	At03g0974	0	0.0115112	0.342888	0.0335714
124- 4:	At11g0779	At03g0971	0	0.0589347	0.313035	0.188269
124- 5:	At11g0782	At03g0958	1e-138	0.408523	3.14492	0.129899
124- 6:	At11g0784	At03g0955	2e-149	0.237785	2.1799	0.109081
124- 7:	At11g0786	At03g0952	4e-110	0.0945198	0.292641	0.322989
124- 8:	At11g0788	At03g0949	1e-73	0.0374618	0.287324	0.130382
124- 9:	At11g0789	At03g0946	0	0.0793815	0.329525	0.240897
124- 10:	At11g0792	At03g0941	2e-49	0.0947955	0.247727	0.382661
124- 11:	At11g0798	At03g0930	2e-178	0.072589	0.302096	0.240284
124- 12:	At11g0799	At03g0929	1e-162	0.134994	0.39925	0.338118
124- 13:	At11g0803	At03g0927	3e-67	0.11905	0.338094	0.352121
124- 14:	At11g0804	At03g0926	0	0.22945	0.911174	0.251818
124- 15:	At11g0811	At03g0918	0	0.149272	0.388985	0.383748
124- 16:	At11g0812	At03g0916	3e-105	0.0500765	0.357858	0.139934
124- 17:	At11g0816(HMGR)	At03g0911(HMGR)	0	0.107755	0.852944	0.126333
124- 18:	At11g0817	At03g0910	0	0.0996651	0.322318	0.309213
124- 19:	At11g0821	At03g0899	5e-174	0.122319	0.481205	0.254192
124- 20:	At11g0823	At03g0898	4e-23	0.252993	0.789007	0.320647
124- 21:	At11g0825	At03g0896	0	0.157222	0.287167	0.547495
124- 22:	At11g0827	At03g0895	6e-109	0.105732	0.307509	0.343832
124- 23:	At11g0828	At03g0894	0	0.122054	0.332678	0.366883
124- 24:	At11g0830	At03g0892	6e-59	0.0459386	0.534105	0.0860104
124- 25:	At11g0831	At03g0891	2e-100	0.0529762	0.341992	0.154905
124- 26:	At11g0833	At03g0890	2e-136	0.164981	0.295278	0.55873
124- 27:	At11g0839	At03g0887	0	0.0951613	0.35103	0.271092
124- 28:	At11g0853	At03g0879	7e-98	0.215895	0.297907	0.724708
124- 29:	At11g0855	At03g0878	0	0.0987804	0.447461	0.220758
124- 30:	At11g0859	At03g0874	0	0.0390227	0.3005	0.129859
124- 31:	At11g0860	At03g0873	5e-57	0.106491	0.530593	0.200702
124- 32:	At11g0863	At03g0867	1e-30	0.0437601	0.203381	0.215163
124- 33:	At11g0864	At03g0865	4e-70	0.21875	1.65353	0.132293
124- 34:	At11g0867	At03g0861	0	0.0646704	0.397552	0.162672
124- 35:	At11g0874	At03g0857	1e-25	0.372334	0.837421	0.44462
124- 36:	At11g0883	At03g0852	2e-38	0.104373	0.343141	0.304169
124- 37:	At11g0886	At03g0850	4e-99	0.184034	0.532082	0.345874
124- 38:	At11g0888	At03g0845	0	0.0950689	0.333662	0.284925
124- 39:	At11g0890	At03g0843	0	0.115536	0.421662	0.274001
124- 40:	At11g0897	At03g0841	0	0.0839712	0.299887	0.28001
124- 41:	At11g0899	At03g0839	9e-76	0.159125	0.454788	0.349889
124- 42:	At11g0900	At03g0838	4e-129	0.0618236	0.280135	0.220692
124- 43:	At11g0906	At03g0835	0	0.106921	0.523395	0.204284
124- 44:	At11g0907	At03g0834	3e-103	0.515225	1.79969	0.286285
124- 45:	At11g0916	At03g0833	7e-72	0.294632	1.18266	0.249126
124- 46:	At11g0922	At03g0831	1e-144	0.190592	1.0924	0.174471
124- 47:	At11g0926	At03g0830	1e-49	0.0760948	0.216062	0.352189
124- 48:	At11g0927	At03g0829	1e-60	0.0689031	0.361855	0.190416
124- 49:	At11g0929	At03g0826	9e-36	0.617415	1.34858	0.457827
124- 50:	At11g0943	At03g0822	3e-87	0.181654	0.49074	0.370163
124- 51:	At11g0951	At03g0818	0	0.138293	0.241807	0.571914
124- 52:	At11g0962	At03g0808	0	0.117109	0.284035	0.412305
124- 53:	At11g0963	At03g0807	4e-114	0.024526	0.323795	0.0757453
124- 54:	At11g0966	At03g0806	0	0.0780396	0.331706	0.235267
124- 55:	At11g0969	At03g0796	1e-70	0.193618	0.825771	0.23447
124- 56:	At11g0970	At03g0794	9e-57	0.347171	0.724493	0.479192
124- 57:	At11g0971	At03g0793	0	0.0636685	0.365403	0.174242
124- 58:	At11g0972	At03g0791	2e-121	0.103345	0.29152	0.354505
124- 59:	At11g0974	At03g0782	9e-127	0.213532	0.30496	0.700197
124- 60:	At11g0976	At03g0780	0	0.0290811	0.305311	0.0952508
## Alignment 49: score=4391.0 e_value=0 N=94 chr1&chr7 minus
49- 0:	At01g1918	At07g1552	0	0.17636	0.450309	0.391643	0.389194
49- 1:	At01g1919	At07g1551	4e-84	0.0833295	0.48944	0.170255
49- 2:	At01g1928	At07g1539	0	0.0536262	0.29158	0.183916
49- 3:	At01g1936	At07g1526	0	0.0259992	0.538378	0.0482918
49- 4:	At01g1943	At07g1520	4e-13	0.318995	0.797361	0.400064
49- 5:	At01g1946	At07g1518	0	0.0772767	0.341968	0.225976
49- 6:	At01g1950	At07g1515	5e-49	0.0656775	0.317055	0.207148
49- 7:	At01g1952	At07g1512	0	0.0469355	0.315251	0.148883
49- 8:	At01g1953	At07g1511	1e-82	0.162786	0.404932	0.402008
49- 9:	At01g1955	At07g1509	0	0.0488264	0.331406	0.147331
49- 10:	At01g1963	At07g1507	4e-34	0.246855	0.563701	0.437919
49- 11:	At01g1970	At07g1504	4e-73	0.239725	0.609045	0.393607
49- 12:	At01g1975	At07g1502	0	0.0675122	0.333772	0.20227
49- 13:	At01g1979	At07g1497	0	0.0409156	0.329818	0.124055
49- 14:	At01g1980	At07g1496	0	0.138794	0.373198	0.371906
49- 15:	At01g1981	At07g1495	0	0.0920379	0.351068	0.262165
49- 16:	At01g1982	At07g1493	0	0.122014	0.374403	0.325889
49- 17:	At01g1984	At07g1488	0	0.0808661	0.362576	0.223032
49- 18:	At01g1985	At07g1487	0	0.0640427	0.338511	0.18919
49- 19:	At01g1994	At07g1479	0	0.0318858	0.35911	0.0887912
49- 20:	At01g1997	At07g1475	5e-95	0.0393037	0.424797	0.0925236
49- 21:	At01g2001	At07g1472	0	0.140046	0.524059	0.267233
49- 22:	At01g2002	At07g1471	0	0.0541355	0.326258	0.165928
49- 23:	At01g2011	At07g1461	7e-54	0.35788	1.90778	0.18759
49- 24:	At01g2012	At07g1460	0	0.0775501	0.387094	0.200339
49- 25:	At01g2015	At07g1457	0	0.0574726	0.42021	0.136771
49- 26:	At01g2016	At07g1455	6e-121	0.0492675	0.256923	0.19176
49- 27:	At01g2017	At07g1453	0	0.136037	0.964219	0.141085
49- 28:	At01g2019	At07g1452	2e-95	0.188526	0.485617	0.388219
49- 29:	At01g2023	At07g1448	0	0.0751776	0.360291	0.208658
49- 30:	At01g2025	At07g1447	9e-89	0.102916	0.397479	0.258921
49- 31:	At01g2030	At07g1435	0	0.0822238	0.384532	0.213828
49- 32:	At01g2033	At07g1432	8e-115	0.1318	0.78097	0.168764
49- 33:	At01g2034	At07g1431	2e-179	0.0622969	0.317421	0.19626
49- 34:	At01g2037	At07g1428	2e-33	0.163577	0.423585	0.386173
49- 35:	At01g2040	At07g1427	3e-105	0.0763514	0.589181	0.129589
49- 36:	At01g2041	At07g1425	6e-94	0.0379444	0.411124	0.0922941
49- 37:	At01g2042	At07g1423	0	0.07663	0.465983	0.164448
49- 38:	At01g2044	At07g1422	0	0.0854894	0.436473	0.195864
49- 39:	At01g2052	At07g1418	3e-158	0.00981689	0.439364	0.0223434
49- 40:	At01g2054	At07g1415	4e-24	0.110168	0.256715	0.429147
49- 41:	At01g2056	At07g1409	0	0.0441375	0.303632	0.145365
49- 42:	At01g2059	At07g1407	0	0.180765	0.453819	0.39832
49- 43:	At01g2060	At07g1399	0	0.1372	0.382753	0.358455
49- 44:	At01g2062	At07g1397	0	0.0122632	0.312278	0.0392701
49- 45:	At01g2064	At07g1395	4e-152	0.139235	0.409038	0.340398
49- 46:	At01g2066	At07g1392	0	0.0189697	0.338613	0.0560217
49- 47:	At01g2070	At07g1380	3e-95	0.296028	0.733429	0.403622
49- 48:	At01g2072	At07g1377	0	0.0252958	0.44409	0.0569609
49- 49:	At01g2073	At07g1376	2e-145	0.045158	0.362224	0.124669
49- 50:	At01g2075	At07g1371	0	0.0215231	0.306151	0.0703023
49- 51:	At01g2086	At07g1370	5e-140	0.100475	0.382332	0.262795
49- 52:	At01g2090	At07g1364	0	0.120635	0.333895	0.361296
49- 53:	At01g2092(PAL)	At07g1360(PAL)	0	0.026636	0.303399	0.0877921
49- 54:	At01g2094	At07g1358	4e-81	0.126239	0.566472	0.222851
49- 55:	At01g2095	At07g1357	9e-157	0.0210084	0.283977	0.0739791
49- 56:	At01g2097	At07g1356	0	0.0774709	0.294364	0.263181
49- 57:	At01g2101	At07g1355	0	0.098436	0.335267	0.293605
49- 58:	At01g2103	At07g1354	0	0.0988632	0.51453	0.192143
49- 59:	At01g2107	At07g1348	7e-31	0.0408661	0.338989	0.120553
49- 60:	At01g2110	At07g1346	0	0.176073	0.47108	0.373764
49- 61:	At01g2112	At07g1345	0	0.0755977	0.349263	0.216449
49- 62:	At01g2116	At07g1337	0	0.0854505	0.801095	0.106667
49- 63:	At01g2117	At07g1335	2e-173	0.0554001	0.548977	0.100915
49- 64:	At01g2118	At07g1330	1e-107	0.132552	0.330063	0.401598
49- 65:	At01g2124	At07g1325	0	0.165558	0.66307	0.249685
49- 66:	At01g2126	At07g1321	0	0.168719	0.290059	0.58167
49- 67:	At01g2130	At07g1313	0	0.107779	0.432336	0.249294
49- 68:	At01g2133	At07g1311	0	0.201957	0.589795	0.34242
49- 69:	At01g2143	At07g1304	0	0.0390491	0.325385	0.120009
49- 70:	At01g2144	At07g1302	0	0.117498	0.410523	0.286216
49- 71:	At01g2155	At07g1292	0	0.326572	0.684458	0.477125
49- 72:	At01g2159	At07g1289	4e-90	0.0314685	1.63712	0.0192219
49- 73:	At01g2160	At07g1287	0	0.0868297	0.391294	0.221904
49- 74:	At01g2161	At07g1286	8e-49	0.189716	0.410816	0.461804
49- 75:	At01g2164	At07g1282	0	0.0921835	0.338989	0.271937
49- 76:	At01g2166	At07g1277	0	0.0171898	0.314743	0.0546154
49- 77:	At01g2167	At07g1275	6e-150	0.0929814	0.419101	0.221859
49- 78:	At01g2169(MVD)	At07g1272(MVD)	2e-160	0.0621742	0.473087	0.131422
49- 79:	At01g2172	At07g1256	0	0.0281676	0.32687	0.0861738
49- 80:	At01g2183	At07g1247	0	0.0982108	0.41052	0.239235
49- 81:	At01g2184	At07g1243	0	0.0652224	0.407938	0.159883
49- 82:	At01g2186	At07g1237	1e-79	0.0324277	0.567435	0.0571479
49- 83:	At01g2187	At07g1236	8e-87	0.124762	0.295428	0.422308
49- 84:	At01g2193	At07g1232	1e-136	0.152523	0.399651	0.381642
49- 85:	At01g2198	At07g1227	1e-110	0.0374697	0.341334	0.109774
49- 86:	At01g2202	At07g1222	5e-101	0.169946	0.463146	0.366937
49- 87:	At01g2204	At07g1217	0	0.0923019	0.605892	0.152341
49- 88:	At01g2205	At07g1215	0	0.0708449	0.338321	0.209402
49- 89:	At01g2207	At07g1214	0	0.100169	0.590014	0.169774
49- 90:	At01g2209	At07g1212	0	0.0245999	0.370399	0.0664147
49- 91:	At01g2210	At07g1211	1e-169	0.0871042	0.346244	0.251569
49- 92:	At01g2213	At07g1208	8e-59	0.163267	0.342569	0.476595
49- 93:	At01g2214	At07g1207	0	0.0839142	0.32345	0.259435
## Alignment 362: score=2833.0 e_value=2.4e-250 N=63 chr6&chr7 minus
362- 0:	At06g1506	At07g1554	3e-116	0.0910856	0.431996	0.210848	0.371555
362- 1:	At06g1510	At07g1537	0	0.0162876	0.295445	0.0551291
362- 2:	At06g1512	At07g1532	0	0.0824433	0.477712	0.172579
362- 3:	At06g1515	At07g1529	0	0.105083	0.331891	0.316617
362- 4:	At06g1516	At07g1526	0	0.033442	0.541568	0.0617504
362- 5:	At06g1519	At07g1522	5e-102	0.0707176	0.344245	0.205428
362- 6:	At06g1521	At07g1520	7e-14	0.44328	1.43735	0.308402
362- 7:	At06g1523	At07g1516	6e-147	0.0746517	0.281283	0.265397
362- 8:	At06g1526	At07g1509	0	0.0585809	0.307355	0.190597
362- 9:	At06g1529	At07g1508	1e-83	0.122753	0.639655	0.191905
362- 10:	At06g1533	At07g1496	0	0.104719	0.477312	0.219393
362- 11:	At06g1534	At07g1494	3e-52	0.326375	0.711102	0.45897
362- 12:	At06g1543	At07g1472	0	0.0917219	0.525828	0.174433
362- 13:	At06g1544	At07g1467	0	0.0666811	0.408419	0.163267
362- 14:	At06g1552	At07g1445	0	0.054117	0.442901	0.122188
362- 15:	At06g1554	At07g1439	0	0.0833414	0.228456	0.364803
362- 16:	At06g1555	At07g1436	0	0.0995962	0.341469	0.29167
362- 17:	At06g1560	At07g1428	5e-52	0.139176	0.371555	0.374578
362- 18:	At06g1567	At07g1427	1e-119	0.0623669	0.511215	0.121997
362- 19:	At06g1570	At07g1425	7e-107	0.0119465	0.417216	0.0286338
362- 20:	At06g1573	At07g1421	1e-43	0.152953	0.348085	0.439412
362- 21:	At06g1578	At07g1418	3e-160	0.0039088	0.414636	0.00942706
362- 22:	At06g1582	At07g1408	2e-80	0.11137	0.440355	0.25291
362- 23:	At06g1587	At07g1404	0	0.107483	0.409628	0.262392
362- 24:	At06g1588	At07g1403	0	0.0149414	0.429761	0.0347666
362- 25:	At06g1589	At07g1399	0	0.137567	0.342976	0.401097
362- 26:	At06g1591	At07g1396	3e-48	0.360793	1.08722	0.331849
362- 27:	At06g1592	At07g1394	5e-164	0.105804	0.371112	0.285101
362- 28:	At06g1601	At07g1383	4e-139	0.0748673	0.217954	0.343501
362- 29:	At06g1608	At07g1371	0	0.0188109	0.338553	0.0555628
362- 30:	At06g1611	At07g1370	4e-144	0.118086	0.339917	0.347398
362- 31:	At06g1615	At07g1368	0	0.131363	0.551182	0.23833
362- 32:	At06g1618	At07g1363	0	0.0948368	0.348438	0.272177
362- 33:	At06g1619	At07g1362	4e-75	0.0693292	0.308458	0.22476
362- 34:	At06g1622(PAL)	At07g1360(PAL)	0	0.0124876	0.293763	0.0425092
362- 35:	At06g1624	At07g1358	5e-92	0.130828	0.42263	0.309557
362- 36:	At06g1629	At07g1350	0	0.0662928	0.29223	0.226851
362- 37:	At06g1631	At07g1348	4e-30	0.0686363	0.580641	0.118208
362- 38:	At06g1637	At07g1345	0	0.081022	0.310526	0.260918
362- 39:	At06g1638	At07g1343	9e-97	0	0.260521	0
362- 40:	At06g1639	At07g1338	0	0.0589924	0.276018	0.213726
362- 41:	At06g1644	At07g1337	0	0.0366565	0.334467	0.109597
362- 42:	At06g1646	At07g1329	4e-141	0.10983	0.338989	0.323994
362- 43:	At06g1647	At07g1328	2e-57	0.151616	0.554009	0.273671
362- 44:	At06g1649	At07g1327	2e-27	0.158594	0.514069	0.308507
362- 45:	At06g1652	At07g1325	0	0.11773	0.602314	0.195462
362- 46:	At06g1654	At07g1315	2e-129	0.0901956	0.446855	0.201845
362- 47:	At06g1655	At07g1313	0	0.107362	0.445689	0.240889
362- 48:	At06g1656	At07g1312	4e-31	0.237291	0.674994	0.351545
362- 49:	At06g1675	At07g1289	3e-80	0.0388646	1.34519	0.0288915
362- 50:	At06g1676	At07g1286	2e-49	0.179004	0.214467	0.834644
362- 51:	At06g1687	At07g1268	0	0.11843	0.303824	0.389799
362- 52:	At06g1688	At07g1248	0	0.051642	0.295811	0.174577
362- 53:	At06g1690	At07g1247	0	0.063249	0.377676	0.167469
362- 54:	At06g1691	At07g1242	2e-147	0.0665388	0.344165	0.193334
362- 55:	At06g1693	At07g1237	1e-81	0.0178633	0.369159	0.0483892
362- 56:	At06g1697	At07g1227	7e-111	0.0299259	0.366926	0.0815584
362- 57:	At06g1699	At07g1226	2e-86	0.19189	0.78093	0.245719
362- 58:	At06g1701	At07g1223	0	0.0238316	0.321777	0.0740625
362- 59:	At06g1705	At07g1220	2e-82	0.0737365	0.36883	0.19992
362- 60:	At06g1708	At07g1214	0	0.0920365	0.438335	0.209968
362- 61:	At06g1712	At07g1209	0	0.0679298	0.367495	0.184845
362- 62:	At06g1717	At07g1206	0	0.0831123	0.388565	0.213895
## Alignment 34: score=10443.0 e_value=0 N=229 chr1&chr6 plus
34- 0:	At01g1255	At06g0831	0	0.109754	0.345623	0.317555	0.379944
34- 1:	At01g1270	At06g0841	0	0.103398	0.350517	0.294986
34- 2:	At01g1273	At06g0842	3e-107	0.132431	0.371792	0.356197
34- 3:	At01g1275	At06g0845	8e-128	0.00380792	0.384179	0.00991185
34- 4:	At01g1276	At06g0846	4e-60	0.242652	0.711771	0.340913
34- 5:	At01g1277	At06g0853	0	0.0681808	0.342657	0.198977
34- 6:	At01g1278	At06g0855	0	0.0554844	0.367249	0.151081
34- 7:	At01g1283	At06g0859	6e-44	0.0188689	1.05067	0.0179589
34- 8:	At01g1287	At06g0861	0	0.0545583	0.37934	0.143824
34- 9:	At01g1289	At06g0862	5e-135	0.00238996	0.408076	0.00585667
34- 10:	At01g1314	At06g0873	0	0.201729	0.739683	0.272724
34- 11:	At01g1328	At06g0884	0	0.106673	0.381495	0.279619
34- 12:	At01g1339	At06g0892	0	0.0196756	0.402019	0.0489418
34- 13:	At01g1351	At06g0899	0	0.0366184	0.200399	0.182727
34- 14:	At01g1362	At06g0906	0	0.0815378	0.262627	0.31047
34- 15:	At01g1370	At06g0911	0	0.0668981	0.343262	0.19489
34- 16:	At01g1375	At06g0913	0	0.150299	0.293127	0.512743
34- 17:	At01g1395	At06g0936	0	0.0304537	0.369642	0.0823871
34- 18:	At01g1396	At06g0937	0	0.0823818	0.371663	0.221657
34- 19:	At01g1397	At06g0938	3e-99	0.279605	0.671513	0.41638
34- 20:	At01g1399	At06g0939	0	0.174416	0.419502	0.415769
34- 21:	At01g1402	At06g0941	0	0.0769003	0.384294	0.200108
34- 22:	At01g1413	At06g0945	2e-53	0.165908	0.2211	0.750378
34- 23:	At01g1414	At06g0946	3e-151	0.115796	0.317867	0.36429
34- 24:	At01g1416	At06g0952	8e-148	0.0406082	0.252354	0.160918
34- 25:	At01g1419	At06g0953	0	0.102067	0.328847	0.310379
34- 26:	At01g1420	At06g0954	0	0.052027	0.380053	0.136894
34- 27:	At01g1426	At06g0955	5e-159	0.13962	0.279955	0.498725
34- 28:	At01g1432	At06g0962	0	0.197809	0.523897	0.377571
34- 29:	At01g1435	At06g0963	2e-43	0.124046	0.37568	0.33019
34- 30:	At01g1441	At06g0977	0	0.0980164	0.620712	0.15791
34- 31:	At01g1443	At06g0980	2e-86	0.0746006	0.281818	0.264712
34- 32:	At01g1447	At06g0982	4e-24	0.168758	0.461389	0.365761
34- 33:	At01g1450	At06g0983	0	0.0517215	0.373032	0.138652
34- 34:	At01g1451	At06g0984	0	0.0717069	0.31922	0.224632
34- 35:	At01g1457	At06g0990	0	0.0975818	0.454144	0.21487
34- 36:	At01g1466	At06g1000	1e-51	0.100023	0.584721	0.171061
34- 37:	At01g1478	At06g1014	8e-21	0.267712	2.60089	0.102931
34- 38:	At01g1486	At06g1020	0	0.0431477	0.371367	0.116186
34- 39:	At01g1487	At06g1029	0	0.158707	0.362777	0.437478
34- 40:	At01g1491	At06g1046	7e-22	0.0665398	0.305144	0.21806
34- 41:	At01g1500	At06g1052	0	0.0977726	0.298013	0.328081
34- 42:	At01g1503	At06g1055	0	0.141573	0.367507	0.385226
34- 43:	At01g1505	At06g1058	0	0.0811005	0.314965	0.25749
34- 44:	At01g1506	At06g1059	8e-103	0.0681339	1.11394	0.061165
34- 45:	At01g1511	At06g1068	6e-163	0.0606485	0.383615	0.158097
34- 46:	At01g1512	At06g1069	0	0.0768335	0.30879	0.248821
34- 47:	At01g1514	At06g1073	8e-178	0.145832	0.93998	0.155144
34- 48:	At01g1516	At06g1075	1e-30	0.192629	0.513185	0.375361
34- 49:	At01g1522	At06g1079	0	0.387745	1.53147	0.253184
34- 50:	At01g1523	At06g1081	3e-160	0.0490537	0.301939	0.162462
34- 51:	At01g1544	At06g1095	7e-49	0.229666	0.597862	0.384146
34- 52:	At01g1545	At06g1096	3e-59	0.178282	0.337525	0.528202
34- 53:	At01g1546	At06g1097	0	0.0896404	0.336886	0.266085
34- 54:	At01g1549	At06g1105	9e-39	0.11061	0.210156	0.526325
34- 55:	At01g1550	At06g1106	2e-166	0.0602431	0.271447	0.221933
34- 56:	At01g1551	At06g1108	4e-118	0.235174	0.515301	0.456382
34- 57:	At01g1566	At06g1111	0	0.0910102	0.29698	0.306452
34- 58:	At01g1581	At06g1125	1e-103	0.183946	0.485698	0.378725
34- 59:	At01g1606	At06g1136	0	0.186511	0.379835	0.491032
34- 60:	At01g1608	At06g1141	5e-98	0.28222	1.1637	0.242518
34- 61:	At01g1612	At06g1151	0	0.0935212	0.396584	0.235817
34- 62:	At01g1616	At06g1155	2e-96	0.110476	0.506135	0.218274
34- 63:	At01g1629	At06g1163	0	0.0496896	0.355951	0.139597
34- 64:	At01g1631	At06g1165	0	0.039529	0.354841	0.111399
34- 65:	At01g1633	At06g1167	0	0.0400063	0.266892	0.149897
34- 66:	At01g1638	At06g1169	0	0.106996	0.438641	0.243926
34- 67:	At01g1639	At06g1171	0	0.17312	0.300367	0.576362
34- 68:	At01g1648	At06g1182	3e-42	0.179911	0.646668	0.278212
34- 69:	At01g1651	At06g1184	1e-48	0.140261	0.3223	0.435187
34- 70:	At01g1655	At06g1187	4e-92	0.146487	0.319087	0.459081
34- 71:	At01g1656	At06g1188	1e-117	0.228545	0.438276	0.521463
34- 72:	At01g1658	At06g1190	0	0.0789775	0.354838	0.222574
34- 73:	At01g1666	At06g1200	2e-31	0.0646604	0.506649	0.127623
34- 74:	At01g1669	At06g1204	0	0.125993	0.342311	0.368065
34- 75:	At01g1674	At06g1205	0	0.0371282	0.3391	0.10949
34- 76:	At01g1685	At06g1218	0	0.138056	0.939947	0.146876
34- 77:	At01g1686	At06g1227	3e-32	0.516491	0.973167	0.530732
34- 78:	At01g1693	At06g1231	0	0.104995	0.300426	0.349488
34- 79:	At01g1695	At06g1234	4e-42	0.0264054	0.233529	0.113071
34- 80:	At01g1699	At06g1235	8e-99	0.181431	0.551326	0.329082
34- 81:	At01g1702	At06g1239	4e-147	0.118214	0.312356	0.37846
34- 82:	At01g1704	At06g1240	0	0.0571079	0.381296	0.149773
34- 83:	At01g1706	At06g1241	5e-99	0.181366	0.360707	0.502808
34- 84:	At01g1709	At06g1242	0	0.0526267	0.393612	0.133702
34- 85:	At01g1710	At06g1243	7e-109	0.245574	0.481258	0.510274
34- 86:	At01g1714	At06g1246	6e-133	0.199612	0.439824	0.453845
34- 87:	At01g1715	At06g1248	4e-79	0.116729	0.359362	0.324822
34- 88:	At01g1716	At06g1250	3e-109	0.161719	0.485698	0.332963
34- 89:	At01g1721	At06g1251	2e-142	0.135784	0.346911	0.39141
34- 90:	At01g1723	At06g1255	0	0.0578023	0.245002	0.235925
34- 91:	At01g1731	At06g1261	4e-60	0.0100969	0.339599	0.0297319
34- 92:	At01g1736	At06g1264	0	0.0449854	0.336203	0.133804
34- 93:	At01g1737	At06g1265	1e-113	0.136659	0.411373	0.332201
34- 94:	At01g1738	At06g1267	0	0.0667407	0.332866	0.200503
34- 95:	At01g1740	At06g1268	2e-70	0.173794	0.716978	0.242398
34- 96:	At01g1741	At06g1270	0	0.110846	0.337756	0.328184
34- 97:	At01g1743	At06g1273	0	0.130724	0.368855	0.354406
34- 98:	At01g1749	At06g1279	4e-145	0.132098	0.421973	0.313049
34- 99:	At01g1750	At06g1290	5e-44	0.317219	1.80445	0.175799
34-100:	At01g1752	At06g1292	7e-88	0.124168	0.50673	0.245037
34-101:	At01g1765	At06g1304	0	0.079672	0.409831	0.194402
34-102:	At01g1770	At06g1308	2e-177	0.0802718	0.434515	0.184739
34-103:	At01g1772	At06g1309	0	0.0608248	0.307333	0.197911
34-104:	At01g1773	At06g1313	0	0.0569781	0.46214	0.123292
34-105:	At01g1774	At06g1314	0	0.0579271	0.305387	0.189684
34-106:	At01g1776	At06g1316	0	0.150912	0.375407	0.401995
34-107:	At01g1781	At06g1322	1e-138	0.0846966	0.22284	0.380079
34-108:	At01g1785	At06g1325	3e-64	0.152484	0.647474	0.235506
34-109:	At01g1789	At06g1328	0	0.13965	0.443591	0.314816
34-110:	At01g1790	At06g1329	0	0.0594257	0.287719	0.206541
34-111:	At01g1793	At06g1333	0	0.0851331	0.30519	0.278952
34-112:	At01g1794	At06g1335	0	0.174513	0.475322	0.367148
34-113:	At01g1798	At06g1336	6e-95	0.0151215	0.427909	0.0353381
34-114:	At01g1799	At06g1337	0	0.140585	0.267123	0.526294
34-115:	At01g1801	At06g1338	0	0.0416032	0.338804	0.122794
34-116:	At01g1805	At06g1343	1e-19	0.451079	2.1634	0.208505
34-117:	At01g1806	At06g1347	0	0.0571316	0.346531	0.164867
34-118:	At01g1809	At06g1354	4e-148	0.0625294	0.860826	0.0726389
34-119:	At01g1810	At06g1355	1e-46	0.147926	0.33055	0.447514
34-120:	At01g1811	At06g1356	2e-154	0.43505	5.1435	0.0845826
34-121:	At01g1814	At06g1363	3e-72	0	0.412661	0
34-122:	At01g1817	At06g1365	7e-123	0.183608	0.244453	0.751097
34-123:	At01g1819	At06g1368	6e-101	0.136079	0.388596	0.350181
34-124:	At01g1820	At06g1369	0	0.125403	0.359879	0.348459
34-125:	At01g1827	At06g1372	1e-68	0.0951192	0.238203	0.39932
34-126:	At01g1828	At06g1376	1e-148	0.0869812	0.285761	0.304385
34-127:	At01g1832	At06g1383	0	0.090037	0.29154	0.308833
34-128:	At01g1834	At06g1385	0	0.0806562	0.310877	0.259447
34-129:	At01g1837	At06g1397	0	0.121984	0.579604	0.21046
34-130:	At01g1847	At06g1399	2e-102	0.0524913	0.443269	0.118419
34-131:	At01g1849	At06g1400	0	0.080783	0.310226	0.2604
34-132:	At01g1856	At06g1402	0	0.0420415	0.311519	0.134957
34-133:	At01g1858	At06g1403	0	0.0163079	0.406782	0.0400902
34-134:	At01g1859	At06g1408	0	0.120026	0.405056	0.296319
34-135:	At01g1862	At06g1415	3e-75	0.258624	0.829468	0.311795
34-136:	At01g1863	At06g1418	1e-91	0.0466126	0.614657	0.0758352
34-137:	At01g1869	At06g1427	1e-72	0.233785	0.465105	0.50265
34-138:	At01g1870	At06g1428	0	0.0667391	0.459828	0.145139
34-139:	At01g1871	At06g1432	3e-32	0.196349	1.39025	0.141233
34-140:	At01g1872	At06g1437	0	0.107985	0.900184	0.119959
34-141:	At01g1876	At06g1439	3e-56	0.149104	0.531623	0.280469
34-142:	At01g1877	At06g1440	0	0.0705613	0.343876	0.205194
34-143:	At01g1880	At06g1443	3e-127	0.18562	0.296868	0.625263
34-144:	At01g1882	At06g1452	0	0.128452	0.37216	0.345152
34-145:	At01g1883	At06g1453	4e-63	0.25116	0.779153	0.32235
34-146:	At01g1884	At06g1454	8e-103	0.255121	0.872963	0.292247
34-147:	At01g1887	At06g1465	8e-22	0.752036	1.98675	0.378526
34-148:	At01g1889	At06g1468	0	0.0567886	0.327236	0.17354
34-149:	At01g1890	At06g1469	3e-112	0.295397	2.16369	0.136525
34-150:	At01g1891	At06g1470	5e-59	0.0981434	0.437168	0.224498
34-151:	At01g1893	At06g1474	0	0.0841923	0.607782	0.138524
34-152:	At01g1895	At06g1478	5e-179	0.441342	1.82303	0.242092
34-153:	At01g1897	At06g1484	1e-104	0.00844881	0.526142	0.016058
34-154:	At01g1900	At06g1489	0	0.0964626	0.389234	0.247827
34-155:	At01g1901	At06g1493	8e-150	0.124051	0.330024	0.375884
34-156:	At01g1906	At06g1496	0	0.0513659	0.382269	0.134371
34-157:	At01g1912	At06g1501	4e-31	0.193372	0.69801	0.277033
34-158:	At01g1913	At06g1505	0	0.0700224	0.364732	0.191983
34-159:	At01g1916	At06g1507	5e-62	0.256635	0.996923	0.257428
34-160:	At01g1936	At06g1516	0	0.0237174	0.401305	0.0591007
34-161:	At01g1943	At06g1521	1e-25	0.167805	0.583278	0.287693
34-162:	At01g1948	At06g1522	0	0.0689515	0.335057	0.20579
34-163:	At01g1949	At06g1524	0	0.0690727	0.343481	0.201096
34-164:	At01g1965	At06g1526	0	0.0660602	0.368856	0.179095
34-165:	At01g1971	At06g1530	4e-103	0.158175	0.310948	0.508686
34-166:	At01g1980	At06g1533	3e-151	0.187204	0.484	0.386785
34-167:	At01g1983	At06g1535	0	0.0903255	0.345804	0.261204
34-168:	At01g1996	At06g1538	0	0.0657027	0.359919	0.182549
34-169:	At01g2001	At06g1543	0	0.0929788	0.521388	0.178329
34-170:	At01g2026	At06g1550	7e-176	0.125211	0.305824	0.409421
34-171:	At01g2028	At06g1551	4e-65	0.15762	0.40971	0.384711
34-172:	At01g2036	At06g1558	5e-97	0.0644375	0.480891	0.133996
34-173:	At01g2037	At06g1560	2e-31	0.219954	0.480869	0.45741
34-174:	At01g2038	At06g1563	0	0.107797	0.391948	0.275027
34-175:	At01g2040	At06g1567	2e-117	0.0584214	0.551294	0.105971
34-176:	At01g2041	At06g1570	2e-93	0.0425862	0.485987	0.0876282
34-177:	At01g2043	At06g1572	2e-17	0.115826	0.515436	0.224715
34-178:	At01g2052	At06g1578	9e-157	0.0137844	0.399911	0.0344688
34-179:	At01g2060	At06g1589	0	0.154819	0.364355	0.424912
34-180:	At01g2067	At06g1593	0	0.0947732	0.407424	0.232615
34-181:	At01g2075	At06g1608	0	0.0284233	0.400992	0.0708824
34-182:	At01g2079	At06g1609	5e-81	0.112059	0.269531	0.415756
34-183:	At01g2080	At06g1610	2e-55	0.0963154	0.340855	0.28257
34-184:	At01g2086	At06g1611	8e-137	0.102424	0.368314	0.278089
34-185:	At01g2087	At06g1614	3e-165	0.0526771	0.377224	0.139644
34-186:	At01g2089	At06g1616	2e-177	0.35737	2.30786	0.154849
34-187:	At01g2091	At06g1621	0	0.039419	0.307748	0.128088
34-188:	At01g2092(PAL)	At06g1622(PAL)	0	0.0281617	0.356905	0.0789054
34-189:	At01g2093	At06g1623	1e-31	0.0990646	0.270461	0.366281
34-190:	At01g2094	At06g1624	7e-133	0.126153	0.393816	0.320334
34-191:	At01g2096	At06g1625	0	0.126912	0.35035	0.362243
34-192:	At01g2105	At06g1630	0	0.14392	0.326616	0.440641
34-193:	At01g2107	At06g1631	3e-29	0.0725972	0.305233	0.237842
34-194:	At01g2112	At06g1637	0	0.0705306	0.312331	0.22582
34-195:	At01g2114	At06g1641	9e-164	0.088695	NaN	NaN
34-196:	At01g2116	At06g1644	0	0.0980914	0.938189	0.104554
34-197:	At01g2119	At06g1648	0	0.0660375	0.357888	0.18452
34-198:	At01g2124	At06g1652	0	0.121306	0.647999	0.187201
34-199:	At01g2128	At06g1653	3e-131	0.0814571	0.367927	0.221395
34-200:	At01g2130	At06g1655	0	0.117836	0.384845	0.306191
34-201:	At01g2132	At06g1657	0	0.0508726	0.426617	0.119247
34-202:	At01g2142	At06g1661	1e-149	0.00851677	0.343375	0.0248031
34-203:	At01g2159	At06g1675	9e-77	0.040782	0.874169	0.0466523
34-204:	At01g2161	At06g1676	1e-47	0.187834	0.327963	0.57273
34-205:	At01g2170	At06g1681	4e-99	0.0259965	0.524911	0.0495255
34-206:	At01g2171	At06g1682	4e-117	0.101201	0.476401	0.212428
34-207:	At01g2172	At06g1683	0	0.0235569	0.314671	0.0748619
34-208:	At01g2173	At06g1684	0	0.0452367	0.311074	0.145421
34-209:	At01g2175	At06g1685	0	0.146644	0.345087	0.424948
34-210:	At01g2183	At06g1690	0	0.108792	0.430202	0.252885
34-211:	At01g2186	At06g1693	4e-79	0.0361516	0.516948	0.0699327
34-212:	At01g2189	At06g1694	2e-171	0.0796542	0.481624	0.165387
34-213:	At01g2194	At06g1696	0	0.0810242	0.350175	0.231382
34-214:	At01g2198	At06g1697	2e-109	0.0415922	0.388563	0.107041
34-215:	At01g2199	At06g1698	0	0.01967	0.617993	0.0318288
34-216:	At01g2200	At06g1700	2e-124	0.13641	0.301056	0.453105
34-217:	At01g2201	At06g1702	2e-128	0.033241	0.360755	0.0921429
34-218:	At01g2203	At06g1703	0	0.0456393	0.37577	0.121455
34-219:	At01g2207	At06g1708	0	0.0919608	0.527954	0.174183
34-220:	At01g2215	At06g1715	4e-114	0.229066	0.682079	0.335835
34-221:	At01g2216	At06g1718	5e-101	0.132097	0.337438	0.391471
34-222:	At01g2225	At06g1722	2e-146	0.00615704	0.29935	0.020568
34-223:	At01g2230	At06g1723	0	0.0596409	0.351306	0.169769
34-224:	At01g2236	At06g1725	4e-101	0.162658	0.586421	0.277374
34-225:	At01g2238	At06g1726	0	0.128237	0.485535	0.264114
34-226:	At01g2241	At06g1727	0	0.0836498	0.514892	0.162461
34-227:	At01g2243	At06g1729	0	0.106789	0.402821	0.265103
34-228:	At01g2264	At06g1730	2e-105	0.0817964	0.0916295	0.892686
## Alignment 308: score=6864.0 e_value=0 N=151 chr3&chr9 plus
308- 0:	At03g3003	At09g1598	3e-59	0.393677	4.09034	0.0962456	0.41075
308- 1:	At03g3012	At09g1622	0	0.220036	0.501175	0.43904
308- 2:	At03g3020	At09g1627	0	0.204732	0.356629	0.574077
308- 3:	At03g3021	At09g1628	0	0.0809737	0.341417	0.237169
308- 4:	At03g3026	At09g1637	1e-109	0.198843	0.494841	0.401833
308- 5:	At03g3028	At09g1640	0	0.0897688	0.292167	0.307252
308- 6:	At03g3030	At09g1641	4e-150	0.0590703	0.323916	0.182363
308- 7:	At03g3033	At09g1642	0	0.0768974	0.405419	0.189674
308- 8:	At03g3037	At09g1643	5e-114	0.0961375	0.453213	0.212124
308- 9:	At03g3038	At09g1644	1e-115	0.242124	0.591031	0.409664
308- 10:	At03g3039	At09g1645	0	0.133522	0.771764	0.173009
308- 11:	At03g3048	At09g1652	5e-172	0.145771	0.40838	0.356949
308- 12:	At03g3065	At09g1660	0	0.0343801	0.308581	0.111414
308- 13:	At03g3071	At09g1662	0	0.149868	0.416536	0.359795
308- 14:	At03g3073	At09g1663	0	0.0531959	0.278236	0.19119
308- 15:	At03g3075(PAL)	At09g1667(PAL)	0	0.112817	0.790958	0.142634
308- 16:	At03g3076	At09g1668	0	0.251759	0.47165	0.533783
308- 17:	At03g3077	At09g1669	9e-65	0.131373	0.687596	0.191062
308- 18:	At03g3080	At09g1675	4e-88	0.0533419	0.289726	0.184111
308- 19:	At03g3082	At09g1676	3e-45	0.162254	0.433975	0.37388
308- 20:	At03g3083	At09g1677	0	0.0121608	0.379454	0.0320481
308- 21:	At03g3086	At09g1682	8e-142	0.150199	0.350635	0.428362
308- 22:	At03g3087	At09g1685	4e-126	0.0458538	0.395429	0.11596
308- 23:	At03g3088	At09g1687	0	0.120604	0.311703	0.386918
308- 24:	At03g3093	At09g1689	5e-49	0.450562	1.37549	0.327565
308- 25:	At03g3095	At09g1693	5e-75	0.195367	0.546789	0.357299
308- 26:	At03g3096	At09g1697	5e-121	0.142875	0.416259	0.343237
308- 27:	At03g3099	At09g1701	2e-117	0.0803946	0.260483	0.308636
308- 28:	At03g3101	At09g1702	4e-60	0.190158	0.493695	0.385172
308- 29:	At03g3110	At09g1705	0	0.0402162	0.31975	0.125774
308- 30:	At03g3112	At09g1708	0	0.0261467	0.352617	0.0741504
308- 31:	At03g3115	At09g1711	0	0.0597161	0.904792	0.0659998
308- 32:	At03g3116	At09g1712	0	0.0612208	0.411784	0.148672
308- 33:	At03g3131	At09g1716	2e-79	0.25257	0.514242	0.49115
308- 34:	At03g3145	At09g1726	0	0.0479838	0.314	0.152815
308- 35:	At03g3149	At09g1728	0	0.0218396	0.490711	0.044506
308- 36:	At03g3155	At09g1729	0	0.0618832	0.309451	0.199978
308- 37:	At03g3157	At09g1730	3e-124	0.133353	0.555058	0.24025
308- 38:	At03g3158	At09g1731	0	0.0526132	0.276045	0.190596
308- 39:	At03g3159	At09g1732	1e-167	0.162486	0.362044	0.448803
308- 40:	At03g3162	At09g1734	9e-177	0.0296268	0.331048	0.0894941
308- 41:	At03g3166	At09g1737	0	0.167552	0.712397	0.235195
308- 42:	At03g3167	At09g1738	3e-67	0.199426	0.412197	0.483814
308- 43:	At03g3168	At09g1740	0	0.13245	0.64602	0.205025
308- 44:	At03g3176	At09g1744	0	0.100602	0.44348	0.226848
308- 45:	At03g3184	At09g1753	0	0.00882261	0.409981	0.0215196
308- 46:	At03g3189	At09g1761	0	0.089214	0.299291	0.298085
308- 47:	At03g3190	At09g1762	2e-85	0.127524	0.349911	0.364447
308- 48:	At03g3192	At09g1763	5e-116	0.131816	0.757501	0.174015
308- 49:	At03g3194	At09g1770	0	0.0328564	0.372178	0.0882814
308- 50:	At03g3202	At09g1775	0	0.0643446	0.427416	0.150543
308- 51:	At03g3204	At09g1776	6e-173	0.0781878	0.527043	0.148352
308- 52:	At03g3208	At09g1782	0	0.225403	0.569071	0.396089
308- 53:	At03g3210	At09g1787	4e-72	0.0588165	0.415039	0.141713
308- 54:	At03g3220	At09g1789	0	0.106009	0.48536	0.218412
308- 55:	At03g3225	At09g1793	2e-143	0.00224593	0.409566	0.00548368
308- 56:	At03g3227	At09g1796	0	0.0434071	0.301061	0.144181
308- 57:	At03g3230	At09g1799	0	0.0958427	0.428318	0.223765
308- 58:	At03g3235	At09g1800	0	0.0840438	0.444633	0.189019
308- 59:	At03g3237	At09g1801	0	0.110182	0.490148	0.224794
308- 60:	At03g3240	At09g1805	0	0.097153	0.385489	0.252025
308- 61:	At03g3241	At09g1807	1e-129	0.0958934	0.423667	0.226341
308- 62:	At03g3246	At09g1810	2e-90	0.290762	0.910594	0.31931
308- 63:	At03g3248	At09g1812	0	0.154234	0.319964	0.482035
308- 64:	At03g3250	At09g1819	5e-69	0.0259298	0.311663	0.0831982
308- 65:	At03g3253	At09g1820	0	0.0576909	0.327786	0.176002
308- 66:	At03g3258	At09g1832	3e-153	0.0546011	0.38357	0.14235
308- 67:	At03g3262	At09g1842	0	0.100214	0.33892	0.295686
308- 68:	At03g3270	At09g1847	0	0.0785403	0.426877	0.183988
308- 69:	At03g3271	At09g1848	0	0.122622	1.18129	0.103803
308- 70:	At03g3279	At09g1851	0	0.0413005	0.337847	0.122246
308- 71:	At03g3289	At09g1853	0	0.102846	0.34424	0.298764
308- 72:	At03g3290	At09g1854	4e-36	0.396594	0.53834	0.736698
308- 73:	At03g3291	At09g1855	9e-173	0.144198	0.733507	0.196587
308- 74:	At03g3306	At09g1861	1e-78	0.210639	0.419199	0.502479
308- 75:	At03g3307	At09g1863	0	0.106914	0.357379	0.299161
308- 76:	At03g3329	At09g1873	0	0.124417	0.336566	0.369667
308- 77:	At03g3345	At09g1888	0	0.0707467	0.407684	0.173533
308- 78:	At03g3346	At09g1913	0	0.072405	0.342167	0.211607
308- 79:	At03g3349	At09g1918	2e-113	0.159338	0.380813	0.418414
308- 80:	At03g3353	At09g1926	0	0.0106143	0.457351	0.0232082
308- 81:	At03g3356	At09g1927	0	0.0691078	0.341776	0.202202
308- 82:	At03g3359	At09g1930	0	0.124077	0.319001	0.388955
308- 83:	At03g3382	At09g1950	0	0.0838037	0.320583	0.26141
308- 84:	At03g3396	At09g1963	0	0.102871	0.560162	0.183646
308- 85:	At03g3405	At09g1965	0	0.104897	0.325552	0.322214
308- 86:	At03g3410	At09g1970	8e-78	0.0285811	0.502246	0.0569065
308- 87:	At03g3414	At09g1977	2e-131	0.112203	0.455014	0.246592
308- 88:	At03g3416	At09g1978	0	0.041606	0.294555	0.14125
308- 89:	At03g3418	At09g1982	3e-35	0.716513	1.09546	0.654074
308- 90:	At03g3419	At09g1983	7e-153	0.120102	0.447588	0.268332
308- 91:	At03g3422	At09g1985	8e-125	0.272791	1.68182	0.1622
308- 92:	At03g3424	At09g1987	2e-78	0.0431838	0.460535	0.0937688
308- 93:	At03g3429	At09g1990	0	0.059346	0.267301	0.222019
308- 94:	At03g3431	At09g1992	0	0.0447783	0.323237	0.138531
308- 95:	At03g3432	At09g1993	0	0.0814505	0.370369	0.219917
308- 96:	At03g3448	At09g1996	5e-123	0.357815	1.79631	0.199194
308- 97:	At03g3450	At09g1998	0	0.160869	0.472764	0.340273
308- 98:	At03g3451	At09g2000	0	0.214041	0.420729	0.508737
308- 99:	At03g3452	At09g2004	0	0.0804574	0.42438	0.189588
308-100:	At03g3462	At09g2006	0	0.0651341	0.308195	0.211341
308-101:	At03g3474	At09g2019	0	0.0365276	0.276045	0.132325
308-102:	At03g3484	At09g2023	6e-151	0.0890328	0.396298	0.224661
308-103:	At03g3489	At09g2027	4e-86	0.151983	0.366109	0.41513
308-104:	At03g3493	At09g2032	5e-80	0.278325	2.20012	0.126504
308-105:	At03g3508	At09g2036	0	0.110879	0.480267	0.23087
308-106:	At03g3510	At09g2042	0	0.151816	0.468954	0.323734
308-107:	At03g3512	At09g2043	1e-111	0.0572797	0.360667	0.158816
308-108:	At03g3517	At09g2045	0	0.0277639	0.370907	0.0748541
308-109:	At03g3522	At09g2053	0	0.120935	0.374899	0.322581
308-110:	At03g3524	At09g2055	0	0.0629713	0.348302	0.180795
308-111:	At03g3525	At09g2057	5e-164	0.150509	0.753251	0.199813
308-112:	At03g3531	At09g2058	0	0.0334764	0.32023	0.104539
308-113:	At03g3533	At09g2059	0	0.211043	0.599259	0.352173
308-114:	At03g3534	At09g2061	0	0.0679676	0.383005	0.177459
308-115:	At03g3535	At09g2062	7e-109	0.0580509	0.383856	0.151231
308-116:	At03g3540	At09g2067	0	0.0160715	0.384122	0.0418397
308-117:	At03g3545	At09g2072	0	0.0649757	0.559115	0.116212
308-118:	At03g3546	At09g2073	0	0.088656	0.369509	0.239929
308-119:	At03g3548	At09g2076	0	0.121014	0.464562	0.260491
308-120:	At03g3550	At09g2079	2e-145	0.432263	2.14059	0.201937
308-121:	At03g3551	At09g2081	0	0.0916234	0.445245	0.205782
308-122:	At03g3565	At09g2093	1e-174	0.0772751	0.312029	0.247654
308-123:	At03g3567	At09g2095	4e-94	0.0705095	0.603793	0.116778
308-124:	At03g3573	At09g2099	0	0.0586307	0.403464	0.145318
308-125:	At03g3575	At09g2100	3e-25	0.221691	0.41152	0.538712
308-126:	At03g3576	At09g2101	0	0.0664145	0.370124	0.179439
308-127:	At03g3578	At09g2103	0	0.0696552	0.34426	0.202333
308-128:	At03g3585	At09g2109	2e-94	0.103479	0.63389	0.163244
308-129:	At03g3587	At09g2111	0	0.149147	0.327482	0.455438
308-130:	At03g3590	At09g2113	1e-146	0.0572598	0.338989	0.168914
308-131:	At03g3602	At09g2117	2e-62	0.162668	0.479726	0.339086
308-132:	At03g3603	At09g2118	3e-12	0.243971	0.855908	0.285043
308-133:	At03g3605	At09g2128	0	0.0384512	0.324153	0.118621
308-134:	At03g3620	At09g2131	1e-119	0.384634	NaN	NaN
308-135:	At03g3630	At09g2136	8e-52	0.153517	0.358171	0.428614
308-136:	At03g3636	At09g2140	5e-22	0.113613	0.474303	0.239537
308-137:	At03g3639	At09g2141	4e-107	0.106506	0.327024	0.325683
308-138:	At03g3648	At09g2144	0	0.052027	0.301517	0.172551
308-139:	At03g3649	At09g2145	2e-130	0.304734	0.813039	0.374809
308-140:	At03g3651	At09g2146	2e-116	0.0999377	0.463279	0.215718
308-141:	At03g3652	At09g2147	2e-28	0.263621	0.939462	0.280609
308-142:	At03g3657	At09g2150	0	0.0811697	0.453946	0.178809
308-143:	At03g3658	At09g2152	0	0.132003	0.470937	0.280299
308-144:	At03g3659	At09g2153	0	0.0446799	0.312244	0.143093
308-145:	At03g3676	At09g2157	0	0.14702	0.481529	0.305318
308-146:	At03g3677	At09g2158	0	0.0361629	0.23422	0.154397
308-147:	At03g3678	At09g2159	0	0.122646	0.617141	0.198732
308-148:	At03g3680	At09g2163	0	0.0719775	0.308699	0.233164
308-149:	At03g3686	At09g2172	0	0.127478	0.287458	0.443467
308-150:	At03g3698	At09g2176	0	0.0404411	0.444026	0.0910782
## Alignment 150: score=10576.0 e_value=0 N=225 chr12&chr2 plus
150- 0:	At12g0123	At02g1265	3e-76	0.470206	NaN	NaN	0.377631
150- 1:	At12g0134	At02g1281	1e-119	0.328544	1.52874	0.214912
150- 2:	At12g0147	At02g1286	0	0.0922638	0.372097	0.247957
150- 3:	At12g0152	At02g1296	6e-117	0.0570641	0.229441	0.248709
150- 4:	At12g0153	At02g1297	0	0.0844089	0.339789	0.248416
150- 5:	At12g0155	At02g1305	0	0.0476714	0.40211	0.118553
150- 6:	At12g0158	At02g1308	3e-25	0.235861	0.538738	0.437803
150- 7:	At12g0161	At02g1309	0	0.0639268	0.35516	0.179995
150- 8:	At12g0163	At02g1310	0	0.148571	0.329639	0.450706
150- 9:	At12g0165	At02g1316	1e-101	0.126146	0.334884	0.376684
150- 10:	At12g0167	At02g1321	2e-85	0.175141	0.325038	0.538832
150- 11:	At12g0168	At02g1326	9e-60	0.228411	0.613989	0.372011
150- 12:	At12g0170	At02g1331	0	0.0674528	0.295163	0.228528
150- 13:	At12g0172	At02g1332	5e-60	0.0397883	0.255062	0.155995
150- 14:	At12g0173	At02g1333	6e-71	0.0718764	0.291779	0.246338
150- 15:	At12g0180	At02g1348	5e-63	0	0.249502	0
150- 16:	At12g0181	At02g1349	3e-147	0.110901	0.623222	0.177948
150- 17:	At12g0184	At02g1355	2e-141	0.218043	0.427042	0.510588
150- 18:	At12g0185	At02g1366	0	0.117624	0.374096	0.314421
150- 19:	At12g0188	At02g1370	0	0.088808	0.27798	0.319476
150- 20:	At12g0190	At02g1372	0	0.093116	0.470936	0.197725
150- 21:	At12g0193	At02g1373	0	0.141804	0.375207	0.377936
150- 22:	At12g0194	At02g1376	0	0.0454005	0.272859	0.166388
150- 23:	At12g0197	At02g1378	1e-31	0.142178	0.344937	0.412185
150- 24:	At12g0198	At02g1381	0	0.108463	0.271439	0.399586
150- 25:	At12g0199	At02g1382	0	0.00482821	0.448739	0.0107595
150- 26:	At12g0204	At02g1389	0	0.139447	0.399842	0.348755
150- 27:	At12g0205	At02g1391	0	0.0730555	0.632796	0.115449
150- 28:	At12g0207	At02g1392	3e-154	0.173153	0.729619	0.237319
150- 29:	At12g0210	At02g1397	0	0.048901	0.414163	0.118072
150- 30:	At12g0212	At02g1398	0	0.0171187	0.302217	0.0566437
150- 31:	At12g0213	At02g1401	1e-43	0.131833	0.505223	0.260941
150- 32:	At12g0215	At02g1402	0	0.0782413	0.279391	0.280043
150- 33:	At12g0217	At02g1403	0	0.15875	0.352775	0.450004
150- 34:	At12g0219	At02g1404	0	0.118971	0.323118	0.368197
150- 35:	At12g0220	At02g1406	0	0.185184	0.416235	0.444904
150- 36:	At12g0224	At02g1408	0	0.0637023	0.455818	0.139754
150- 37:	At12g0229	At02g1412	5e-143	0.0652127	0.562245	0.115986
150- 38:	At12g0232	At02g1415	4e-73	0.325264	0.940954	0.345675
150- 39:	At12g0236	At02g1417	3e-51	0.1842	0.408289	0.451151
150- 40:	At12g0237	At02g1419	0	0.100493	0.411801	0.244034
150- 41:	At12g0239	At02g1421	0	0.0186762	0.324426	0.0575669
150- 42:	At12g0248	At02g1432	6e-176	0.0636694	0.34151	0.186435
150- 43:	At12g0264	At02g1437	2e-45	0.227339	0.520758	0.436554
150- 44:	At12g0265	At02g1438	1e-95	0.0873931	0.385116	0.226927
150- 45:	At12g0267	At02g1440	0	0.15128	0.291553	0.518877
150- 46:	At12g0270	At02g1447	0	0.0932254	0.312725	0.298107
150- 47:	At12g0271	At02g1450	0	0.226216	0.599068	0.377614
150- 48:	At12g0277	At02g1462	5e-78	0.075942	0.443474	0.171243
150- 49:	At12g0278	At02g1464	0	0.114754	0.739831	0.155108
150- 50:	At12g0280	At02g1466	0	0.0707351	0.394436	0.179332
150- 51:	At12g0281	At02g1470	2e-27	0.174721	0.361991	0.482665
150- 52:	At12g0282	At02g1471	0	0.0850205	0.324758	0.261796
150- 53:	At12g0283	At02g1472	0	0.0726601	0.245027	0.29654
150- 54:	At12g0293	At02g1474	0	0.286495	1.82035	0.157385
150- 55:	At12g0294	At02g1476	0	0.0318952	0.277768	0.114827
150- 56:	At12g0296	At02g1479	0	0.0126719	0.280018	0.0452539
150- 57:	At12g0306	At02g1490	4e-119	0.16837	0.383682	0.438827
150- 58:	At12g0308	At02g1492	0	0.015728	0.242409	0.064882
150- 59:	At12g0311	At02g1493	0	0.243643	0.750496	0.324642
150- 60:	At12g0312	At02g1494	5e-101	0.468563	NaN	NaN
150- 61:	At12g0314	At02g1498	0	0.0405109	0.344274	0.117671
150- 62:	At12g0317	At02g1501	6e-155	0.0783966	0.343607	0.228158
150- 63:	At12g0320	At02g1505	0	0.0970515	0.365789	0.265321
150- 64:	At12g0324	At02g1507	2e-158	0.0101148	0.259707	0.0389469
150- 65:	At12g0326	At02g1509	8e-89	0.0652247	0.558274	0.116833
150- 66:	At12g0327	At02g1514	1e-58	0.168423	0.716634	0.23502
150- 67:	At12g0328	At02g1517	0	0.119111	0.523587	0.22749
150- 68:	At12g0330	At02g1519	0	0.123367	0.414793	0.297418
150- 69:	At12g0333	At02g1525	1e-39	0.0900832	0.441378	0.204095
150- 70:	At12g0335	At02g1528	0	0.0455597	0.368036	0.123791
150- 71:	At12g0339	At02g1543	2e-71	0.250812	0.742289	0.33789
150- 72:	At12g0344	At02g1550	3e-56	0.10754	0.254516	0.422527
150- 73:	At12g0347	At02g1553	9e-72	0.123056	0.586275	0.209894
150- 74:	At12g0352	At02g1556	1e-100	0.154291	0.543081	0.284103
150- 75:	At12g0364	At02g1566	0	0.0236079	0.326455	0.072316
150- 76:	At12g0369	At02g1569	4e-174	0.132413	0.719703	0.183982
150- 77:	At12g0371	At02g1570	8e-155	0.121052	0.507939	0.23832
150- 78:	At12g0372	At02g1573	0	0.0620839	0.585742	0.105992
150- 79:	At12g0376	At02g1580	0	0.123754	0.615855	0.200947
150- 80:	At12g0378	At02g1587	0	0.0491513	0.408182	0.120415
150- 81:	At12g0380	At02g1593	5e-117	0.0326209	0.328506	0.0993007
150- 82:	At12g0381	At02g1597	3e-69	0.0462924	0.461154	0.100384
150- 83:	At12g0382	At02g1599	0	0.0829082	0.386185	0.214685
150- 84:	At12g0386	At02g1604	3e-77	0.161044	0.406351	0.396317
150- 85:	At12g0393	At02g1612	0	0.0519636	0.487339	0.106627
150- 86:	At12g0395	At02g1613	4e-127	0.0355447	0.367949	0.096602
150- 87:	At12g0398	At02g1617	4e-68	0.237078	0.505426	0.469065
150- 88:	At12g0399	At02g1619	0	0.34449	3.28408	0.104897
150- 89:	At12g0406	At02g1624	0	0.155226	0.306721	0.506081
150- 90:	At12g0407	At02g1625	8e-38	0.0868439	0.46182	0.188047
150- 91:	At12g0411	At02g1627	5e-56	0.266727	0.652932	0.408506
150- 92:	At12g0412	At02g1628	3e-91	0.0905393	0.500965	0.18073
150- 93:	At12g0413	At02g1629	2e-79	0.0637198	0.449082	0.141889
150- 94:	At12g0417	At02g1632	3e-152	0.165403	0.303651	0.544716
150- 95:	At12g0420	At02g1637	6e-108	0.0117333	0.364676	0.0321747
150- 96:	At12g0425	At02g1641	0	0.0571034	0.3749	0.152316
150- 97:	At12g0427	At02g1643	2e-162	0.164646	0.258447	0.637059
150- 98:	At12g0434	At02g1649	0	0.0838381	0.316072	0.26525
150- 99:	At12g0435	At02g1650	9e-130	0.360829	1.94516	0.185501
150-100:	At12g0436	At02g1651	1e-140	0.18108	0.349053	0.518775
150-101:	At12g0439	At02g1657	0	0.0215396	0.44105	0.0488371
150-102:	At12g0442	At02g1666	0	0.0512948	0.346306	0.14812
150-103:	At12g0443	At02g1667	4e-131	0.016572	0.298751	0.0554709
150-104:	At12g0445	At02g1669	4e-39	0.178967	0.55777	0.320861
150-105:	At12g0446	At02g1671	0	0.0929588	0.288423	0.3223
150-106:	At12g0450	At02g1675	4e-76	0.138379	0.324629	0.426268
150-107:	At12g0453	At02g1680	2e-66	0.0326138	0.250885	0.129995
150-108:	At12g0454	At02g1681	0	0.107681	0.302151	0.356382
150-109:	At12g0455	At02g1683	0	0.0343233	0.298684	0.114915
150-110:	At12g0466	At02g1687	6e-55	0.243141	0.385242	0.631138
150-111:	At12g0467	At02g1688	0	0.15095	0.366574	0.411785
150-112:	At12g0468	At02g1689	7e-45	0.309879	0.634976	0.488017
150-113:	At12g0469	At02g1690	0	0.09249	0.365898	0.252775
150-114:	At12g0470	At02g1693	2e-92	0.00971674	0.452833	0.0214576
150-115:	At12g0471	At02g1694	1e-88	0.170145	0.427105	0.398368
150-116:	At12g0475	At02g1699	4e-93	0.0067893	0.32806	0.0206953
150-117:	At12g0477	At02g1703	0	0.0494059	0.358165	0.137942
150-118:	At12g0479	At02g1708	2e-151	0.0842919	0.323467	0.260588
150-119:	At12g0483(4CL)	At02g1710(4CL)	0	0.0331627	0.409187	0.0810455
150-120:	At12g0485	At02g1715	0	0.132203	0.333002	0.397003
150-121:	At12g0486	At02g1716	0	0.0937043	0.398286	0.235269
150-122:	At12g0488	At02g1718	1e-145	0.0956066	0.256715	0.372424
150-123:	At12g0492	At02g1720	0	0.136105	0.32554	0.418091
150-124:	At12g0493	At02g1721	1e-27	0.189722	0.660269	0.287341
150-125:	At12g0494	At02g1723	1e-29	0.165267	0.413793	0.399396
150-126:	At12g0498	At02g1732	2e-89	0.0471992	0.463743	0.101779
150-127:	At12g0499	At02g1733	0	0.124749	0.407766	0.305933
150-128:	At12g0500	At02g1734	0	0.181477	0.444806	0.407992
150-129:	At12g0501	At02g1735	2e-47	0.102678	0.509069	0.201698
150-130:	At12g0502	At02g1736	0	0.0431194	0.317499	0.13581
150-131:	At12g0503	At02g1738	7e-54	0.123246	0.428694	0.287491
150-132:	At12g0506	At02g1740	0	0.0888561	0.251379	0.353475
150-133:	At12g0507	At02g1742	3e-34	0.187354	1.4812	0.126488
150-134:	At12g0510	At02g1743	2e-37	0.149982	0.33184	0.451972
150-135:	At12g0518	At02g1752	0	0.0644808	0.349687	0.184395
150-136:	At12g0520	At02g1755	0	0.0461684	0.311531	0.148198
150-137:	At12g0522	At02g1756	1e-141	0.121401	0.497137	0.244201
150-138:	At12g0524	At02g1760	4e-46	0.185621	0.779937	0.237995
150-139:	At12g0525	At02g1763	0	0.0687476	0.343829	0.199947
150-140:	At12g0526	At02g1772	5e-23	0.606834	1.54059	0.393896
150-141:	At12g0528	At02g1775	0	0.0278171	0.443042	0.0627866
150-142:	At12g0529	At02g1776	2e-107	0.189917	0.494221	0.384275
150-143:	At12g0533	At02g1777	0	0.0372976	0.296217	0.125913
150-144:	At12g0538(4CL)	At02g1780(4CL)	0	0.0597246	0.47586	0.125509
150-145:	At12g0539	At02g1782	0	0.0324364	0.298342	0.108722
150-146:	At12g0541	At02g1783	2e-81	0.0827369	0.502879	0.164527
150-147:	At12g0543	At02g1785	9e-156	0.0694571	0.355212	0.195537
150-148:	At12g0548	At02g1790	1e-96	0.0768151	0.568887	0.135027
150-149:	At12g0556	At02g1797	0	0.114382	0.323269	0.353829
150-150:	At12g0557	At02g1799	0	0.0763388	0.357899	0.213297
150-151:	At12g0558	At02g1800	2e-93	0.0825646	0.393261	0.209948
150-152:	At12g0561	At02g1806	0	0.0684317	0.307119	0.222818
150-153:	At12g0562	At02g1807	4e-77	0.475216	1.51578	0.313512
150-154:	At12g0563	At02g1809	3e-96	0.063836	0.238681	0.267454
150-155:	At12g0567	At02g1810	5e-167	0.20936	0.749285	0.279413
150-156:	At12g0572	At02g1811	0	0.253652	1.63093	0.155526
150-157:	At12g0578	At02g1814	3e-13	0.279903	0.70207	0.398683
150-158:	At12g0580	At02g1819	0	0.0267547	0.311538	0.0858792
150-159:	At12g0582	At02g1822	0	0.0860529	0.35968	0.239249
150-160:	At12g0583	At02g1823	1e-92	0.155819	0.529574	0.294235
150-161:	At12g0587	At02g1825	5e-63	0.45082	0.605852	0.744109
150-162:	At12g0590	At02g1828	7e-158	0.068327	0.396539	0.172308
150-163:	At12g0594	At02g1829	1e-42	0.0708073	0.304099	0.232843
150-164:	At12g0597	At02g1833	1e-110	0.0945742	0.292273	0.323581
150-165:	At12g0599	At02g1840	0	0.0110051	0.340219	0.0323471
150-166:	At12g0601	At02g1843	4e-61	0.191022	0.257645	0.741413
150-167:	At12g0603	At02g1849	5e-147	0.103689	0.218507	0.474537
150-168:	At12g0604	At02g1851	2e-77	0.216125	0.693194	0.311781
150-169:	At12g0609	At02g1855	2e-68	0	0.757917	0
150-170:	At12g0610	At02g1857	1e-133	0.205848	0.604281	0.34065
150-171:	At12g0612	At02g1860	5e-89	0.0394287	0.305971	0.128864
150-172:	At12g0615	At02g1861	4e-41	0.224691	0.670071	0.335324
150-173:	At12g0617	At02g1866	6e-163	0.119709	0.372417	0.321439
150-174:	At12g0620	At02g1872	3e-81	0.0177997	0.318619	0.0558652
150-175:	At12g0623	At02g1873	0	0.124522	0.593742	0.209724
150-176:	At12g0624	At02g1879	0	0.070284	0.298177	0.235713
150-177:	At12g0625	At02g1881	0	0.0440212	0.320838	0.137207
150-178:	At12g0626	At02g1882	3e-133	0.117492	0.574215	0.204613
150-179:	At12g0627	At02g1883	0	0.227247	0.758701	0.299522
150-180:	At12g0629	At02g1885	0	0.0806699	0.377631	0.213621
150-181:	At12g0631	At02g1886	0	0.0724147	0.318985	0.227016
150-182:	At12g0634	At02g1891	0	0.110876	0.366203	0.302771
150-183:	At12g0644	At02g1896	0	0.0612585	0.410739	0.149142
150-184:	At12g0645	At02g1898	4e-171	0.221525	0.440283	0.503142
150-185:	At12g0651	At02g1909	0	0.111025	0.342235	0.32441
150-186:	At12g0656	At02g1910	2e-46	0.0790617	0.439465	0.179904
150-187:	At12g0658	At02g1923	0	0.16258	0.315187	0.515819
150-188:	At12g0666	At02g1932	0	0.0895442	0.324964	0.275551
150-189:	At12g0667	At02g1935	9e-164	0.0786243	0.371982	0.211366
150-190:	At12g0669	At02g1936	0	0.103659	0.364862	0.284104
150-191:	At12g0671	At02g1938	0	0.0307382	0.309531	0.0993056
150-192:	At12g0672	At02g1939	0	0.143486	0.272388	0.526771
150-193:	At12g0673	At02g1940	0	0.0747063	0.31301	0.238671
150-194:	At12g0676	At02g1943	0	0.0604487	0.252354	0.239539
150-195:	At12g0680	At02g1952	1e-44	0.0906653	0.55147	0.164407
150-196:	At12g0687	At02g1955	1e-58	0.103501	0.43468	0.238108
150-197:	At12g0688	At02g1957	0	0.11183	0.299878	0.372918
150-198:	At12g0690	At02g1958	1e-126	0.113544	0.401075	0.283098
150-199:	At12g0692	At02g1961	3e-144	0.110177	0.530029	0.207871
150-200:	At12g0693	At02g1962	0	0.112604	0.340055	0.331133
150-201:	At12g0694	At02g1963	3e-163	0.0657481	0.424797	0.154776
150-202:	At12g0695	At02g1964	3e-143	0.148204	0.298085	0.497185
150-203:	At12g0698	At02g1969	3e-146	0.0498182	0.447553	0.111313
150-204:	At12g0700	At02g1974	0	0.0887528	0.340972	0.260293
150-205:	At12g0701	At02g1975	0	0.0392334	0.301521	0.130118
150-206:	At12g0704	At02g1976	5e-103	0.146609	0.391883	0.374115
150-207:	At12g0706	At02g1982	0	0.0581913	0.285073	0.204127
150-208:	At12g0711	At02g1989	7e-44	0.0227907	0.712729	0.0319767
150-209:	At12g0712	At02g1990	1e-41	0.0760349	0.744238	0.102165
150-210:	At12g0717	At02g1995	0	0.0132655	0.744538	0.0178171
150-211:	At12g0720	At02g2000	0	0.156582	0.474328	0.330112
150-212:	At12g0722	At02g2001	0	0.0446706	0.318674	0.140176
150-213:	At12g0723	At02g2002	0	0.076188	0.505936	0.150588
150-214:	At12g0725	At02g2004	5e-104	0.162283	0.382715	0.424032
150-215:	At12g0729	At02g2011	0	0.0615227	0.316234	0.194548
150-216:	At12g0731	At02g2014	0	0.132664	0.21427	0.619146
150-217:	At12g0734	At02g2015	0	0.0609667	0.327266	0.186291
150-218:	At12g0739	At02g2019	0	0.0390968	0.417013	0.0937544
150-219:	At12g0742	At02g2022	2e-75	0.020354	0.244067	0.0833953
150-220:	At12g0743	At02g2023	4e-52	0.0594883	0.667233	0.0891567
150-221:	At12g0745	At02g2025	0	0.0423323	0.21159	0.200068
150-222:	At12g0747	At02g2030	0	0.0404851	0.34669	0.116776
150-223:	At12g0751	At02g2032	0	0.0849997	0.49431	0.171956
150-224:	At12g0753	At02g2033	8e-128	0.220106	0.389593	0.564964
## Alignment 61: score=3440.0 e_value=0 N=78 chr1&chr8 plus
61- 0:	At01g2766	At08g2109	3e-15	0.436111	0.564474	0.772596	0.391997
61- 1:	At01g2779	At08g2119	0	0.0944241	0.520059	0.181564
61- 2:	At01g2804	At08g2124	6e-161	0.108168	0.317154	0.341059
61- 3:	At01g2808	At08g2125	5e-44	0.121086	0.378795	0.319662
61- 4:	At01g2810	At08g2128	0	0.0713883	0.291214	0.245141
61- 5:	At01g2818	At08g2142	0	0.244248	0.41597	0.587179
61- 6:	At01g2833	At08g2146	0	0.122489	0.69967	0.175067
61- 7:	At01g2845	At08g2152	3e-38	0.201817	0.682235	0.295817
61- 8:	At01g2851	At08g2160	0	0.181216	0.410568	0.441377
61- 9:	At01g2858(4CL)	At08g2173(4CL)	0	0.0482215	0.421981	0.114274
61- 10:	At01g2860	At08g2174	0	0.0998799	0.371967	0.268518
61- 11:	At01g2864	At08g2185	0	0.0665537	0.419093	0.158804
61- 12:	At01g2870	At08g2186	0	0.022384	0.344051	0.0650603
61- 13:	At01g2873	At08g2187	2e-82	0.225877	0.401935	0.561973
61- 14:	At01g2874	At08g2189	2e-34	0.198709	0.534384	0.371848
61- 15:	At01g2885	At08g2199	6e-139	0.159656	0.339568	0.470174
61- 16:	At01g2889	At08g2208	0	0.0503962	0.472311	0.106701
61- 17:	At01g2891	At08g2211	2e-142	0.0696012	0.259524	0.268188
61- 18:	At01g2897	At08g2222	0	0.093054	0.283205	0.328575
61- 19:	At01g2898	At08g2223	0	0.042689	0.347331	0.122906
61- 20:	At01g2903	At08g2237	0	0.108368	0.560166	0.193457
61- 21:	At01g2912	At08g2252	0	0.20892	0.537374	0.388779
61- 22:	At01g2927	At08g2265	0	0.092958	0.385459	0.241162
61- 23:	At01g2928	At08g2268	2e-102	0.134297	0.419973	0.319776
61- 24:	At01g2929	At08g2269	0	0.0588992	0.357196	0.164893
61- 25:	At01g2935	At08g2278	0	0.0607608	0.400017	0.151896
61- 26:	At01g2937	At08g2283	5e-117	0.189883	0.535309	0.354717
61- 27:	At01g2948	At08g2297	0	0.115406	0.307035	0.375874
61- 28:	At01g2949	At08g2298	0	0.0566779	0.352965	0.160576
61- 29:	At01g2951	At08g2299	0	0.0650874	0.430911	0.151046
61- 30:	At01g2952	At08g2301	0	0.0528809	0.367335	0.143958
61- 31:	At01g2953	At08g2304	3e-146	0.0676757	0.340226	0.198914
61- 32:	At01g2956	At08g2305	8e-60	0.171313	0.477688	0.358629
61- 33:	At01g2958	At08g2308	8e-37	0.376558	1.07049	0.351762
61- 34:	At01g2963	At08g2316	0	0.0878018	0.36556	0.240184
61- 35:	At01g2966	At08g2319	2e-79	0.176288	0.541852	0.325344
61- 36:	At01g2968	At08g2320	7e-146	0.0214876	0.309472	0.0694331
61- 37:	At01g2973	At08g2333	5e-78	0.214935	0.401372	0.535502
61- 38:	At01g2974	At08g2334	1e-135	0.0663958	0.358826	0.185036
61- 39:	At01g2976	At08g2335	0	0.12117	0.348967	0.347223
61- 40:	At01g2979	At08g2338	0	0.106833	0.438784	0.243475
61- 41:	At01g2981	At08g2348	3e-14	0.208775	1.03125	0.202449
61- 42:	At01g2985	At08g2368	0	0.0686116	0.31021	0.221177
61- 43:	At01g2990	At08g2371	0	0.0956122	0.35267	0.271109
61- 44:	At01g3009	At08g2394	4e-69	0.0577406	0.387546	0.14899
61- 45:	At01g3015	At08g2411	0	0.12922	0.308781	0.418484
61- 46:	At01g3017	At08g2412	2e-108	0.0947759	0.469187	0.202
61- 47:	At01g3018	At08g2416	8e-51	0.24058	0.497032	0.484033
61- 48:	At01g3022	At08g2419	0	0.0637591	0.416908	0.152933
61- 49:	At01g3024	At08g2420	0	0.137459	0.281264	0.488719
61- 50:	At01g3028	At08g2425	5e-43	0.164485	0.272341	0.603967
61- 51:	At01g3030	At08g2428	9e-150	0.04235	0.355338	0.119182
61- 52:	At01g3031	At08g2429	1e-99	0.138904	0.264436	0.525283
61- 53:	At01g3032	At08g2433	9e-64	0.14588	0.366539	0.397994
61- 54:	At01g3037	At08g2434	1e-156	0.16497	0.396448	0.416119
61- 55:	At01g3041	At08g2436	0	0.07101	0.258513	0.274687
61- 56:	At01g3042	At08g2437	9e-142	0.153004	0.445926	0.343115
61- 57:	At01g3043	At08g2438	2e-22	0.089214	0.556453	0.160326
61- 58:	At01g3050	At08g2439	0	0.0911947	0.328282	0.277794
61- 59:	At01g3055	At08g2441	0	0.124675	0.397672	0.313512
61- 60:	At01g3056	At08g2442	1e-123	0.0628377	0.376972	0.166691
61- 61:	At01g3058	At08g2446	1e-55	0.173523	0.383119	0.452921
61- 62:	At01g3060	At08g2456	1e-16	0.206854	0.421921	0.490266
61- 63:	At01g3061	At08g2460	8e-166	0.19694	0.426613	0.461635
61- 64:	At01g3064	At08g2464	0	0.204009	1.16501	0.175113
61- 65:	At01g3065(PGT)	At08g2469(PGT)	1e-135	0.189643	0.564562	0.335912
61- 66:	At01g3068	At08g2473	0	0.0907898	0.328683	0.276223
61- 67:	At01g3073	At08g2492	0	0.041153	0.31222	0.131808
61- 68:	At01g3074	At08g2498	1e-108	0.0649493	0.402044	0.161548
61- 69:	At01g3083	At08g2504	1e-131	0.0936711	0.30662	0.305496
61- 70:	At01g3097	At08g2518	0	0.12149	0.298991	0.406334
61- 71:	At01g3099	At08g2519	0	0.0640077	0.348238	0.183805
61- 72:	At01g3104	At08g2527	7e-29	0.668304	1.52694	0.437676
61- 73:	At01g3115	At08g2536	0	0.138542	0.456841	0.303262
61- 74:	At01g3125	At08g2550	2e-163	0.0527336	0.339461	0.155345
61- 75:	At01g3129	At08g2557	4e-48	0.450259	0.806019	0.558621
61- 76:	At01g3131	At08g2560	0	0.101334	0.400017	0.253325
61- 77:	At01g3132	At08g2561	0	0.0304257	0.297934	0.102122
## Alignment 162: score=10567.0 e_value=0 N=228 chr12&chr7 plus
162- 0:	At12g0134	At07g0170	3e-122	0.329691	2.26762	0.145391	0.385406
162- 1:	At12g0147	At07g0172	0	0.0795877	0.337759	0.235635
162- 2:	At12g0148	At07g0175	0	0.0797377	0.415966	0.191693
162- 3:	At12g0151	At07g0179	2e-129	0.0999397	0.388018	0.257565
162- 4:	At12g0159	At07g0185	2e-130	0.0307857	0.241687	0.127379
162- 5:	At12g0164	At07g0191	2e-21	0.255995	0.664982	0.384966
162- 6:	At12g0165	At07g0192	9e-98	0.140386	0.346367	0.405309
162- 7:	At12g0166	At07g0193	0	0.0519051	0.304099	0.170685
162- 8:	At12g0167	At07g0197	4e-31	0.487786	2.06034	0.23675
162- 9:	At12g0172	At07g0207	4e-69	0.0717528	0.176419	0.406719
162- 10:	At12g0173	At07g0210	9e-75	0.0418758	0.385365	0.108665
162- 11:	At12g0174	At07g0212	1e-34	0.0626997	0.658659	0.0951929
162- 12:	At12g0177	At07g0223	0	0.0605148	0.368719	0.164122
162- 13:	At12g0181	At07g0224	6e-146	0.107016	0.590876	0.181114
162- 14:	At12g0183	At07g0229	6e-106	0.0589749	0.255488	0.230832
162- 15:	At12g0186	At07g0238	8e-158	0.0788029	0.409358	0.192504
162- 16:	At12g0188	At07g0240	0	0.10655	0.278671	0.382351
162- 17:	At12g0191	At07g0243	0	0.125645	0.328228	0.382797
162- 18:	At12g0193	At07g0244	0	0.143122	0.348834	0.410288
162- 19:	At12g0194	At07g0245	0	0.0475925	0.310704	0.153176
162- 20:	At12g0197	At07g0247	4e-32	0.147412	0.323719	0.455368
162- 21:	At12g0202	At07g0248	0	0.106857	0.381557	0.280055
162- 22:	At12g0205	At07g0254	0	0.105304	0.842913	0.124929
162- 23:	At12g0207	At07g0255	2e-178	0.1425	0.697724	0.204235
162- 24:	At12g0210	At07g0261	0	0.0469363	0.345731	0.13576
162- 25:	At12g0213	At07g0264	2e-30	0.165864	0.267198	0.620756
162- 26:	At12g0216	At07g0265	2e-64	0.1724	0.341955	0.50416
162- 27:	At12g0227	At07g0279	0	0.0912701	0.349181	0.261383
162- 28:	At12g0235	At07g0289	1e-94	0.260508	0.303413	0.858592
162- 29:	At12g0240	At07g0299	7e-147	0.0605824	0.399271	0.151732
162- 30:	At12g0242	At07g0301	0	0.0787289	0.372678	0.211252
162- 31:	At12g0246	At07g0302	0	0.10508	0.316874	0.331615
162- 32:	At12g0251	At07g0304	0	0.185329	0.377455	0.490995
162- 33:	At12g0260	At07g0306	4e-54	0.156687	0.407951	0.384084
162- 34:	At12g0264	At07g0307	3e-58	0.256266	0.536216	0.477916
162- 35:	At12g0267	At07g0309	0	0.119051	0.306765	0.388085
162- 36:	At12g0278	At07g0328	0	0.106028	0.49836	0.212754
162- 37:	At12g0279	At07g0330	3e-96	0.0435496	0.354431	0.122872
162- 38:	At12g0281	At07g0331	1e-28	0.186778	0.598562	0.312045
162- 39:	At12g0297	At07g0334	0	0.209175	0.335091	0.624235
162- 40:	At12g0303	At07g0337	0	0.106252	0.343712	0.309129
162- 41:	At12g0311	At07g0339	0	0.229784	0.79341	0.289615
162- 42:	At12g0314	At07g0341	0	0.0395905	0.295114	0.134153
162- 43:	At12g0317	At07g0344	0	0.0883582	0.429417	0.205763
162- 44:	At12g0325	At07g0346	2e-12	0.460804	0.922737	0.499388
162- 45:	At12g0337	At07g0356	9e-158	0.113797	0.354993	0.32056
162- 46:	At12g0346	At07g0364	6e-106	0.0741344	0.385406	0.192354
162- 47:	At12g0351(PGT)	At07g0369(PGT)	0	0.0273868	0.398001	0.0688109
162- 48:	At12g0353	At07g0372	0	0.11216	0.398471	0.281477
162- 49:	At12g0357	At07g0378	0	0.130558	0.558906	0.233596
162- 50:	At12g0358	At07g0379	0	0.0387469	0.46164	0.0839333
162- 51:	At12g0364	At07g0380	0	0.0200878	0.39225	0.0512116
162- 52:	At12g0379	At07g0393	0	0.129061	0.35481	0.363746
162- 53:	At12g0386	At07g0406	3e-92	0.111462	0.485317	0.229669
162- 54:	At12g0388	At07g0414	2e-128	0.0705481	0.192893	0.365737
162- 55:	At12g0389	At07g0416	1e-68	0.148403	0.403306	0.367965
162- 56:	At12g0390	At07g0417	0	0.0809927	0.309266	0.261887
162- 57:	At12g0392	At07g0423	0	0.0481449	0.27918	0.172451
162- 58:	At12g0398	At07g0427	3e-60	0.296383	0.609183	0.486526
162- 59:	At12g0399	At07g0429	0	0.251713	1.6993	0.148127
162- 60:	At12g0401	At07g0431	0	0.0991562	0.424203	0.233747
162- 61:	At12g0402	At07g0433	0	0.0437487	0.3801	0.115098
162- 62:	At12g0405	At07g0434	0	0.135593	0.5342	0.253825
162- 63:	At12g0406	At07g0435	1e-150	0.163328	0.277927	0.587663
162- 64:	At12g0409	At07g0437	2e-116	0.209132	0.663334	0.315275
162- 65:	At12g0413	At07g0440	5e-83	0.0593111	0.495591	0.119678
162- 66:	At12g0415	At07g0444	4e-153	0.0896497	0.470253	0.190642
162- 67:	At12g0420	At07g0448	7e-105	0.0176522	0.288953	0.0610902
162- 68:	At12g0427	At07g0450	5e-166	0.159567	0.291899	0.546651
162- 69:	At12g0431	At07g0453	2e-50	0.396628	0.767517	0.516768
162- 70:	At12g0436	At07g0457	1e-147	0.179164	0.416132	0.430546
162- 71:	At12g0440	At07g0463	1e-38	0.324987	0.633757	0.512793
162- 72:	At12g0442	At07g0466	0	0.0683973	0.370284	0.184716
162- 73:	At12g0443	At07g0467	2e-129	0.0237315	0.450304	0.052701
162- 74:	At12g0444	At07g0468	2e-91	0.133625	0.495317	0.269776
162- 75:	At12g0450	At07g0471	1e-72	0.131291	0.274738	0.477876
162- 76:	At12g0453	At07g0474	2e-63	0.0598545	0.249433	0.239962
162- 77:	At12g0465	At07g0477	0	0.190835	0.545083	0.350103
162- 78:	At12g0466	At07g0478	5e-24	0.22972	0.736905	0.311737
162- 79:	At12g0468	At07g0480	3e-37	0.272238	0.653121	0.416826
162- 80:	At12g0470	At07g0485	7e-93	0.0161297	0.390676	0.0412865
162- 81:	At12g0471	At07g0486	1e-103	0.155217	0.411849	0.376879
162- 82:	At12g0472	At07g0487	0	0.0852504	0.471836	0.180678
162- 83:	At12g0478	At07g0496	0	0.113607	0.323185	0.351523
162- 84:	At12g0481	At07g0501	7e-168	0.0731292	0.342097	0.213768
162- 85:	At12g0483(4CL)	At07g0502(4CL)	0	0.0619882	0.571068	0.108548
162- 86:	At12g0485	At07g0505	0	0.127617	0.307625	0.414847
162- 87:	At12g0492	At07g0507	0	0.160103	0.36766	0.435465
162- 88:	At12g0493	At07g0508	1e-20	0.193121	0.479456	0.402793
162- 89:	At12g0496	At07g0510	4e-128	0.140189	0.322498	0.434698
162- 90:	At12g0497	At07g0512	0	0.0506293	0.336108	0.150634
162- 91:	At12g0498	At07g0516	2e-62	0.199103	0.469039	0.424492
162- 92:	At12g0501	At07g0520	3e-51	0.0970822	0.474115	0.204765
162- 93:	At12g0504	At07g0521	1e-168	0.126098	0.420261	0.300048
162- 94:	At12g0507	At07g0522	2e-34	0.166813	1.59057	0.104876
162- 95:	At12g0514	At07g0525	7e-143	0.0440797	0.251918	0.174977
162- 96:	At12g0515	At07g0527	0	0.0607631	0.396366	0.153301
162- 97:	At12g0517	At07g0529	3e-102	0.0559982	0.426564	0.131277
162- 98:	At12g0522	At07g0536	2e-150	0.101937	0.444792	0.229179
162- 99:	At12g0526	At07g0546	2e-143	0.035516	0.51986	0.0683183
162-100:	At12g0530	At07g0551	0	0.0663047	0.288595	0.22975
162-101:	At12g0532	At07g0552	2e-138	0.0267119	0.275864	0.0968299
162-102:	At12g0533	At07g0553	0	0.0427885	0.340858	0.125531
162-103:	At12g0534	At07g0554	0	0.0860501	0.408458	0.210671
162-104:	At12g0540	At07g0557	0	0.0870064	0.376898	0.230849
162-105:	At12g0541	At07g0558	5e-79	0.0938483	0.547163	0.171518
162-106:	At12g0547	At07g0562	0	0.0620315	0.375627	0.165141
162-107:	At12g0550	At07g0565	0	0.102205	0.346213	0.29521
162-108:	At12g0553	At07g0566	5e-94	0.0787462	0.391029	0.201382
162-109:	At12g0554	At07g0568	0	0.0267166	0.276585	0.0965945
162-110:	At12g0555	At07g0572	0	0.0846825	0.317864	0.266411
162-111:	At12g0558	At07g0575	4e-90	0.095491	0.332514	0.287179
162-112:	At12g0563	At07g0581	1e-99	0.0527856	0.204751	0.257804
162-113:	At12g0564	At07g0582	0	0.0862363	0.354798	0.243057
162-114:	At12g0569	At07g0584	0	0.0748951	0.427056	0.175375
162-115:	At12g0577	At07g0588	0	0.0942009	0.364039	0.258766
162-116:	At12g0580	At07g0590	0	0.0788285	0.301169	0.261742
162-117:	At12g0582	At07g0592	0	0.0900757	0.361345	0.249279
162-118:	At12g0583	At07g0594	3e-95	0.176693	0.556318	0.317612
162-119:	At12g0585	At07g0597	0	0.0710377	0.367376	0.193365
162-120:	At12g0591	At07g0599	0	0.274735	0.665888	0.412584
162-121:	At12g0594	At07g0606	1e-41	0.0760529	0.223428	0.340392
162-122:	At12g0598	At07g0610	0	0.0681867	0.284568	0.239615
162-123:	At12g0599	At07g0614	0	0.0204684	0.373346	0.0548242
162-124:	At12g0603	At07g0618	2e-133	0.11411	0.290966	0.392176
162-125:	At12g0606	At07g0620	0	0.0901455	0.38828	0.232166
162-126:	At12g0609	At07g0622	2e-68	0.0176155	1.01109	0.0174222
162-127:	At12g0611	At07g0625	4e-37	0.224102	0.346312	0.647112
162-128:	At12g0612	At07g0626	2e-91	0.0327384	0.400211	0.0818029
162-129:	At12g0613	At07g0628	2e-84	0.0999061	0.731488	0.136579
162-130:	At12g0616	At07g0632	2e-63	0.187646	0.5608	0.334603
162-131:	At12g0617	At07g0635	4e-164	0.130449	0.323523	0.403215
162-132:	At12g0619	At07g0637	0	0.0405933	0.330461	0.122839
162-133:	At12g0620	At07g0640	2e-35	0.219658	0.634062	0.346429
162-134:	At12g0623	At07g0641	0	0.153326	0.538093	0.284944
162-135:	At12g0624	At07g0649	0	0.0638577	0.353525	0.180631
162-136:	At12g0626	At07g0651	4e-128	0.0943006	0.533793	0.176661
162-137:	At12g0633	At07g0658	3e-22	0.207419	0.467391	0.44378
162-138:	At12g0634	At07g0660	1e-57	0.163484	0.506724	0.322629
162-139:	At12g0635	At07g0667	2e-99	0.1069	0.420361	0.254305
162-140:	At12g0636	At07g0669	3e-166	0.068835	0.27073	0.254257
162-141:	At12g0637	At07g0673	2e-175	0.0444026	0.548615	0.0809359
162-142:	At12g0641	At07g0674	4e-178	0.147258	0.344019	0.428051
162-143:	At12g0650	At07g0686	0	0.0566702	0.300012	0.188893
162-144:	At12g0655	At07g0694	2e-106	0.658969	2.23268	0.295147
162-145:	At12g0658	At07g0697	0	0.197471	0.412661	0.47853
162-146:	At12g0669	At07g0703	0	0.144405	0.399748	0.361239
162-147:	At12g0671	At07g0704	0	0.0409594	0.299955	0.136552
162-148:	At12g0673	At07g0705	0	0.055657	0.327293	0.170053
162-149:	At12g0678	At07g0709	0	0.0753535	0.349022	0.215899
162-150:	At12g0681	At07g0718	9e-103	0.110032	0.220185	0.499726
162-151:	At12g0682	At07g0719	0	0.0823606	0.308252	0.267186
162-152:	At12g0684	At07g0722	0	0.097467	0.303262	0.321396
162-153:	At12g0694	At07g0729	0	0.0131566	0.294167	0.0447251
162-154:	At12g0700	At07g0735	0	0.0850769	0.366416	0.232187
162-155:	At12g0702	At07g0736	3e-61	0.161035	1.08519	0.148393
162-156:	At12g0704	At07g0737	2e-75	0.252858	0.451892	0.559554
162-157:	At12g0708	At07g0747	0	0.0694488	1.19201	0.0582617
162-158:	At12g0711	At07g0751	1e-24	0.371667	NaN	NaN
162-159:	At12g0715	At07g0757	0	0.0433292	0.350049	0.12378
162-160:	At12g0716	At07g0758	1e-99	0.114345	0.349918	0.326777
162-161:	At12g0717	At07g0759	0	0.015812	0.588744	0.0268571
162-162:	At12g0718	At07g0761	8e-79	0.0469931	0.463158	0.101462
162-163:	At12g0719	At07g0762	9e-75	0.101284	0.299734	0.337912
162-164:	At12g0720	At07g0764	0	0.142736	0.504678	0.282826
162-165:	At12g0721	At07g0765	0	0.208958	0.367425	0.568709
162-166:	At12g0722	At07g0766	0	0.0561584	0.266664	0.210596
162-167:	At12g0723	At07g0767	0	0.108785	0.475226	0.228912
162-168:	At12g0728	At07g0774	2e-114	0.129345	0.500094	0.258642
162-169:	At12g0729	At07g0777	0	0.0575972	0.359967	0.160007
162-170:	At12g0730	At07g0778	5e-176	0.216297	0.455919	0.474421
162-171:	At12g0731	At07g0780	0	0.107446	0.340128	0.3159
162-172:	At12g0732	At07g0782	0	0.187276	0.459874	0.407233
162-173:	At12g0736	At07g0789	0	0.137986	0.338446	0.407705
162-174:	At12g0740	At07g0793	1e-120	0.159876	0.360468	0.443524
162-175:	At12g0744	At07g0794	0	0.047313	0.425042	0.111314
162-176:	At12g0750	At07g0798	0	0.102438	0.419978	0.243913
162-177:	At12g0754	At07g0806	0	0.113356	0.355853	0.318549
162-178:	At12g0761	At07g0810	0	0.0575616	0.426775	0.134876
162-179:	At12g0762	At07g0811	8e-103	0.237832	0.561084	0.423879
162-180:	At12g0763	At07g0812	8e-143	0.15716	0.342096	0.459403
162-181:	At12g0766	At07g0813	1e-115	0.114151	0.315145	0.362219
162-182:	At12g0769	At07g0818	6e-78	0.190872	0.38719	0.492966
162-183:	At12g0770	At07g0819	0	0.0293723	0.466149	0.0630106
162-184:	At12g0772	At07g0821	1e-16	0.414866	0.669157	0.619983
162-185:	At12g0785	At07g0824	4e-168	0.188227	0.488164	0.385581
162-186:	At12g0788	At07g0826	4e-161	0.103176	0.500336	0.206214
162-187:	At12g0791	At07g0830	8e-31	0.579281	0.807857	0.717059
162-188:	At12g0794	At07g0837	0	0.0780207	0.53901	0.144748
162-189:	At12g0805	At07g0838	4e-38	0.153062	0.311844	0.490829
162-190:	At12g0806	At07g0839	0	0.135242	0.28344	0.477145
162-191:	At12g0809	At07g0840	2e-111	0.105558	0.475998	0.221761
162-192:	At12g0817	At07g0841	3e-156	0.135291	0.286422	0.472349
162-193:	At12g0821	At07g0844	0	0.0992061	0.343574	0.288747
162-194:	At12g0823	At07g0845	0	0.0811702	0.429957	0.188787
162-195:	At12g0825	At07g0848	2e-68	0.183095	0.420698	0.435218
162-196:	At12g0830	At07g0859	1e-170	0.137305	0.363096	0.378151
162-197:	At12g0832	At07g0861	1e-93	0.0770466	0.427491	0.18023
162-198:	At12g0833	At07g0863	4e-44	0.207821	0.367994	0.56474
162-199:	At12g0838	At07g0865	1e-157	0.444693	1.40276	0.317013
162-200:	At12g0842	At07g0866	9e-22	0.191494	0.5142	0.372412
162-201:	At12g0849	At07g0875	0	0.0722801	0.422468	0.17109
162-202:	At12g0852	At07g0884	2e-134	0.0707717	0.47632	0.14858
162-203:	At12g0859	At07g0889	0	0.159072	0.447961	0.355102
162-204:	At12g0865	At07g0899	0	0.11935	0.334448	0.356855
162-205:	At12g0866	At07g0900	5e-149	0.0731672	0.233387	0.313502
162-206:	At12g0869	At07g0901	6e-57	0.131771	0.724998	0.181753
162-207:	At12g0870	At07g0906	0	0.144253	0.336847	0.428244
162-208:	At12g0872	At07g0907	0	0.0477736	0.388414	0.122997
162-209:	At12g0883	At07g0919	0	0.0772041	0.412115	0.187336
162-210:	At12g0884	At07g0924	3e-65	0.193936	0.506595	0.382823
162-211:	At12g0885	At07g0925	1e-167	0.0543306	0.265299	0.20479
162-212:	At12g0890	At07g0940	1e-47	0.112623	0.298597	0.377175
162-213:	At12g0895	At07g0945	0	0.0950933	0.325935	0.291755
162-214:	At12g0896	At07g0946	0	0.0760996	0.35792	0.212616
162-215:	At12g0897	At07g0947	0	0.0796804	0.274976	0.289772
162-216:	At12g0898	At07g0949	0	0.0343913	0.342473	0.10042
162-217:	At12g0899	At07g0950	2e-82	0.0551913	0.306841	0.179869
162-218:	At12g0901	At07g0953	3e-43	0.274214	0.751879	0.364706
162-219:	At12g0905	At07g0956	2e-134	0.0806048	0.278627	0.289292
162-220:	At12g0907	At07g0957	0	0.0312432	0.400911	0.0779305
162-221:	At12g0908	At07g0960	5e-26	0.102181	0.431735	0.236675
162-222:	At12g0915	At07g0965	0	0.107913	0.328836	0.328166
162-223:	At12g0917	At07g0967	0	0.0633588	0.332433	0.190591
162-224:	At12g0919	At07g0975	2e-53	0.140483	0.257734	0.545069
162-225:	At12g0921	At07g0976	0	0.0119192	0.662437	0.017993
162-226:	At12g0925	At07g0987	9e-175	0.490014	2.28339	0.214599
162-227:	At12g0947	At07g1000	0	0.0660844	0.313091	0.21107
## Alignment 274: score=11139.0 e_value=0 N=236 chr2&chr7 plus
274- 0:	At02g1279	At07g0167	3e-113	0.121956	0.306832	0.39747	0.37875
274- 1:	At02g1280	At07g0168	0	0.114978	0.367504	0.312862
274- 2:	At02g1281	At07g0170	0	0.0681023	0.220261	0.309189
274- 3:	At02g1286	At07g0172	0	0.0884117	0.353229	0.250296
274- 4:	At02g1288	At07g0173	0	0.0591215	0.29803	0.198374
274- 5:	At02g1294	At07g0177	3e-153	0.0908002	0.411152	0.220843
274- 6:	At02g1302	At07g0181	4e-178	0.195813	0.560095	0.349607
274- 7:	At02g1311	At07g0187	3e-57	0.137627	0.725362	0.189736
274- 8:	At02g1314	At07g0188	3e-89	0.0940674	0.328933	0.285978
274- 9:	At02g1315	At07g0189	0	0.0325477	0.304283	0.106965
274- 10:	At02g1316	At07g0192	2e-99	0.147768	0.293211	0.503964
274- 11:	At02g1321	At07g0197	7e-37	0.419234	1.20708	0.347313
274- 12:	At02g1327	At07g0204	0	0.0942287	0.476027	0.197948
274- 13:	At02g1332	At07g0207	2e-52	0.0819306	0.253507	0.323188
274- 14:	At02g1333	At07g0210	2e-70	0.0715287	0.312999	0.228527
274- 15:	At02g1334	At07g0211	0	0.0881779	0.290445	0.303595
274- 16:	At02g1335	At07g0216	0	0.122722	0.378628	0.324123
274- 17:	At02g1336	At07g0217	4e-144	0.172568	0.377324	0.457347
274- 18:	At02g1337	At07g0218	2e-91	0.238186	0.477747	0.498561
274- 19:	At02g1339	At07g0219	0	0.0580831	0.281035	0.206675
274- 20:	At02g1342	At07g0222	0	0.117639	0.284016	0.4142
274- 21:	At02g1349	At07g0224	0	0.0583952	0.505364	0.115551
274- 22:	At02g1350	At07g0226	0	0.164126	0.380522	0.43132
274- 23:	At02g1354	At07g0228	5e-64	0.337965	0.656099	0.515113
274- 24:	At02g1357	At07g0230	2e-60	0.208421	0.664748	0.313535
274- 25:	At02g1358	At07g0231	0	0.125836	0.229882	0.547392
274- 26:	At02g1359	At07g0234	1e-81	0.235078	2.99317	0.0785382
274- 27:	At02g1361	At07g0235	0	0.025379	0.411223	0.0617159
274- 28:	At02g1368	At07g0237	9e-112	0.4488	2.5055	0.179126
274- 29:	At02g1370	At07g0240	0	0.110952	0.328784	0.337463
274- 30:	At02g1373	At07g0244	0	0.0968161	0.267313	0.362182
274- 31:	At02g1376	At07g0245	0	0.0554094	0.247813	0.223594
274- 32:	At02g1378	At07g0247	2e-29	0.155304	0.2211	0.702415
274- 33:	At02g1383	At07g0250	0	0.0281813	0.29878	0.0943214
274- 34:	At02g1386	At07g0253	3e-169	0.233348	0.421682	0.553375
274- 35:	At02g1391	At07g0254	0	0.083201	0.785354	0.105941
274- 36:	At02g1392	At07g0255	8e-168	0.14144	0.79527	0.177851
274- 37:	At02g1395	At07g0257	3e-140	0.0364444	0.329396	0.11064
274- 38:	At02g1396	At07g0259	8e-140	0.139005	0.45058	0.308503
274- 39:	At02g1397	At07g0261	0	0.0525138	0.42272	0.124228
274- 40:	At02g1399	At07g0263	3e-51	0.177917	0.861713	0.206469
274- 41:	At02g1401	At07g0264	3e-27	0.217104	0.553879	0.39197
274- 42:	At02g1411	At07g0276	8e-131	0.346232	0.986364	0.351019
274- 43:	At02g1418	At07g0293	0	0.190664	0.683343	0.279017
274- 44:	At02g1435	At07g0305	6e-83	0.0359673	0.529567	0.0679184
274- 45:	At02g1437	At07g0307	7e-43	0.199705	0.385769	0.517679
274- 46:	At02g1440	At07g0309	0	0.130985	0.303516	0.431558
274- 47:	At02g1441	At07g0310	1e-128	0.0733689	0.397329	0.184655
274- 48:	At02g1445	At07g0311	0	0.134447	0.360135	0.373324
274- 49:	At02g1446	At07g0312	0	0.061506	0.320329	0.192009
274- 50:	At02g1448	At07g0313	0	0.0472724	0.370746	0.127506
274- 51:	At02g1449	At07g0314	0	0.138521	0.331476	0.417892
274- 52:	At02g1451	At07g0315	5e-62	0.0838748	0.316409	0.265084
274- 53:	At02g1455	At07g0318	2e-53	0.193756	0.43049	0.450082
274- 54:	At02g1458	At07g0323	0	0.0300932	0.348386	0.086379
274- 55:	At02g1459	At07g0324	2e-53	0.18455	0.572003	0.322638
274- 56:	At02g1463	At07g0326	0	0.118951	0.296629	0.401007
274- 57:	At02g1464	At07g0328	0	0.132379	0.560499	0.23618
274- 58:	At02g1465	At07g0329	2e-140	0.160387	0.566321	0.283208
274- 59:	At02g1470	At07g0331	8e-35	0.200318	0.444171	0.450992
274- 60:	At02g1493	At07g0339	0	0.226452	0.825428	0.274345
274- 61:	At02g1498	At07g0341	0	0.0564284	0.32883	0.171603
274- 62:	At02g1499	At07g0342	0	0.0336036	0.403372	0.0833067
274- 63:	At02g1501	At07g0344	1e-162	0.0726362	0.375894	0.193236
274- 64:	At02g1508	At07g0345	2e-58	0.286539	0.660108	0.434079
274- 65:	At02g1511	At07g0351	0	0.077583	0.409628	0.189398
274- 66:	At02g1516	At07g0352	3e-152	0.0904239	0.407396	0.221956
274- 67:	At02g1524	At07g0354	0	0.111975	0.355316	0.315143
274- 68:	At02g1527	At07g0355	0	0.0744598	0.300429	0.247845
274- 69:	At02g1530	At07g0357	0	0.0998378	0.287477	0.347289
274- 70:	At02g1534	At07g0358	2e-67	0.083364	0.318229	0.261962
274- 71:	At02g1547	At07g0362	0	0.136929	0.421307	0.32501
274- 72:	At02g1554	At07g0365	2e-105	0.136655	0.470592	0.290391
274- 73:	At02g1566	At07g0380	0	0.0240948	0.33193	0.0725899
274- 74:	At02g1572	At07g0385	0	0.0957834	0.316687	0.302454
274- 75:	At02g1574	At07g0386	4e-134	0.0726427	0.396629	0.18315
274- 76:	At02g1588	At07g0392	0	0.110851	0.375957	0.29485
274- 77:	At02g1589	At07g0394	0	0.0437432	0.325582	0.134354
274- 78:	At02g1590	At07g0395	2e-100	0.164505	0.557329	0.295167
274- 79:	At02g1592	At07g0396	7e-162	0.101027	0.365071	0.276732
274- 80:	At02g1596	At07g0400	1e-103	0.157826	0.830557	0.190024
274- 81:	At02g1600	At07g0401	0	0.147841	0.384635	0.384366
274- 82:	At02g1602	At07g0403	0	0.221936	0.319871	0.69383
274- 83:	At02g1604	At07g0406	2e-85	0.128227	0.493474	0.259846
274- 84:	At02g1606	At07g0408	4e-86	0.25128	0.858359	0.292744
274- 85:	At02g1608	At07g0410	1e-101	0.161772	0.653933	0.247383
274- 86:	At02g1617	At07g0427	3e-66	0.254634	0.378871	0.672086
274- 87:	At02g1619	At07g0429	0	0.315078	3.13167	0.10061
274- 88:	At02g1622	At07g0432	0	0.0271523	0.306245	0.088662
274- 89:	At02g1624	At07g0435	2e-160	0.118204	0.307717	0.384132
274- 90:	At02g1626	At07g0439	4e-146	0.0911562	0.3724	0.24478
274- 91:	At02g1629	At07g0440	1e-83	0.06493	0.532295	0.121981
274- 92:	At02g1630	At07g0445	0	0.0747716	0.420656	0.17775
274- 93:	At02g1635	At07g0446	3e-111	0.199193	1.04411	0.190778
274- 94:	At02g1637	At07g0448	1e-105	0.0146704	0.304725	0.048143
274- 95:	At02g1642	At07g0449	0	0.124228	0.312365	0.397702
274- 96:	At02g1643	At07g0450	6e-178	0.157705	0.372752	0.423082
274- 97:	At02g1646	At07g0452	0	0.0309336	0.295538	0.104669
274- 98:	At02g1651	At07g0457	7e-153	0.135137	0.318071	0.424864
274- 99:	At02g1663	At07g0464	1e-55	0.207357	0.425808	0.486973
274-100:	At02g1665	At07g0465	0	0.0934617	0.368749	0.253456
274-101:	At02g1666	At07g0466	0	0.0703257	0.2943	0.238959
274-102:	At02g1667	At07g0467	3e-133	0.0117603	0.349302	0.0336681
274-103:	At02g1674	At07g0469	2e-38	0.251249	0.896384	0.280292
274-104:	At02g1675	At07g0471	1e-71	0.132464	0.29075	0.455593
274-105:	At02g1677	At07g0472	6e-64	0.0656635	0.404121	0.162485
274-106:	At02g1680	At07g0474	1e-62	0.0436169	0.287493	0.151715
274-107:	At02g1682	At07g0475	7e-65	0.111385	0.220923	0.50418
274-108:	At02g1687	At07g0478	5e-22	0.298819	0.550706	0.542611
274-109:	At02g1689	At07g0480	3e-34	0.22858	0.575717	0.397034
274-110:	At02g1693	At07g0485	3e-91	0.019561	0.374202	0.052274
274-111:	At02g1694	At07g0486	1e-87	0.149386	0.413966	0.360865
274-112:	At02g1695	At07g0488	0	0.0496151	0.438792	0.113072
274-113:	At02g1697	At07g0489	0	0.0338752	0.48497	0.0698501
274-114:	At02g1700	At07g0490	0	0.0979	0.295503	0.3313
274-115:	At02g1706	At07g0497	8e-87	0.12278	0.505887	0.242702
274-116:	At02g1707	At07g0498	0	0.0369283	0.329239	0.112163
274-117:	At02g1710(4CL)	At07g0502(4CL)	0	0.0577129	0.447894	0.128854
274-118:	At02g1712	At07g0504	1e-62	0.123089	0.550793	0.223476
274-119:	At02g1715	At07g0505	0	0.109009	0.358837	0.303784
274-120:	At02g1720	At07g0507	0	0.141495	0.328157	0.431182
274-121:	At02g1721	At07g0508	2e-19	0.184125	0.673456	0.273404
274-122:	At02g1722	At07g0509	0	0.0266499	0.346267	0.0769634
274-123:	At02g1726	At07g0513	0	0.11596	0.622993	0.186134
274-124:	At02g1727	At07g0514	0	0.0670321	0.380997	0.175939
274-125:	At02g1728	At07g0515	0	0.0671926	0.408152	0.164626
274-126:	At02g1732	At07g0516	1e-59	0.230449	0.491467	0.4689
274-127:	At02g1735	At07g0520	2e-55	0.113182	0.544293	0.207944
274-128:	At02g1742	At07g0522	4e-71	0.0240662	0.936318	0.025703
274-129:	At02g1744	At07g0523	0	0.120063	0.352014	0.341074
274-130:	At02g1745	At07g0524	0	0.118484	0.291184	0.406905
274-131:	At02g1751	At07g0534	4e-145	0.22079	0.568148	0.388614
274-132:	At02g1756	At07g0536	3e-154	0.103123	0.42431	0.243037
274-133:	At02g1757	At07g0538	1e-90	0.0847517	0.311463	0.272109
274-134:	At02g1759	At07g0540	2e-159	0.0775885	0.380106	0.204123
274-135:	At02g1761	At07g0541	0	0.0645435	0.289887	0.222651
274-136:	At02g1764	At07g0542	7e-108	0.286786	0.3452	0.830782
274-137:	At02g1765	At07g0543	0	0.0449292	0.387388	0.11598
274-138:	At02g1769	At07g0545	0	0.057445	0.33933	0.169289
274-139:	At02g1772	At07g0546	2e-24	0.686205	1.34672	0.509537
274-140:	At02g1773	At07g0547	2e-53	0.199055	0.412046	0.48309
274-141:	At02g1774	At07g0549	4e-112	0.12215	0.315228	0.387497
274-142:	At02g1777	At07g0553	0	0.038178	0.326377	0.116975
274-143:	At02g1781	At07g0556	1e-122	0.152253	0.386854	0.393568
274-144:	At02g1783	At07g0558	0	0.0588149	0.359241	0.16372
274-145:	At02g1788	At07g0563	0	0.0872357	0.324765	0.268612
274-146:	At02g1800	At07g0575	3e-90	0.0995128	0.379265	0.262383
274-147:	At02g1801	At07g0576	1e-42	0.0579066	0.547046	0.105853
274-148:	At02g1803	At07g0580	7e-117	0.0917251	0.325344	0.281933
274-149:	At02g1809	At07g0581	2e-112	0.0687008	0.31581	0.217539
274-150:	At02g1812	At07g0586	0	0.0896458	0.513683	0.174516
274-151:	At02g1818	At07g0589	0	0.0374023	0.453747	0.0824299
274-152:	At02g1819	At07g0590	0	0.0735249	0.29757	0.247084
274-153:	At02g1822	At07g0592	0	0.0846879	0.361845	0.234045
274-154:	At02g1823	At07g0594	1e-85	0.190934	0.645365	0.295853
274-155:	At02g1824	At07g0595	9e-107	0.0469866	0.29444	0.159579
274-156:	At02g1827	At07g0598	0	0.024252	0.504224	0.0480977
274-157:	At02g1829	At07g0606	3e-46	0.0145494	0.255453	0.0569554
274-158:	At02g1830	At07g0607	6e-94	0.0627325	0.326919	0.19189
274-159:	At02g1831	At07g0609	0	0.0457396	0.441096	0.103695
274-160:	At02g1840	At07g0614	0	0.0131089	0.331823	0.0395059
274-161:	At02g1844	At07g0615	0	0.0691793	0.281038	0.246156
274-162:	At02g1845	At07g0616	0	0.066878	0.402508	0.166153
274-163:	At02g1846	At07g0617	3e-124	0.148685	0.347513	0.427853
274-164:	At02g1849	At07g0618	3e-138	0.100009	0.324307	0.308379
274-165:	At02g1854	At07g0619	1e-24	0.258485	1.07419	0.240633
274-166:	At02g1855	At07g0622	2e-68	0.0265417	0.927396	0.0286196
274-167:	At02g1858	At07g0624	5e-118	0.0597426	0.375548	0.159081
274-168:	At02g1860	At07g0626	7e-92	0.0293755	0.401794	0.0731108
274-169:	At02g1862	At07g0631	2e-59	0.0525447	0.416497	0.126159
274-170:	At02g1865	At07g0634	3e-157	0.048496	0.436093	0.111206
274-171:	At02g1866	At07g0635	3e-175	0.124146	0.364507	0.340586
274-172:	At02g1868	At07g0638	1e-172	0.0720281	0.557196	0.129269
274-173:	At02g1871	At07g0639	5e-115	0.125172	0.493655	0.253562
274-174:	At02g1872	At07g0640	2e-35	0.216519	0.734568	0.294756
274-175:	At02g1873	At07g0641	0	0.135573	0.650992	0.208256
274-176:	At02g1876	At07g0644	0	0.0786474	0.278325	0.282574
274-177:	At02g1879	At07g0649	0	0.0639703	0.322786	0.198182
274-178:	At02g1882	At07g0651	5e-141	0.0879908	0.623031	0.14123
274-179:	At02g1884	At07g0652	3e-54	0.16789	0.430719	0.38979
274-180:	At02g1889	At07g0655	0	0.0585605	0.365806	0.160086
274-181:	At02g1890	At07g0659	6e-173	0.108354	0.416574	0.260108
274-182:	At02g1891	At07g0660	4e-73	0.146301	0.429186	0.34088
274-183:	At02g1892	At07g0671	0	0.111174	0.347374	0.320041
274-184:	At02g1893	At07g0672	0	0.0373182	0.28192	0.132371
274-185:	At02g1895	At07g0677	0	0.0934786	0.518267	0.180368
274-186:	At02g1899	At07g0680	0	0.0610387	0.404315	0.150968
274-187:	At02g1904	At07g0682	2e-59	0.0948748	0.387437	0.244878
274-188:	At02g1905	At07g0685	2e-161	0.0480672	0.272853	0.176165
274-189:	At02g1911	At07g0692	6e-65	0.133438	0.613833	0.217385
274-190:	At02g1920	At07g0695	9e-89	0.162208	0.657769	0.246604
274-191:	At02g1921	At07g0696	2e-60	0.0802905	0.472675	0.169864
274-192:	At02g1923	At07g0697	0	0.193083	0.395589	0.488091
274-193:	At02g1924	At07g0698	6e-93	0.0500417	0.496285	0.100833
274-194:	At02g1933	At07g0701	6e-54	0.105309	0.199754	0.527191
274-195:	At02g1936	At07g0703	0	0.129221	0.362562	0.356409
274-196:	At02g1938	At07g0704	0	0.0300416	0.272114	0.110401
274-197:	At02g1940	At07g0705	0	0.0726881	0.317254	0.229117
274-198:	At02g1941	At07g0707	1e-172	0.0344116	0.407594	0.0844263
274-199:	At02g1944	At07g0708	1e-49	0.179756	0.483333	0.37191
274-200:	At02g1949	At07g0714	0	0.0637924	0.313301	0.203613
274-201:	At02g1950	At07g0715	0	0.0480896	0.353423	0.136068
274-202:	At02g1953	At07g0724	0	0.0760457	0.304605	0.249654
274-203:	At02g1954	At07g0725	2e-141	0.109319	0.313547	0.348651
274-204:	At02g1959	At07g0726	0	0.0124443	0.3491	0.0356469
274-205:	At02g1960	At07g0728	0	0.0812757	0.288138	0.282072
274-206:	At02g1963	At07g0729	1e-165	0.0776703	0.496744	0.156359
274-207:	At02g1972	At07g0731	0	0.0783122	0.3364	0.232795
274-208:	At02g1973	At07g0732	0	0.105959	0.327398	0.323641
274-209:	At02g1974	At07g0735	0	0.1035	0.413904	0.250059
274-210:	At02g1976	At07g0737	4e-75	0.227144	0.399845	0.568079
274-211:	At02g1977	At07g0739	7e-78	0.111815	0.51815	0.215796
274-212:	At02g1978	At07g0740	0	0.0311149	0.32148	0.0967863
274-213:	At02g1979	At07g0742	0	0.0370427	0.26588	0.139321
274-214:	At02g1981	At07g0743	0	0.0739059	0.371165	0.199119
274-215:	At02g1986	At07g0746	4e-119	0.0875199	0.40567	0.215742
274-216:	At02g1987	At07g0748	3e-124	0.0382101	0.416618	0.0917149
274-217:	At02g1988	At07g0749	0	0.0562348	0.325164	0.172943
274-218:	At02g1990	At07g0750	7e-43	0.0543658	0.609648	0.0891758
274-219:	At02g1994	At07g0755	2e-38	0.190911	0.155152	1.23048
274-220:	At02g1995	At07g0759	0	0.0200374	0.905512	0.0221282
274-221:	At02g1999	At07g0763	0	0.0802248	0.340403	0.235676
274-222:	At02g2000	At07g0764	0	0.138853	0.553689	0.250777
274-223:	At02g2001	At07g0766	0	0.052038	0.283582	0.183503
274-224:	At02g2002	At07g0767	0	0.0788393	0.509519	0.154733
274-225:	At02g2006	At07g0768	0	0.0952128	0.359423	0.264905
274-226:	At02g2007	At07g0769	0	0.122167	0.264447	0.461972
274-227:	At02g2011	At07g0777	0	0.0635466	0.326124	0.194855
274-228:	At02g2012	At07g0779	0	0.0450758	0.336804	0.133834
274-229:	At02g2014	At07g0780	0	0.132332	0.363562	0.363989
274-230:	At02g2016	At07g0784	0	0.045913	0.295586	0.155328
274-231:	At02g2027	At07g0796	9e-148	0.109853	0.414117	0.265271
274-232:	At02g2028	At07g0797	0	0.153969	0.74433	0.206856
274-233:	At02g2035	At07g0801	0	0.0566378	0.316012	0.179226
274-234:	At02g2036	At07g0805	0	0.157691	0.542217	0.290827
274-235:	At02g2037	At07g0807	3e-156	0.190939	0.359171	0.531611
## Alignment 315: score=8796.0 e_value=0 N=191 chr3&chr9 minus
315- 0:	At03g2271	At09g1643	8e-85	0.282286	NaN	NaN	0.389067
315- 1:	At03g2285	At09g1618	0	0.0898875	0.29282	0.306971
315- 2:	At03g2286	At09g1617	3e-91	0.0718682	0.522124	0.137646
315- 3:	At03g2287	At09g1615	0	0.103448	0.350333	0.295286
315- 4:	At03g2289	At09g1612	0	0.0595127	0.280342	0.212286
315- 5:	At03g2290	At09g1610	2e-93	0.0289347	0.652345	0.044355
315- 6:	At03g2291	At09g1607	4e-48	0.241099	0.580682	0.415199
315- 7:	At03g2293	At09g1604	6e-51	0.176406	0.680827	0.259106
315- 8:	At03g2298	At09g1600	0	0.159743	0.316747	0.504324
315- 9:	At03g2299	At09g1599	1e-99	0.0062877	0.54578	0.0115206
315- 10:	At03g2306	At09g1598	4e-127	0.129531	0.388037	0.33381
315- 11:	At03g2307	At09g1597	0	0.0592564	0.298255	0.198677
315- 12:	At03g2310	At09g1592	0	0.0524645	0.31971	0.164101
315- 13:	At03g2312	At09g1591	0	0.231978	0.624757	0.371308
315- 14:	At03g2313	At09g1590	0	0.0975204	0.410307	0.237677
315- 15:	At03g2317	At09g1587	1e-94	0.193005	0.545444	0.353849
315- 16:	At03g2334	At09g1571	0	0.217648	0.77756	0.279911
315- 17:	At03g2341	At09g1560	7e-67	0.142701	0.575441	0.247985
315- 18:	At03g2344	At09g1559	0	0.0526134	0.327736	0.160536
315- 19:	At03g2345	At09g1558	1e-149	0.161608	0.399181	0.404849
315- 20:	At03g2346	At09g1557	0	0.0501909	0.41078	0.122184
315- 21:	At03g2348	At09g1555	5e-122	0.103646	0.557011	0.186076
315- 22:	At03g2349	At09g1554	5e-96	0.00320942	0.442571	0.00725176
315- 23:	At03g2356	At09g1551	0	0.105224	0.448048	0.234849
315- 24:	At03g2362	At09g1550	1e-159	0.153533	0.382874	0.401001
315- 25:	At03g2368	At09g1546	0	0.03295	0.380636	0.0865658
315- 26:	At03g2371	At09g1545	2e-62	0.186403	0.5037	0.370068
315- 27:	At03g2374	At09g1544	0	0.150877	0.305114	0.494494
315- 28:	At03g2376	At09g1543	0	0.0959322	0.33966	0.282436
315- 29:	At03g2379	At09g1541	0	0.117634	0.290686	0.404677
315- 30:	At03g2385	At09g1535	3e-85	0.124971	0.229699	0.544064
315- 31:	At03g2386	At09g1534	0	0.0776406	0.465217	0.166891
315- 32:	At03g2389	At09g1532	0	0.154359	0.366349	0.421343
315- 33:	At03g2391	At09g1530	0	0.0797796	0.343736	0.232096
315- 34:	At03g2393	At09g1529	6e-165	0.0835514	0.464165	0.180003
315- 35:	At03g2396	At09g1523	2e-84	0.232242	0.441868	0.525592
315- 36:	At03g2397	At09g1521	0	0.14303	0.319694	0.447396
315- 37:	At03g2399	At09g1520	0	0.0404002	0.352001	0.114773
315- 38:	At03g2400	At09g1519	2e-112	0.00921812	0.291343	0.0316401
315- 39:	At03g2407	At09g1509	0	0.0640561	0.409734	0.156336
315- 40:	At03g2408	At09g1501	2e-161	0.0447621	0.31634	0.1415
315- 41:	At03g2411	At09g1499	0	0.103728	0.503991	0.205813
315- 42:	At03g2416	At09g1491	1e-89	0.0672989	0.349022	0.192821
315- 43:	At03g2422	At09g1480	2e-121	0.15987	0.321912	0.496628
315- 44:	At03g2429	At09g1475	2e-128	0.147727	0.615313	0.240085
315- 45:	At03g2430	At09g1474	0	0.0596288	0.426469	0.13982
315- 46:	At03g2432	At09g1472	0	0.0468293	0.315321	0.148513
315- 47:	At03g2442	At09g1459	0	0.0944258	0.351929	0.268309
315- 48:	At03g2443	At09g1458	7e-52	0.445145	1.48429	0.299905
315- 49:	At03g2445	At09g1455	0	0.0307805	0.240425	0.128025
315- 50:	At03g2446	At09g1453	0	0.046106	0.218732	0.210788
315- 51:	At03g2447	At09g1450	0	0.0865251	0.339836	0.254609
315- 52:	At03g2451	At09g1448	0	0.0394465	0.448243	0.0880024
315- 53:	At03g2453	At09g1447	0	0.233234	0.385572	0.604903
315- 54:	At03g2459	At09g1441	1e-31	0.19383	0.391118	0.49558
315- 55:	At03g2460	At09g1440	0	0.0300906	0.282987	0.106332
315- 56:	At03g2461	At09g1439	2e-123	0.07926	0.365976	0.216572
315- 57:	At03g2464	At09g1435	0	0.0342234	0.311435	0.109889
315- 58:	At03g2481	At09g1425	1e-153	0.0945836	0.474696	0.199251
315- 59:	At03g2486	At09g1419	7e-98	0.0687468	0.378926	0.181426
315- 60:	At03g2487	At09g1417	0	0.0785532	0.326509	0.240585
315- 61:	At03g2488	At09g1414	0	0.103009	0.365645	0.281718
315- 62:	At03g2489	At09g1412	0	0.0708953	0.338576	0.209392
315- 63:	At03g2490	At09g1410	0	0.0858509	0.303856	0.282538
315- 64:	At03g2498	At09g1393	1e-173	0.0815637	0.424013	0.192361
315- 65:	At03g2503	At09g1389	0	0.0618309	0.461403	0.134006
315- 66:	At03g2507	At09g1384	0	0.175586	0.394347	0.445256
315- 67:	At03g2513	At09g1379	0	0.160779	0.320507	0.50164
315- 68:	At03g2515	At09g1375	1e-29	0.105488	0.237253	0.444623
315- 69:	At03g2516	At09g1374	0	0.0699233	0.331546	0.210901
315- 70:	At03g2524	At09g1358	0	0.0352457	0.268319	0.131358
315- 71:	At03g2525	At09g1357	0	0.0553079	0.283925	0.194798
315- 72:	At03g2526	At09g1355	0	0.0828288	0.432508	0.191508
315- 73:	At03g2529	At09g1349	0	0.0329549	0.314296	0.104853
315- 74:	At03g2531	At09g1347	1e-164	0.241315	0.464158	0.519898
315- 75:	At03g2533	At09g1341	0	0.0526288	0.597388	0.0880981
315- 76:	At03g2536	At09g1340	0	0.0710115	0.421769	0.168366
315- 77:	At03g2541	At09g1329	0	0.0600876	0.336258	0.178695
315- 78:	At03g2542	At09g1326	1e-119	0.12333	0.433019	0.284814
315- 79:	At03g2546	At09g1320	0	0.083012	0.351888	0.235904
315- 80:	At03g2549	At09g1314	0	0.158035	0.438633	0.36029
315- 81:	At03g2556	At09g1309	3e-121	0.0458232	0.399933	0.114577
315- 82:	At03g2557	At09g1308	0	0.14267	0.370243	0.385341
315- 83:	At03g2559	At09g1301	6e-51	0.136255	0.43093	0.316188
315- 84:	At03g2562	At09g1298	0	0.145592	0.402253	0.361942
315- 85:	At03g2564	At09g1297	3e-113	0.127485	0.55475	0.229806
315- 86:	At03g2565	At09g1295	2e-123	0.112198	0.348132	0.322286
315- 87:	At03g2566	At09g1294	0	0.113706	0.507411	0.224091
315- 88:	At03g2567	At09g1292	0	0.0461411	0.437419	0.105485
315- 89:	At03g2569	At09g1287	0	0.137111	0.406707	0.337126
315- 90:	At03g2570	At09g1286	0	0.142145	0.359218	0.395706
315- 91:	At03g2573	At09g1285	1e-173	0.0255771	0.406544	0.0629137
315- 92:	At03g2580	At09g1278	0	0.117765	0.559807	0.210368
315- 93:	At03g2583	At09g1273	2e-89	0.124457	0.823959	0.151048
315- 94:	At03g2589	At09g1259	7e-125	0.0427162	0.421731	0.101288
315- 95:	At03g2590	At09g1258	6e-173	0.0857382	0.45997	0.1864
315- 96:	At03g2591	At09g1257	2e-171	0.0504998	0.277683	0.181862
315- 97:	At03g2592	At09g1255	0	0.0808426	0.358318	0.225617
315- 98:	At03g2600	At09g1252	0	0.0766787	0.386761	0.198258
315- 99:	At03g2601	At09g1248	0	0.162219	0.792767	0.204624
315-100:	At03g2603	At09g1247	6e-139	0.156392	0.449237	0.348129
315-101:	At03g2604	At09g1246	0	0.0832956	0.413003	0.201683
315-102:	At03g2605	At09g1241	3e-92	0.0155004	0.909642	0.0170401
315-103:	At03g2608	At09g1240	2e-43	0.196867	0.454602	0.433054
315-104:	At03g2609	At09g1238	8e-180	0.234106	0.591105	0.396049
315-105:	At03g2611	At09g1237	0	0.0781272	0.369101	0.211669
315-106:	At03g2628	At09g1222	4e-44	0.141996	0.342834	0.414182
315-107:	At03g2633	At09g1218	6e-89	0.0712279	0.416019	0.171213
315-108:	At03g2638	At09g1217	2e-82	0.206684	0.341183	0.605787
315-109:	At03g2647	At09g1215	4e-118	0.173168	0.458072	0.378036
315-110:	At03g2649	At09g1211	0	0.103113	0.326531	0.315784
315-111:	At03g2651	At09g1206	4e-127	0.0627019	0.335416	0.186938
315-112:	At03g2652	At09g1205	0	0.0506237	0.317483	0.159453
315-113:	At03g2655	At09g1203	3e-36	0.194679	0.687218	0.283286
315-114:	At03g2658	At09g1202	5e-175	0.110898	0.602688	0.184006
315-115:	At03g2661	At09g1200	4e-123	0.0691589	0.392185	0.176342
315-116:	At03g2667	At09g1198	0	0.191049	0.324672	0.588436
315-117:	At03g2668	At09g1191	5e-178	0.0898126	0.3098	0.289905
315-118:	At03g2673	At09g1182	3e-95	0.253791	1.2198	0.208059
315-119:	At03g2674	At09g1180	0	0.0253458	0.318293	0.0796306
315-120:	At03g2677	At09g1178	0	0.105186	0.294577	0.357076
315-121:	At03g2678	At09g1177	4e-36	0.0152677	0.635473	0.0240257
315-122:	At03g2679	At09g1176	0	0.0604027	0.270852	0.22301
315-123:	At03g2692	At09g1163	0	0.0739987	0.452096	0.163679
315-124:	At03g2700	At09g1156	0	0.0900298	0.325017	0.277001
315-125:	At03g2717	At09g1145	2e-27	0.239281	0.622373	0.384465
315-126:	At03g2727(PGT)	At09g1138(PGT)	0	0.0451967	0.644434	0.0701341
315-127:	At03g2732	At09g1124	0	0.101697	0.390877	0.260176
315-128:	At03g2736	At09g1116	0	0.130774	0.402359	0.325018
315-129:	At03g2737	At09g1115	0	0.0481651	0.257873	0.186778
315-130:	At03g2738	At09g1114	0	0.00982681	0.362345	0.02712
315-131:	At03g2739	At09g1113	7e-171	0.217266	0.595476	0.364862
315-132:	At03g2741	At09g1112	2e-116	0.204246	0.42784	0.47739
315-133:	At03g2745	At09g1106	5e-106	0.403314	0.638326	0.63183
315-134:	At03g2746	At09g1105	0	0.0884638	0.252658	0.350133
315-135:	At03g2753	At09g1097	4e-132	0.0799361	0.403282	0.198214
315-136:	At03g2763	At09g1083	0	0.118175	0.344384	0.34315
315-137:	At03g2767	At09g1081	0	0.0517305	0.580779	0.0890708
315-138:	At03g2770	At09g1077	4e-63	0.0612585	0.354414	0.172845
315-139:	At03g2771	At09g1076	8e-109	0.199622	0.328425	0.607814
315-140:	At03g2779	At09g1070	1e-139	0.0226903	0.379795	0.0597436
315-141:	At03g2780	At09g1066	0	0.0474593	0.414592	0.114472
315-142:	At03g2781	At09g1059	9e-92	0.062122	0.287704	0.215923
315-143:	At03g2785	At09g1053	1e-58	0.148884	0.474256	0.313932
315-144:	At03g2791	At09g1041	3e-132	0.0842384	0.342115	0.246228
315-145:	At03g2792	At09g1040	4e-178	0.0218065	0.285925	0.0762666
315-146:	At03g2793	At09g1030	6e-161	0.137643	0.533345	0.258075
315-147:	At03g2794	At09g1029	6e-64	0.130872	0.281992	0.464098
315-148:	At03g2798	At09g1026	0	0.125722	0.496623	0.253153
315-149:	At03g2799	At09g1019	0	0.0650541	0.365095	0.178184
315-150:	At03g2800	At09g1017	0	0.0320582	0.285743	0.112192
315-151:	At03g2806	At09g1012	0	0.0289335	0.227065	0.127424
315-152:	At03g2807	At09g1009	1e-63	0.144786	0.713181	0.203015
315-153:	At03g2821	At09g0987	0	0.0859218	0.377328	0.227711
315-154:	At03g2834	At09g0975	7e-21	0.968122	1.7255	0.561069
315-155:	At03g2846	At09g0956	7e-60	0.236127	0.497067	0.475041
315-156:	At03g2847	At09g0954	0	0.0477954	0.350021	0.13655
315-157:	At03g2857	At09g0950	3e-170	0.387239	1.88868	0.205032
315-158:	At03g2867	At09g0946	4e-160	0.0192513	0.370904	0.0519038
315-159:	At03g2874	At09g0933	0	0.12997	0.347779	0.373715
315-160:	At03g2875	At09g0932	0	0.0711091	0.368716	0.192856
315-161:	At03g2879	At09g0927	3e-79	0.127097	0.407353	0.312007
315-162:	At03g2880	At09g0925	3e-173	0.0206168	0.407928	0.0505402
315-163:	At03g2883	At09g0923	1e-137	0.00919376	0.466792	0.0196956
315-164:	At03g2884	At09g0922	0	0.084688	0.400134	0.211649
315-165:	At03g2889	At09g0917	5e-32	0.166501	0.486133	0.342501
315-166:	At03g2893	At09g0916	4e-71	0.0907135	0.267329	0.339333
315-167:	At03g2898	At09g0910	2e-155	0.0815214	0.285014	0.286026
315-168:	At03g2899	At09g0908	3e-15	0.46997	2.99174	0.157089
315-169:	At03g2900	At09g0907	0	0.0886886	0.277374	0.319743
315-170:	At03g2901	At09g0906	0	0.0861013	0.330968	0.26015
315-171:	At03g2904	At09g0904	0	0.199291	0.373939	0.53295
315-172:	At03g2905	At09g0903	4e-78	0.116976	0.425201	0.275108
315-173:	At03g2906	At09g0902	0	0.0551022	0.361496	0.152429
315-174:	At03g2909	At09g0898	1e-60	0.0681486	0.343321	0.198498
315-175:	At03g2910	At09g0897	7e-75	0.0988794	0.194001	0.509686
315-176:	At03g2912	At09g0896	0	0.0684916	0.454102	0.150829
315-177:	At03g2915	At09g0891	3e-95	0.18733	0.431324	0.434314
315-178:	At03g2921	At09g0884	4e-76	0.0273535	0.148633	0.184034
315-179:	At03g2923	At09g0881	1e-103	0.0151482	0.905974	0.0167204
315-180:	At03g2925	At09g0879	4e-165	0.0597511	0.331338	0.180333
315-181:	At03g2928	At09g0876	0	0.121997	0.395445	0.308505
315-182:	At03g2929	At09g0874	6e-39	0.0448162	0.669708	0.0669191
315-183:	At03g2938	At09g0870	3e-134	0.0925663	0.390096	0.237291
315-184:	At03g2949	At09g0856	0	0.0626687	0.34319	0.182607
315-185:	At03g2951	At09g0852	1e-38	0.195171	0.58251	0.335052
315-186:	At03g2955	At09g0851	0	0.103417	0.359193	0.287916
315-187:	At03g2956	At09g0849	0	0.0656482	0.311488	0.210757
315-188:	At03g2968	At09g0838	2e-168	0.0384533	0.386286	0.0995464
315-189:	At03g2969	At09g0837	6e-65	0.118325	0.466908	0.253423
315-190:	At03g2976	At09g0831	2e-125	0.339624	0.878163	0.386743
## Alignment 211: score=280.0 e_value=3.6e-09 N=6 chr13&chr8 plus
211- 0:	At13g1340	At08g0846	0	0.127174	0.378497	0.335997	0.414382
211- 1:	At13g1345	At08g0855	1e-86	0.130669	0.286735	0.455715
211- 2:	At13g1350	At08g0859	2e-54	0.178084	0.405476	0.439197
211- 3:	At13g1351	At08g0860	1e-87	0.107694	0.461359	0.233428
211- 4:	At13g1359(PGT)	At08g0863(PGT)	5e-70	0.230628	0.435476	0.529599
211- 5:	At13g1361	At08g0865	0	0.142361	0.423288	0.336322
[truncated: 265 more rows]
