# Supplementary material for: Genomics meets metabolomics: decoding Arnebia tschimganica and the shikonin biosynthesis pathway
Source: Hortic Res. 2026 Mar 3;13(6):uhag077. doi: 10.1093/hr/uhag077 (PMC13253341; doi:10.1093/hr/uhag077)
Supplement: Web_Material_uhag077 [file web_material_uhag077.zip › Supplementary Table 10.xlsx]

## Sheet: Sheet1
Supplementary Table 10. The Ks values and median Ks values of gene pairs in the syntenic fragments of the L. erythrorhizon genome containing the shikonin biosynthesis genes.
	Seq1	Seq2	E_value	Ka	Ks	Ka/Ks	Ks_Median
## Alignment 490: score=968.0 e_value=4.3e-59 N=21 Contig01263&Contig01638 plus
490- 0:	LE02337.1(HMGR)	LE18039.1(HMGR)	0	0.0742578	0.425382	0.174567	0.394615
490- 1:	LE09303.1	LE23070.1	0	0.10164	0.370528	0.27431
490- 2:	LE02579.1	LE09873.1	3e-118	0.111025	0.555898	0.199722
490- 3:	LE21418.1	LE02326.1	0	0.0541317	0.310231	0.174488
490- 4:	LE03003.1	LE26285.1	2e-118	0.211668	0.590643	0.358368
490- 5:	LE04605.1	LE03147.1	0	0.117147	0.412729	0.283834
490- 6:	LE29853.1	LE09888.1	5e-140	0.0226518	0.432844	0.0523325
490- 7:	LE07296.1	LE21750.1	8e-62	0.101022	0.504202	0.200361
490- 8:	LE02493.1	LE33527.1	3e-156	0.0725373	0.331068	0.219101
490- 9:	LE28770.1	LE16763.1	4e-77	0.0564353	0.257172	0.219445
490- 10:	LE14541.1	LE22015.1	3e-104	0.0394738	0.394615	0.100031
490- 11:	LE12336.1	LE18107.1	0	0.0938483	0.429167	0.218676
490- 12:	LE33020.1	LE16904.1	0	0.0480922	0.301561	0.159477
490- 13:	LE29309.1	LE32204.1	6e-158	0.12869	0.358221	0.359247
490- 14:	LE04624.1	LE04497.1	3e-148	0.16589	0.369729	0.44868
490- 15:	LE02970.1	LE16096.3	0	0.0663824	0.293179	0.226423
490- 16:	LE18840.1	LE14090.1	0	0.103167	0.392935	0.262554
490- 17:	LE03305.1	LE30385.1	7e-75	0.164255	0.356708	0.460475
490- 18:	LE15457.1(PGT)	LE00214.1(PGT)	0	0.0562965	0.818992	0.0687388
490- 19:	LE31917.1	LE16166.1	1e-178	0.163622	0.652673	0.250695
490- 20:	LE15916.1	LE09113.1	8e-24	0.173281	0.814977	0.212621
## Alignment 748: score=400.0 e_value=6.2e-14 N=8 Contig02287&Contig02593 plus
748- 0:	LE05011.1	LE28697.1	5e-140	0.09295	0.153669	0.60487	0.0534274
748- 1:	LE15716.1	LE25263.1	0	0.00444183	0.0249503	0.178027
748- 2:	LE17208.1(HMGR)	LE28354.1(HMGR)	0	0.017404	0.0432917	0.402018
748- 3:	LE28215.1	LE27640.1	1e-128	0.0095145	0.0332695	0.285983
748- 4:	LE23231.1	LE34180.1	0	0.0410152	0.0635631	0.645267
748- 5:	LE07410.1	LE01797.1	0	0.0442868	0.0669056	0.66193
748- 6:	LE24493.1	LE00420.1	0	0.00757278	0.223613	0.0338655
748- 7:	LE13832.1	LE28505.1	6e-96	0.036034	0.0399097	0.902888
## Alignment 799: score=432.0 e_value=6.2e-17 N=9 Contig02634&Contig03521 minus
799- 0:	LE18177.1	LE18433.1	4e-166	0.260513	0.807874	0.322468	0.444199
799- 1:	LE05036.3	LE13427.1	0	0.0364002	0.338463	0.107545
799- 2:	LE28667.1	LE30233.1	5e-179	0.157445	0.454968	0.346057
799- 3:	LE04280.1	LE09523.1	0	0.103726	0.339838	0.305223
799- 4:	LE32075.1	LE27348.1	0	0.0900751	0.293198	0.307216
799- 5:	LE33787.1	LE16187.1	3e-111	0.0273317	0.444199	0.0615301
799- 6:	LE30771.1(HMGR)	LE22128.1(HMGR)	0	0.0996765	0.941862	0.105829
799- 7:	LE03122.1	LE34457.1	0	0.0917998	0.331661	0.276788
799- 8:	LE24503.1	LE09989.1	0	0.194932	0.751572	0.259366
## Alignment 779: score=282.0 e_value=2.6e-09 N=6 Contig02487&Contig03071 minus
779- 0:	LE22747.1	LE24531.2	0	0.0901938	0.388538	0.232136	0.389887
779- 1:	LE13571.1	LE21430.3	0	0.0485302	0.267198	0.181627
779- 2:	LE19844.2	LE35120.1	2e-102	0.0400095	0.481157	0.0831527
779- 3:	LE12129.1	LE34311.1	2e-169	0.138482	0.51688	0.267919
779- 4:	LE29082.1	LE18691.1	0	0.0994081	0.391237	0.254087
779- 5:	LE07799.1(PMK)	LE05934.1(PMK)	0	0.0582483	0.286798	0.203099
## Alignment 562: score=487.0 e_value=8.3e-21 N=10 Contig01475&Contig02641 plus
562- 0:	LE06418.1(MVD)	LE07271.1(MVD)	0	0.117261	0.468533	0.250273	0.399329
562- 1:	LE05386.1	LE18976.1	5e-149	0.121588	0.446453	0.272341
562- 2:	LE29041.1	LE04543.1	0	0.0182241	0.319122	0.0571072
562- 3:	LE16205.1	LE00009.1	4e-76	0.0963943	0.354733	0.271737
562- 4:	LE24271.1	LE09961.1	0	0.0932213	0.334854	0.278394
562- 5:	LE12575.1	LE22612.1	8e-45	0.203877	0.643516	0.316817
562- 6:	LE30242.1	LE31905.1	0	0.083782	0.394653	0.212293
562- 7:	LE07644.1	LE11696.1	3e-90	0.0314349	1.56529	0.0200825
562- 8:	LE23611.1	LE12423.2	3e-178	0.0926652	0.401898	0.230569
562- 9:	LE17438.1	LE21485.1	0	0.121714	0.39676	0.30677
## Alignment 653: score=991.0 e_value=1.5e-54 N=20 Contig01758&Contig02641 plus
653- 0:	LE25810.1	LE01970.1	0	0.0492583	0.0533843	0.922712	0.0353431
653- 1:	LE14114.1	LE26851.1	4e-112	0.120738	0.183421	0.65826
653- 2:	LE17325.1	LE30156.1	0	0.0403483	0.0438533	0.920074
653- 3:	LE01187.1	LE13691.1	0	0.00592449	0.0198523	0.298429
653- 4:	LE02256.1	LE18766.1	0	0.0330703	0.0593252	0.55744
653- 5:	LE25962.1	LE20364.1	0	0.0630879	0.0966236	0.652924
653- 6:	LE06111.1	LE09240.1	6e-151	0.0159196	0.0310344	0.512968
653- 7:	LE21209.1(MVD)	LE07271.1(MVD)	0	0.0142704	0.02413	0.591399
653- 8:	LE07071.1	LE00936.1	0	0.0198304	0.0451622	0.439094
653- 9:	LE27628.1	LE18976.1	0	0.00689957	0.0166135	0.415299
653- 10:	LE02761.1	LE04543.1	0	0.00791564	0.0215842	0.366733
653- 11:	LE09824.1	LE28838.1	0	0.00636271	0.0324961	0.195799
653- 12:	LE04689.1	LE00009.1	7e-81	0.0535579	0.0664992	0.805392
653- 13:	LE24059.1	LE09961.1	0	0.0303084	0.0489326	0.619391
653- 14:	LE33976.1	LE27052.1	1e-160	0.0129793	0.0381901	0.339861
653- 15:	LE02442.1	LE31905.1	0	0.0169311	0.0299943	0.564475
653- 16:	LE21044.1	LE12423.2	0	0.00826341	0.0214014	0.386116
653- 17:	LE19303.1	LE34053.1	1e-61	0	0.0169499	0
653- 18:	LE15986.1	LE34455.1	0	0.00179345	0	#NAME?
653- 19:	LE08836.1	LE21485.1	6e-140	0.0860518	0.155007	0.555148
## Alignment 559: score=1179.0 e_value=3.8e-74 N=25 Contig01475&Contig01758 plus
559- 0:	LE06418.1(MVD)	LE21209.1(MVD)	0	0.135449	0.514925	0.263047	0.384405
559- 1:	LE05386.1	LE27628.1	4e-143	0.127173	0.434782	0.292499
559- 2:	LE29041.1	LE02761.1	0	0.0239932	0.342703	0.0700117
559- 3:	LE16205.1	LE04689.1	5e-80	0.137471	0.332486	0.413463
559- 4:	LE24271.1	LE24059.1	0	0.118755	0.379213	0.313162
559- 5:	LE30242.1	LE02442.1	0	0.0941278	0.384405	0.244866
559- 6:	LE23611.1	LE21044.1	2e-158	0.0596395	0.320752	0.185936
559- 7:	LE17438.1	LE17466.1	4e-70	0.211849	0.52896	0.400502
559- 8:	LE07126.1	LE17356.1	4e-106	0.0979968	0.357983	0.273747
559- 9:	LE28348.1	LE23162.1	0	0.0437243	0.351537	0.12438
559- 10:	LE01001.1	LE17805.1	2e-26	0.108953	0.306967	0.354933
559- 11:	LE15078.1	LE04701.1	0	0.195604	0.566655	0.34519
559- 12:	LE05586.1	LE15707.1	0	0.0945819	0.468881	0.201719
559- 13:	LE16382.2	LE26845.1	0	0.172141	0.300873	0.572138
559- 14:	LE16485.1	LE31206.1	0	0.164551	0.687998	0.239173
559- 15:	LE25264.1	LE23082.1	7e-177	0.0981562	0.301862	0.325169
559- 16:	LE11744.1	LE30588.1	0	0.187138	0.384596	0.486584
559- 17:	LE12833.1	LE18209.1	2e-162	0.0472246	0.496049	0.0952016
559- 18:	LE35816.1	LE23298.1	0	0.0788401	0.81263	0.0970185
559- 19:	LE03308.1	LE06734.1	0	0.0865678	0.353857	0.24464
559- 20:	LE00112.1	LE04096.1	0	0.172801	0.476481	0.362661
559- 21:	LE16519.1	LE03600.1	3e-30	0.0530152	0.207499	0.255496
559- 22:	LE01077.1	LE04043.1	6e-174	0.0975421	0.52816	0.184683
559- 23:	LE04024.1	LE28955.1	2e-157	0.1344	0.322663	0.416534
559- 24:	LE01067.1	LE15215.1	3e-51	0.165972	0.435988	0.38068
## Alignment 560: score=431.0 e_value=5.2e-18 N=9 Contig01475&Contig02281 minus
560- 0:	LE32255.1	LE11944.1	0	0.0613811	0.317728	0.193187	0.349022
560- 1:	LE30963.1	LE14835.1	3e-141	0.122778	0.379276	0.323718
560- 2:	LE15618.1(PAL)	LE08848.1(PAL)	0	0.019212	0.307384	0.0625014
560- 3:	LE23079.1	LE24712.1	6e-76	0.0616661	0.349022	0.176682
560- 4:	LE31760.2	LE24738.1	0	0.0984841	0.377219	0.261079
560- 5:	LE00578.1	LE07614.1	0	0.114683	0.323072	0.354977
560- 6:	LE00946.1	LE31413.1	0	0.132586	0.491116	0.269968
560- 7:	LE02044.2	LE22396.1	3e-155	0.115675	0.365526	0.316462
560- 8:	LE10241.2	LE13494.1	0	0.0193991	0.317584	0.0610833
## Alignment 746: score=343.0 e_value=3.7e-11 N=7 Contig02281&Contig03300 plus
746- 0:	LE22396.1	LE11672.1	3e-147	0.0945927	0.387889	0.243865	0.387889
746- 1:	LE32658.1	LE10623.1	3e-172	0.142223	0.529206	0.268748
746- 2:	LE07614.1	LE10299.1	4e-175	0.357781	2.53246	0.141278
746- 3:	LE14417.1	LE17755.1	0	0.0380932	0.301272	0.126441
746- 4:	LE08848.1(PAL)	LE33918.1(PAL)	0	0.0301754	0.357728	0.0843527
746- 5:	LE14835.1	LE04158.1	8e-132	0.128888	0.398831	0.323164
746- 6:	LE15602.1	LE18413.1	0	0.119845	0.383191	0.312755
## Alignment 564: score=438.0 e_value=5.2e-16 N=9 Contig01475&Contig03300 minus
564- 0:	LE04024.1	LE26480.1	5e-119	0.1633	0.42716	0.382292	0.377335
564- 1:	LE01067.1	LE17171.1	2e-52	0.158004	0.434792	0.363402
564- 2:	LE34351.1	LE33940.1	0	0.0741754	0.301202	0.246265
564- 3:	LE30730.1	LE01679.1	9e-157	0.0200212	0.297088	0.0673916
564- 4:	LE30963.1	LE04158.1	3e-150	0.108754	0.553777	0.196387
564- 5:	LE15618.1(PAL)	LE33918.1(PAL)	0	0.0343566	0.290443	0.11829
564- 6:	LE15635.1	LE35656.1	0	0.121065	0.369896	0.327296
564- 7:	LE00578.1	LE10299.1	4e-172	0.368406	NaN	NaN
564- 8:	LE02044.2	LE11672.1	2e-140	0.101129	0.384775	0.262826
## Alignment 731: score=805.0 e_value=5.1e-45 N=17 Contig02194&Contig02454 plus
731- 0:	LE26887.1	LE18250.1	1e-74	0.159334	0.765539	0.208133	0.417085
731- 1:	LE03270.6	LE35799.1	0	0.236431	0.464254	0.509271
731- 2:	LE26588.1(PAL)	LE15750.1(PAL)	0	0.163889	0.821808	0.199424
731- 3:	LE19874.2	LE08939.1	0	0.0594281	0.288954	0.205666
731- 4:	LE35432.1	LE17467.1	0	0.166401	0.431782	0.385382
731- 5:	LE24968.1	LE18738.1	2e-180	0.0361308	0.284406	0.12704
731- 6:	LE33821.1	LE00817.1	7e-93	0.208822	0.698414	0.298994
731- 7:	LE31042.1	LE08769.1	0	0.124023	0.781887	0.15862
731- 8:	LE15443.1	LE22573.1	2e-112	0.254677	0.583128	0.436743
731- 9:	LE14706.1	LE02876.1	2e-114	0.0967987	0.394923	0.245108
731- 10:	LE34918.1	LE24184.1	0	0.0718159	0.400562	0.179288
731- 11:	LE01084.1	LE10007.1	0	0.0946614	0.344679	0.274636
731- 12:	LE20579.1	LE19377.1	0	0.187912	0.405536	0.463367
731- 13:	LE14405.1	LE31809.1	4e-95	0.178164	0.543538	0.327786
731- 14:	LE30863.1	LE11798.1	3e-18	0.193078	0.417085	0.462923
731- 15:	LE23051.2	LE11705.1	0	0.0910377	0.345352	0.263608
731- 16:	LE27716.2	LE04035.1	0	0.201342	0.343771	0.585688
## Alignment 520: score=250.0 e_value=2.4e-06 N=5 Contig01332&Contig01560 minus
520- 0:	LE24201.1	LE35777.3	0	0.0207847	0.0364339	0.570477	0.0413121
520- 1:	LE25992.1	LE25430.1	0	0.0221913	0.0433	0.512501
520- 2:	LE09410.1	LE24140.1	2e-160	0.0384399	0.0255828	1.50257
520- 3:	LE27114.1(4CL)	LE19892.1(4CL)	0	0.0210704	0.0413121	0.510031
520- 4:	LE23244.1	LE13339.1	0	0.0204856	0.051641	0.396694
## Alignment 853: score=2013.0 e_value=6.4e-148 N=42 Contig03197&Contig03213 minus
853- 0:	LE19929.1	LE29376.1	3e-86	0.105067	0.360764	0.291234	0.415995
853- 1:	LE15865.1	LE05046.1	6e-42	0.0772779	0.24465	0.315872
853- 2:	LE13023.1	LE29197.1	0	0.0447894	0.46182	0.0969845
853- 3:	LE12483.1	LE10267.1	1e-24	0.337195	0.791746	0.425888
853- 4:	LE27687.1	LE16834.1	4e-88	0.166225	0.503907	0.329871
853- 5:	LE34382.1	LE21744.1	0	0.102519	0.369656	0.277336
853- 6:	LE34027.1	LE03991.1	0	0.0617573	0.318041	0.19418
853- 7:	LE32344.1	LE07879.1	1e-96	0.0728943	0.500957	0.14551
853- 8:	LE07768.1	LE26759.1	0	0.255136	1.82583	0.139737
853- 9:	LE20649.1	LE03155.1	0	0.234563	0.7459	0.31447
853- 10:	LE19022.1	LE16765.1	1e-111	0.0658062	0.268954	0.244674
853- 11:	LE29743.1	LE05066.1	0	0.0650667	0.423134	0.153773
853- 12:	LE22077.1	LE08138.1	0	0.0945806	0.379964	0.24892
853- 13:	LE01089.1	LE20857.1	1e-57	0.224949	0.593861	0.378792
853- 14:	LE12515.1	LE06944.1	3e-92	0.0837863	0.327008	0.256221
853- 15:	LE24111.1	LE03150.4	0	0.0616094	0.399926	0.154052
853- 16:	LE22162.1	LE10510.1	0	0.113458	0.317157	0.357736
853- 17:	LE30539.1	LE13768.1	0	0.150915	0.696357	0.21672
853- 18:	LE23246.3	LE23391.5	1e-150	0.0674401	0.329909	0.204421
853- 19:	LE08913.1	LE26446.1	7e-76	0.258977	0.618197	0.418923
853- 20:	LE29367.1	LE15470.1	0	0.0336154	0.304532	0.110384
853- 21:	LE15824.1(4CL)	LE17924.1(4CL)	0	0.060569	0.44037	0.137541
853- 22:	LE33890.1	LE07549.1	0	0.0399192	0.308406	0.129437
853- 23:	LE32156.1	LE19502.1	2e-104	0.186482	0.473527	0.393815
853- 24:	LE32245.1	LE12864.1	0	0.0507817	0.508458	0.0998739
853- 25:	LE29658.1	LE27707.1	2e-114	0.100564	0.36246	0.277448
853- 26:	LE05200.1	LE01073.1	0	0.0713056	0.339338	0.210132
853- 27:	LE12579.1	LE20547.1	3e-47	0.178209	0.674482	0.264216
853- 28:	LE32327.1	LE29950.1	4e-87	0.125917	0.450804	0.279316
853- 29:	LE35401.1	LE22752.1	0	0.0492221	0.32313	0.152329
853- 30:	LE01882.1	LE00428.1	5e-152	0.119023	0.408856	0.291111
853- 31:	LE00866.1	LE29443.1	2e-16	0.188486	0.92686	0.20336
853- 32:	LE33423.1	LE29406.1	0	0.0933521	0.283008	0.329856
853- 33:	LE11993.1	LE02230.1	2e-50	0.116671	0.437109	0.266915
853- 34:	LE25878.1	LE32453.1	0	0.146546	0.336059	0.436073
853- 35:	LE17420.1	LE19970.1	0	0.0538169	0.31489	0.170907
853- 36:	LE01346.1	LE07936.1	3e-39	0.089679	0.48015	0.186773
853- 37:	LE12990.1	LE24359.1	2e-158	0.179984	0.388187	0.463654
853- 38:	LE21419.1	LE15652.1	3e-178	0.143851	0.491041	0.292951
853- 39:	LE25891.1	LE11465.1	2e-74	0.0455618	0.456385	0.0998321
853- 40:	LE22247.1	LE25944.1	5e-28	0.216374	0.774876	0.279236
853- 41:	LE33400.1	LE22025.1	0	0.138654	0.335922	0.412758
## Alignment 37: score=328.0 e_value=8.6e-12 N=7 Contig00076&Contig02019 plus
37- 0:	LE35533.1	LE22798.1	0	0.19332	0.411251	0.470078	0.411251
37- 1:	LE21212.1	LE14355.1	4e-26	0.401205	0.751281	0.534027
37- 2:	LE17549.1	LE22585.1	2e-92	0.0161297	0.409908	0.0393495
37- 3:	LE31279.1	LE27385.1	0	0.115104	0.313115	0.367608
37- 4:	LE22972.1	LE04161.1	8e-155	0.0860568	0.346291	0.24851
37- 5:	LE11371.1(4CL)	LE30287.1(4CL)	0	0.0791268	0.645306	0.122619
37- 6:	LE35231.1	LE32708.1	2e-49	0.353897	0.513904	0.688644
## Alignment 291: score=697.0 e_value=1.1e-34 N=14 Contig00671&Contig02019 minus
291- 0:	LE35614.1(4CL)	LE30287.1(4CL)	0	0.0355345	0.0408358	0.870179	0.0525646
291- 1:	LE11432.1	LE27656.1	0	0.0409312	0.0663056	0.617311
291- 2:	LE22727.1	LE04161.1	0	0.0197804	0.014599	1.35492
291- 3:	LE18874.1	LE29663.1	1e-65	0.0991264	0.0898728	1.10296
291- 4:	LE06193.1	LE19687.1	8e-127	0.0616668	0.174456	0.353481
291- 5:	LE28036.1	LE27385.1	0	0.0357521	0.0586857	0.609213
291- 6:	LE24769.1	LE05402.1	0	0.0239966	0.0635618	0.377532
291- 7:	LE30215.1	LE08026.1	0	0.00452388	0.0125101	0.361619
291- 8:	LE14043.1	LE27552.1	8e-92	0.00679122	0.0106954	0.634968
291- 9:	LE12736.1	LE08361.1	1e-160	0.0534816	0.0966943	0.5531
291- 10:	LE02931.1	LE30306.1	0	0.0107748	0.0178953	0.602104
291- 11:	LE14825.1	LE16581.1	0	0.0164781	0.0238178	0.691837
291- 12:	LE30420.1	LE14355.1	9e-84	0.0887841	0.135688	0.654325
291- 13:	LE27835.1	LE22798.1	0	0.0241821	0.0464434	0.520678
## Alignment 302: score=350.0 e_value=4.2e-10 N=7 Contig00688&Contig02019 plus
302- 0:	LE08278.1	LE19687.1	1e-47	0.295368	0.512845	0.57594	0.207234
302- 1:	LE21411.1	LE29663.1	4e-36	0.325026	0.470662	0.690571
302- 2:	LE34275.1	LE04161.1	1e-110	0.177739	0.207234	0.857675
302- 3:	LE03319.1	LE27656.1	0	0.0700517	0.0793006	0.883369
302- 4:	LE08218.1(4CL)	LE30287.1(4CL)	0	0.0192097	0.0410966	0.467427
302- 5:	LE06414.1	LE29720.1	0	0.00413965	0.00551727	0.750309
302- 6:	LE20874.1	LE32708.1	4e-89	0.200692	0.222251	0.902996
## Alignment 289: score=300.0 e_value=1.4e-07 N=6 Contig00671&Contig00688 minus
289- 0:	LE35614.1(4CL)	LE08218.1(4CL)	0	0.0487475	0.0660761	0.737748	0.196038
289- 1:	LE11432.1	LE03319.1	0	0.085815	0.0969932	0.884753
289- 2:	LE22727.1	LE34275.1	7e-122	0.132417	0.148813	0.889826
289- 3:	LE18874.1	LE21411.1	8e-47	0.208261	0.243264	0.856111
289- 4:	LE06193.1	LE08278.1	5e-76	0.195232	0.299459	0.651948
289- 5:	LE28036.1	LE10636.1	3e-19	0.54409	0.886816	0.613531
## Alignment 40: score=1353.0 e_value=4.6e-86 N=28 Contig00076&Contig03197 minus
40- 0:	LE11371.1(4CL)	LE28675.1(4CL)	0	0.0632559	0.468952	0.134888	0.389085
40- 1:	LE28740.1	LE09465.1	9e-66	0.132116	0.590583	0.223705
40- 2:	LE35231.1	LE23204.1	0	0.106465	0.353648	0.301048
40- 3:	LE32732.1	LE33400.1	0	0.143278	0.334099	0.428848
40- 4:	LE10803.1	LE22247.1	3e-32	0.170218	0.869793	0.1957
40- 5:	LE24624.1	LE20316.1	0	0.0294376	0.35968	0.0818439
40- 6:	LE15978.1	LE09865.1	5e-46	0.260178	0.654628	0.397443
40- 7:	LE34976.1	LE31964.1	0	0.120532	0.676742	0.178106
40- 8:	LE20937.1	LE24897.1	0	0.123727	0.443995	0.278668
40- 9:	LE13028.1	LE16700.2	0	0.0689356	0.403671	0.170772
40- 10:	LE15761.1	LE25891.1	6e-61	0.218383	0.505459	0.432048
40- 11:	LE04399.1	LE01346.1	2e-54	0.0958847	0.405942	0.236203
40- 12:	LE27274.1	LE00866.1	1e-70	0.0281534	0.936318	0.0300682
40- 13:	LE00720.1	LE35663.1	0	0.114102	0.353964	0.322355
40- 14:	LE10360.1	LE31349.1	0	0.130501	0.321314	0.406147
40- 15:	LE31616.1	LE17692.1	0	0.118111	0.373838	0.31594
40- 16:	LE29905.1	LE32327.1	2e-154	0.105756	0.434956	0.243141
40- 17:	LE26208.1	LE06392.1	2e-90	0.0813508	0.312781	0.260089
40- 18:	LE06735.1	LE18554.1	5e-155	0.0858474	0.350596	0.244862
40- 19:	LE06275.3	LE06983.1	0	0.0618266	0.297336	0.207935
40- 20:	LE19643.1	LE05200.1	0	0.0592399	0.352134	0.168231
40- 21:	LE12053.1	LE01070.1	0	0.071025	0.384472	0.184734
40- 22:	LE30035.1	LE29658.1	2e-119	0.0754091	0.511973	0.147291
40- 23:	LE02367.3	LE34627.1	5e-49	0.20917	0.459599	0.455115
40- 24:	LE10620.1	LE29997.1	4e-112	0.12456	0.297522	0.418657
40- 25:	LE27519.1	LE33890.1	0	0.037801	0.330605	0.114339
40- 26:	LE09145.1	LE08481.1	1e-125	0.13553	0.393697	0.344249
40- 27:	LE31345.1	LE08913.1	0	0.0587152	0.374398	0.156826
## Alignment 34: score=280.0 e_value=2.2e-10 N=6 Contig00076&Contig00671 minus
34- 0:	LE35533.1	LE27835.1	0	0.162958	0.437259	0.37268	0.481972
34- 1:	LE21212.1	LE30420.1	3e-47	0.310264	0.593912	0.522407
34- 2:	LE15819.1	LE25072.1	1e-29	0.399176	0.927972	0.430159
34- 3:	LE31279.1	LE28036.1	0	0.106556	0.265699	0.401041
34- 4:	LE22972.1	LE22727.1	3e-168	0.0695728	0.317691	0.218995
34- 5:	LE11371.1(4CL)	LE35614.1(4CL)	1e-157	0.118716	0.526684	0.225403
## Alignment 775: score=896.0 e_value=9.5e-48 N=18 Contig02484&Contig03641 plus
775- 0:	LE31308.1	LE02992.1	4e-61	0.374601	0.552526	0.67798	0.0393434
775- 1:	LE05305.1(C4H)	LE10027.1(C4H)	0	0.0351356	0.049142	0.71498
775- 2:	LE25332.1	LE29529.1	0	0.0225611	0.048083	0.46921
775- 3:	LE21970.1	LE34872.1	1e-108	0.00292042	0.00997521	0.292768
775- 4:	LE29847.1	LE12279.1	7e-131	0.0364312	0.0175723	2.07321
775- 5:	LE16791.1	LE18536.1	0	0.0116113	0.014107	0.823085
775- 6:	LE01720.1	LE00307.1	0	0.024785	0.0330228	0.750542
775- 7:	LE26491.1	LE08414.1	0	0.00844128	0.0235776	0.358022
775- 8:	LE02916.1	LE24765.1	2e-104	0.00878487	0.0396787	0.2214
775- 9:	LE24692.1	LE22781.1	4e-164	0.0311374	0.0660371	0.471513
775- 10:	LE04785.1	LE30246.1	4e-163	0.0435431	0.0774497	0.562211
775- 11:	LE17841.1	LE19432.1	0	0.0218638	0.0636755	0.343363
775- 12:	LE15715.1	LE13683.1	0	0.013666	0.0394494	0.346418
775- 13:	LE35388.1	LE17658.1	0	0.0793766	0.179207	0.442932
775- 14:	LE22112.1	LE02914.1	0	0.0107744	0.0174002	0.619211
775- 15:	LE26352.1	LE34533.1	2e-160	0.00950734	0.032385	0.293573
775- 16:	LE18469.1	LE01351.1	0	0.0209481	0.0392375	0.533879
775- 17:	LE29207.1	LE09066.2	5e-150	0.00412869	0.0316044	0.130636
## Alignment 122: score=300.0 e_value=5.8e-08 N=6 Contig00276&Contig01638 minus
122- 0:	LE02277.1	LE13068.1	7e-132	0.0908108	0.128768	0.705226	0.0328081
122- 1:	LE13967.1	LE27928.1	0	0.0269439	0.0231858	1.16209
122- 2:	LE18614.1(PGT)	LE00214.1(PGT)	0	0.00466806	0.0150507	0.310157
122- 3:	LE15665.1	LE15269.1	0	0.0218642	0.0362817	0.602623
122- 4:	LE21989.1	LE13368.1	0	0.00820652	0.0293346	0.279755
122- 5:	LE29687.1	LE13370.1	0	0.0754606	0.0862055	0.875357
## Alignment 320: score=328.0 e_value=7.6e-12 N=7 Contig00757&Contig01263 minus
320- 0:	LE17323.1	LE32621.1	5e-168	0.115122	0.517824	0.222319	0.536892
320- 1:	LE07794.1	LE07344.1	1e-85	0.0565391	0.316876	0.178427
320- 2:	LE07406.1	LE16967.1	3e-162	0.190989	0.784173	0.243555
320- 3:	LE22682.1(PGT)	LE15457.1(PGT)	3e-177	0.0656785	0.699155	0.0939398
320- 4:	LE11667.1	LE29309.1	0	0.0782947	0.349553	0.223985
320- 5:	LE23131.1	LE15439.1	3e-110	0.261099	0.648748	0.402466
320- 6:	LE34503.1	LE32184.1	1e-102	0.0797517	0.536892	0.148543
## Alignment 492: score=799.0 e_value=4.4e-38 N=16 Contig01263&Contig02139 plus
492- 0:	LE15439.1	LE03943.1	0	0.0767655	0.163544	0.469388	0.0379348
492- 1:	LE29309.1	LE29228.3	0	0.0575584	0.0530618	1.08474
492- 2:	LE32593.1	LE12504.2	6e-132	0.0556969	0.0418607	1.33053
492- 3:	LE04624.1	LE23376.1	0	0.0536525	0.0578833	0.926909
492- 4:	LE02970.1	LE02461.1	0	0.00864789	0.0186676	0.463256
492- 5:	LE18840.1	LE35638.1	0	0.0237743	0.0200212	1.18745
492- 6:	LE03305.1	LE17081.1	1e-154	0.0356286	0.0171338	2.07943
492- 7:	LE15457.1(PGT)	LE15643.1(PGT)	0	0.0143717	0.109739	0.130963
492- 8:	LE16967.1	LE23320.1	0	0.00820303	0.0160006	0.51267
492- 9:	LE00037.1	LE18034.1	0	0.0167442	0.0328059	0.510402
492- 10:	LE07344.1	LE04551.1	4e-103	0.0174173	0.0494413	0.352283
492- 11:	LE32621.1	LE30414.1	0	0.0420758	0.0776916	0.541575
492- 12:	LE05419.1	LE02655.1	0	0	0.00942668	0
492- 13:	LE31917.1	LE19488.1	0	0.0133771	0.00537293	2.48973
492- 14:	LE27976.1	LE33475.1	0	0.0227601	0.0340089	0.669238
492- 15:	LE15916.1	LE00850.1	1e-49	0.167335	0.281153	0.595173
## Alignment 496: score=1087.0 e_value=1.4e-64 N=23 Contig01263&Contig03226 minus
496- 0:	LE15439.1	LE14990.1	2e-161	0.183789	0.506396	0.362936	0.401452
496- 1:	LE29309.1	LE21290.1	0	0.104284	0.354253	0.294379
496- 2:	LE04624.1	LE28044.1	2e-141	0.186744	0.347878	0.536809
496- 3:	LE15457.1(PGT)	LE18770.1(PGT)	0	0.0748097	0.759063	0.0985553
496- 4:	LE16967.1	LE24480.1	0	0.0964098	0.624921	0.154275
496- 5:	LE07344.1	LE33070.1	8e-99	0.0421917	0.308846	0.136611
496- 6:	LE32621.1	LE28937.1	0	0.0926481	0.464194	0.199589
496- 7:	LE27976.1	LE34234.1	0	0.12538	0.375286	0.334091
496- 8:	LE15916.1	LE29161.1	4e-39	0.224581	0.638894	0.351515
496- 9:	LE03435.1	LE31844.1	0	0.0216845	0.369726	0.0586503
496- 10:	LE15452.1	LE22411.1	9e-116	0.1811	0.44341	0.408424
496- 11:	LE16466.1	LE22211.2	3e-163	0.100074	0.471577	0.212211
496- 12:	LE05646.1	LE17676.1	0	0.088322	0.390022	0.226454
496- 13:	LE14983.1	LE07288.1	9e-153	0.116899	0.455637	0.256561
496- 14:	LE09333.1	LE11042.1	0	0.138775	0.38226	0.363038
496- 15:	LE16784.1	LE20738.1	1e-82	0.420464	1.56427	0.268793
496- 16:	LE28971.1	LE26402.1	0	0.0622949	0.401452	0.155174
496- 17:	LE08755.1	LE28450.1	0	0.0859886	0.39331	0.218628
496- 18:	LE26777.1	LE10343.1	0	0.0371672	0.332571	0.111757
496- 19:	LE33301.1	LE15318.1	1e-93	0.0049917	0.504482	0.00989469
496- 20:	LE07100.1	LE08163.1	0	0.0433212	0.41247	0.105029
496- 21:	LE11620.1	LE17055.1	0	0.0711997	0.393427	0.180973
496- 22:	LE23663.1	LE26370.1	0	0.110391	0.38835	0.284257
## Alignment 323: score=1247.0 e_value=2e-70 N=25 Contig00757&Contig03226 plus
323- 0:	LE17323.1	LE28937.1	0	0.0530392	0.0595961	0.889978	0.0591075
323- 1:	LE02819.1	LE07107.1	0	0.065854	0.0705583	0.933327
323- 2:	LE06736.1	LE01963.1	0	0.00937663	0.0211427	0.443492
323- 3:	LE07794.1	LE33070.1	4e-106	0.00295567	0.0192937	0.153194
323- 4:	LE03577.1	LE13723.1	0	0.0630837	0.0863244	0.730775
323- 5:	LE07406.1	LE24480.1	0	0.131292	0.163076	0.805097
323- 6:	LE22682.1(PGT)	LE18770.1(PGT)	0	0.0405396	0.155876	0.260076
323- 7:	LE04257.1	LE33342.1	2e-166	0.0064586	0.00351083	1.83962
323- 8:	LE33788.1	LE30600.1	0	0.00676696	0.0219415	0.308409
323- 9:	LE30784.1	LE01193.1	0	0.0613684	0.102168	0.600663
323- 10:	LE11154.1	LE28044.1	0	0.0825308	0.122559	0.673397
323- 11:	LE32096.1	LE03362.1	0	0.0118504	0.0408079	0.290394
323- 12:	LE20958.1	LE22373.1	2e-144	0.0208528	0.0591075	0.352794
323- 13:	LE31610.1	LE23001.1	0	0.0327971	0.0381539	0.859602
323- 14:	LE11667.1	LE21290.1	0	0.0259016	0.0274777	0.942638
323- 15:	LE35583.1	LE02051.2	0	0.0332058	0.0429226	0.773619
323- 16:	LE24818.1	LE01876.1	0	0.0466404	0.0711507	0.655516
323- 17:	LE35684.1	LE11017.2	2e-166	0.0355759	0.0431299	0.824854
323- 18:	LE32524.1	LE17236.1	2e-129	0.0797225	0.152106	0.524124
323- 19:	LE33344.1	LE09138.1	1e-179	0.0272966	0.0597553	0.456807
323- 20:	LE06489.1	LE17535.1	3e-139	0.0939242	0.117353	0.800357
323- 21:	LE01133.1	LE04760.1	0	0.01762	0.0460503	0.382625
323- 22:	LE11103.1	LE30837.1	0	0.018367	0.02703	0.679504
323- 23:	LE23131.1	LE14990.1	0	0.0411936	0.0517008	0.796769
323- 24:	LE09840.1	LE02537.1	0	0.0423748	0.0610064	0.694595
## Alignment 621: score=520.0 e_value=7.2e-25 N=11 Contig01638&Contig03226 minus
621- 0:	LE07301.2	LE30837.1	0	0.0937069	0.249161	0.37609	0.427934
621- 1:	LE14129.1	LE04760.1	2e-45	0.448173	0.739192	0.606302
621- 2:	LE10969.1	LE17236.1	2e-118	0.186554	0.452155	0.412589
621- 3:	LE06688.1	LE01876.1	7e-171	0.175899	0.467411	0.376326
621- 4:	LE22452.1	LE02051.2	0	0.0114756	0.358248	0.0320327
621- 5:	LE32204.1	LE21290.1	7e-164	0.10868	0.25228	0.43079
621- 6:	LE25659.1	LE23001.1	0	0.133772	0.413934	0.323173
621- 7:	LE04497.1	LE28044.1	0	0.110532	0.427934	0.258292
621- 8:	LE12544.1	LE01193.1	0	0.101168	0.381356	0.265286
621- 9:	LE00214.1(PGT)	LE18770.1(PGT)	0	0.0537663	0.543954	0.0988436
621- 10:	LE09113.1	LE29161.1	3e-22	0.250845	0.996645	0.25169
## Alignment 719: score=379.0 e_value=1.1e-13 N=8 Contig02139&Contig03226 minus
719- 0:	LE03943.1	LE14990.1	0	0.121148	0.396204	0.305772	0.378092
719- 1:	LE29228.3	LE21290.1	0	0.111006	0.354579	0.313065
719- 2:	LE23376.1	LE28044.1	0	0.128239	0.35998	0.356239
719- 3:	LE15643.1(PGT)	LE18770.1(PGT)	0	0.0810281	0.612938	0.132196
719- 4:	LE23320.1	LE24480.1	0	0.0979292	0.591318	0.165612
719- 5:	LE04551.1	LE33070.1	9e-114	0.028502	0.279069	0.102133
719- 6:	LE30414.1	LE28937.1	0	0.0906148	0.451043	0.200901
719- 7:	LE33475.1	LE34234.1	0	0.120007	0.352773	0.340181
## Alignment 619: score=380.0 e_value=8.6e-14 N=8 Contig01638&Contig02139 plus
619- 0:	LE32204.1	LE29228.3	1e-160	0.123334	0.342861	0.35972	0.382892
619- 1:	LE04497.1	LE23376.1	0	0.121623	0.369028	0.329576
619- 2:	LE16096.3	LE02461.1	0	0.0625628	0.293348	0.213271
619- 3:	LE14090.1	LE35638.1	0	0.0714103	0.388625	0.183751
619- 4:	LE30385.1	LE17081.1	3e-82	0.190378	0.37716	0.504768
619- 5:	LE00214.1(PGT)	LE15643.1(PGT)	3e-177	0.0612421	0.675734	0.0906304
619- 6:	LE16166.1	LE19488.1	6e-165	0.166186	0.656778	0.253032
619- 7:	LE09113.1	LE00850.1	7e-19	0.384058	1.01665	0.377767
## Alignment 322: score=332.0 e_value=2e-11 N=7 Contig00757&Contig02139 minus
322- 0:	LE17323.1	LE30414.1	0	0.105046	0.502631	0.208993	0.484625
322- 1:	LE07794.1	LE04551.1	5e-101	0.040734	0.284431	0.143212
322- 2:	LE07406.1	LE23320.1	2e-173	0.197107	0.726878	0.271169
322- 3:	LE22682.1(PGT)	LE15643.1(PGT)	1e-172	0.0759202	0.619148	0.12262
322- 4:	LE11154.1	LE23376.1	1e-137	0.2005	0.484625	0.413723
322- 5:	LE11667.1	LE29228.3	0	0.110832	0.366533	0.302379
322- 6:	LE23131.1	LE03943.1	0	0.156054	0.463676	0.336558
## Alignment 395: score=848.0 e_value=4.8e-43 N=17 Contig01008&Contig01308 minus
395- 0:	LE21547.1	LE06686.1	6e-105	0.0176825	0.0100001	1.76823	0.0371593
395- 1:	LE12246.1	LE05400.1	0	0.0288864	0.0408717	0.706759
395- 2:	LE33343.1	LE00054.1	0	0.0334298	0.040433	0.826795
395- 3:	LE08640.1	LE23337.1	0	0.00156699	0.0103183	0.151865
395- 4:	LE18892.1	LE26226.1	0	0.0829914	0.117024	0.709182
395- 5:	LE35615.1	LE00843.1	0	0.0711265	0.0843905	0.842826
395- 6:	LE14027.1	LE15383.1	0	0.0235135	0.0463594	0.5072
395- 7:	LE21816.1	LE10581.1	0	0.0291885	0.0374373	0.779665
395- 8:	LE34465.1	LE09217.1	0	0.0152191	0.0143496	1.06059
395- 9:	LE25230.1	LE06002.1	2e-113	0.0105543	0.0371593	0.284028
395- 10:	LE07479.1	LE27054.1	1e-66	0.0733493	0.0921634	0.795862
395- 11:	LE31962.1	LE30022.1	0	0.00721333	0.0235683	0.30606
395- 12:	LE12957.1(PGT)	LE19841.1(PGT)	0	0.0162755	0.0385029	0.422709
395- 13:	LE13033.1	LE34719.1	0	0.0339883	0.0252942	1.34372
395- 14:	LE23738.3	LE12716.1	0	0.0166051	0.00566843	2.9294
395- 15:	LE34206.1	LE20094.1	0	0.00381256	0.00641372	0.594438
395- 16:	LE08858.2	LE20461.1	0	0.00408041	0.00780038	0.523104
## Alignment 396: score=376.0 e_value=1.2e-14 N=8 Contig01008&Contig02874 minus
396- 0:	LE12246.1	LE13163.1	0	0.112285	0.350261	0.320575	0.35312
396- 1:	LE33343.1	LE34029.1	0	0.0741655	0.28635	0.259003
396- 2:	LE18892.1	LE35631.1	0	0.104429	0.288837	0.361551
396- 3:	LE34280.1	LE00378.1	2e-69	0.0540053	0.355978	0.15171
396- 4:	LE21816.1	LE26605.1	0	0.132593	0.406212	0.326412
396- 5:	LE31962.1	LE12200.1	0	0.0746848	0.336674	0.221831
396- 6:	LE12957.1(PGT)	LE04023.1(PGT)	0	0.0365153	0.576324	0.0633591
396- 7:	LE13033.1	LE02941.1	0	0.0603325	0.359311	0.167912
## Alignment 514: score=790.0 e_value=1e-44 N=17 Contig01308&Contig02874 plus
514- 0:	LE23812.1	LE14650.1	1e-95	0.0353303	0.3419	0.103335	0.415246
514- 1:	LE26678.1	LE25652.1	0	0.0238115	0.338989	0.0702428
514- 2:	LE34719.1	LE02941.1	0	0.0486313	0.33266	0.146189
514- 3:	LE19841.1(PGT)	LE04023.1(PGT)	3e-175	0.0491265	0.539802	0.0910082
514- 4:	LE30022.1	LE12200.1	0	0.0762852	0.322457	0.236575
514- 5:	LE10581.1	LE26605.1	0	0.149737	0.440536	0.339897
514- 6:	LE26226.1	LE35631.1	0	0.198358	0.422572	0.469405
514- 7:	LE00054.1	LE34029.1	0	0.082919	0.312473	0.265364
514- 8:	LE05400.1	LE13163.1	0	0.133351	0.380853	0.350136
514- 9:	LE29381.1	LE02372.1	4e-153	0.0883464	0.458284	0.192777
514- 10:	LE31287.1	LE25167.1	0	0.0878635	0.396679	0.221498
514- 11:	LE14102.1	LE21926.1	5e-151	0.038238	0.329866	0.11592
514- 12:	LE04923.1	LE16018.1	3e-141	0.0940387	0.439233	0.214097
514- 13:	LE15854.1	LE11721.1	0	0.0484882	0.415246	0.11677
514- 14:	LE22739.1	LE02960.1	0	0.14939	0.471087	0.317118
514- 15:	LE14684.1	LE20492.1	3e-117	0.0999665	0.553042	0.180758
514- 16:	LE02989.1	LE05384.3	0	0.254861	0.910806	0.279819
## Alignment 556: score=549.0 e_value=6.1e-23 N=11 Contig01467&Contig02107 minus
556- 0:	LE04511.1	LE31169.1	0	0.00579377	0.0331546	0.17475	0.0566683
556- 1:	LE07610.1	LE26269.1	3e-48	0	0	NaN
556- 2:	LE12003.1	LE23987.1	0	0.0175114	0.0233823	0.748915
556- 3:	LE31152.1	LE23963.1	5e-153	0.00812191	0.0126987	0.639585
556- 4:	LE14422.1	LE03656.1	0	0.0425034	0.0635026	0.669318
556- 5:	LE07175.1(PGT)	LE28127.1(PGT)	0	0.0436338	0.0579092	0.753486
556- 6:	LE30475.1	LE01520.1	0	0.0204587	0.0566683	0.361026
556- 7:	LE17355.1	LE27353.1	0	0.0323909	0.0644928	0.502241
556- 8:	LE35850.1	LE25856.1	0	0.0291693	0.0585567	0.498137
556- 9:	LE32313.1	LE17569.1	0	0.044338	0.0352229	1.25878
556- 10:	LE30056.1	LE35911.1	0	0.0702079	0.119772	0.586178
## Alignment 321: score=480.0 e_value=1.1e-20 N=10 Contig00757&Contig01638 minus
321- 0:	LE05850.1(PGT)	LE00214.1(PGT)	3e-79	0.146695	0.566475	0.258961	0.454388
321- 1:	LE30784.1	LE12544.1	0	0.146162	0.413478	0.353493
321- 2:	LE11154.1	LE04497.1	9e-157	0.17737	0.511283	0.346912
321- 3:	LE31610.1	LE25659.1	0	0.146477	0.450711	0.324991
321- 4:	LE11667.1	LE32204.1	5e-154	0.115571	0.269056	0.429542
321- 5:	LE35583.1	LE22452.1	0	0.0439795	0.406408	0.108215
321- 6:	LE24818.1	LE06688.1	0	0.160978	0.458066	0.351429
321- 7:	LE32524.1	LE10969.1	5e-101	0.18314	0.482827	0.379307
321- 8:	LE01133.1	LE14129.1	8e-40	0.487802	0.6632	0.735528
321- 9:	LE11103.1	LE07301.2	0	0.111453	0.310948	0.358428
## Alignment 333: score=547.0 e_value=6.4e-22 N=11 Contig00796&Contig01417 plus
333- 0:	LE17888.1	LE17973.2	8e-175	0.122867	0.206704	0.59441	0.0533741
333- 1:	LE07604.1	LE31921.2	0	0.0252648	0.0437989	0.576835
333- 2:	LE08704.1(GHQ3''H)	LE25459.1(GHQ3''H)	0	0.0339959	0.0611791	0.555678
333- 3:	LE04990.1	LE12385.1	5e-134	0.0717756	0.106691	0.672741
333- 4:	LE29486.1	LE03920.1	4e-101	0.0397748	0.0203921	1.9505
333- 5:	LE02351.1	LE23661.1	2e-116	0.0202314	0.0424834	0.476218
333- 6:	LE09881.1	LE09356.1	0	0.0276812	0.0448008	0.617872
333- 7:	LE27800.1	LE21230.1	0	0.0246963	0.0404262	0.610898
333- 8:	LE15342.1	LE16568.1	3e-127	0.0475963	0.0533741	0.891749
333- 9:	LE25900.1	LE12191.1	3e-100	0.0352656	0.0705052	0.500184
333- 10:	LE04330.1	LE13807.1	1e-64	0.0643001	0.141077	0.455779
