# Supplementary material for: Genomics meets metabolomics: decoding Arnebia tschimganica and the shikonin biosynthesis pathway
Source: Hortic Res. 2026 Mar 3;13(6):uhag077. doi: 10.1093/hr/uhag077 (PMC13253341; doi:10.1093/hr/uhag077)
Supplement: Web_Material_uhag077 [file web_material_uhag077.zip › Supplementary Table 11-new.xlsx]

## Sheet: Sheet1
Supplementary Table 11. Partial metabolites of A. tschimganica root and L. erythrorhizon root identified by widely targeted metabolomics.
Index	Molecular weight (Da)	Formula	Compounds	Class I	Class II	CAS	Ats-R1	Ats-R2	Ats-R3	Ler-R1	Ler-R2	Ler-R3	Ats-CV	Le-CV	QC-CV
Zbzp002619	299.173	C15H25NO5	heliospathuline	Alkaloids	Pyrrole alkaloids	-	2.67548e+07	4.28117e+07	1.04788e+07	1.13731e+07	1.39231e+07	4.67706e+06	0.605905	0.477969	0.00302876
pmb0856	479.301	C23H46NO7P	LysoPE 18:1(2n isomer)	Lipids	LPE	-	5038.99	12794.9	18854.9	257899	770256	769868	0.566273	0.493371	0.00303645
Ymjm000139	360.157	C20H24O6	Dihydrodehydrodiconiferyl alcohol	Lignans and Coumarins	Lignans	126253-41-6	533692	815348	709880	305634	784581	541212	0.207342	0.440383	0.004884
Lmhp010515	509.348	C25H52NO7P	LysoPC 17:0(2n isomer)	Lipids	LPC	-	73780.8	80433.9	63265.9	6616.62	2665.28	13066.9	0.119405	0.704817	0.00577119
Smfn005554	344.09	C18H16O7	clinopodic acid A	Phenolic acids	Phenolic acids	145757-61-5	673387	612435	351186	244073	454163	4.33446e+06	0.313674	1.37302	0.00668489
Hmqn002118	162.032	C9H6O3	7-Hydroxycoumarin;Umbelliferone	Lignans and Coumarins	Coumarins	93-35-6	422869	801843	879816	382879	643668	585504	0.348447	0.25477	0.00764403
Zbzn013173	372.157	C21H24O6	α-Methyl n-butyryl Shikonin	Quinones	Quinones	-	0	0	0	495719	702031	664923	0	0.177131	0.00803606
pmb0883	481.317	C23H48NO7P	LysoPE 18:0	Lipids	LPE	69747-55-3	969.133	1207.09	1964.6	37562.8	53695.7	76422.8	0.37662	0.349289	0.00922544
pmd0160	453.286	C21H44NO7P	LysoPE 16:0(2n isomer)	Lipids	LPE	-	23572.5	59941.9	82302.8	1.22161e+06	1.85147e+06	2.2951e+06	0.536294	0.301461	0.0102963
mws1195	178.063	C10H10O3	p-Coumaric acid methyl ester	Phenolic acids	Phenolic acids	3943-97-3	1.75606e+06	2.58071e+06	1.19728e+06	26834.8	60799.6	42479.4	0.377277	0.391963	0.0110238
MW0136833	254.058	C15H10O4	7,3'-Dihydroxyflavone	Flavonoids	Flavones	108238-40-0	127350	142960	161677	5846.27	9366.24	30144.9	0.119356	0.868513	0.0110929
Llmp123105	397.21	C20H31NO7	Heliosupine	Alkaloids	Pyrrole alkaloids	32728-78-2	5005	5518.45	1202.6	996557	923138	1.08383e+06	0.603159	0.0803516	0.011423
Lmrn002746	132.079	C6H12O3	2-Hydroxy-4-methylpentanoic acid	Organic acids	Organic acids	498-36-2	360775	457987	147898	34061.6	46336.3	23609.8	0.492208	0.328114	0.0115841
mws0367	278.225	C18H30O2	α-Linolenic Acid*	Lipids	Free fatty acids	463-40-1	1.41963e+07	1.24872e+07	9.11082e+06	8.55935e+06	1.05678e+07	1.14342e+07	0.216896	0.144764	0.0118021
MW0136663	268.074	C16H12O4	6-Hydroxy-2'-methoxyflavone	Flavonoids	Flavones	61546-59-6	1.14819e+06	426327	1.44288e+06	4167.66	3677.47	5514.81	0.520006	0.213637	0.0120011
Qmyp101120	234.162	C15H22O2	Procurcumenol(ISO1)	Terpenoids	Sesquiterpenoids	-	160692	447411	255372	46774.8	202157	63153.7	0.507562	0.820694	0.0128667
Lakn003294	344.111	C15H20O9	2-β-D-Glucopyranosyloxy-5-hydroxyphenylacetic acidmethylester	Phenolic acids	Phenolic acids	-	477930	567237	361330	78944.9	89176.4	120917	0.220238	0.227155	0.0130503
Zmsp001834	168.042	C8H8O4	2,6-Dimethoxy-1,4-benzoquinone	Quinones	Quinones	530-55-2	6.93717e+06	6.91404e+06	5.70949e+06	784089	2.32295e+06	3.02353e+06	0.107699	0.560587	0.0136299
mws4053	456.36	C30H48O3	3-Hydroxyurs-12-en-28-oic acid (Ursolic acid)	Terpenoids	Triterpene	77-52-1	280435	361730	458875	119010	1.19283e+06	520328	0.243417	0.888432	0.0141212
Lmjp006246	272.105	C16H16O4	9-Methoxy-α-Lapachone	Quinones	Quinones	35241-80-6	1001.08	1999.54	6874.63	303166	155481	116938	0.954741	0.512347	0.0141783
Waln010192	577.338	C28H52NO9P	2-(2,3-dihydroxypropoxy)-3-(((2-(dimethylamino)ethoxy)(hydroxy)phosphoryl)oxy)propyl (8E,11Z,14Z)-octadeca-8,11,14-trienoate*	Lipids	LPE	-	191318	244141	227062	224831	641576	613868	0.12206	0.472253	0.0142758
Waln011009	579.354	C28H54NO9P	2-(2,3-dihydroxypropoxy)-3-(((2-(dimethylamino)ethoxy)(hydroxy)phosphoryl)oxy)propyl (11Z,14Z)-octadeca-11,14-dienoate*	Lipids	LPE	-	291645	443472	381334	884633	2.11547e+06	2.21134e+06	0.205103	0.425902	0.0147642
pme2292	88.1	C4H12N2	Putrescine	Alkaloids	Alkaloids	110-60-1	81860	29703.5	54305.1	57543	97573.1	42460	0.471919	0.432472	0.015881
pmb0865	517.317	C26H48NO7P	LysoPC 18:3(2n isomer)	Lipids	LPC	-	1.14378e+07	7.3565e+06	1.35914e+07	3.05089e+06	6.7545e+06	8.54458e+06	0.293346	0.458067	0.0159212
mws0628	122.037	C7H6O2	4-Hydroxybenzaldehyde	Phenolic acids	Phenolic acids	123-08-0	184214	236948	184214	160345	198839	185766	0.150879	0.10776	0.0160582
MWS20154	314.079	C17H14O6	Nepetoidin B	Phenolic acids	Phenolic acids	55486-06-1	19439.2	51329.2	64786.7	124960	326900	271785	0.515431	0.432739	0.0162742
Wasn002933	374.121	C16H22O10	1-O-(3,4,5-Trimethoxybenzoyl)-B-D-Glucopyranoside	Phenolic acids	Phenolic acids	-	186707	160556	246784	8528.83	14834.9	14968.9	0.223278	0.288013	0.0171932
Hmcp009963	180.138	C11H18NO+	Candicine	Alkaloids	Phenolamine	6656-13-9	234584	710874	269911	150441	446268	244869	0.655052	0.538642	0.0177638
zjgp122320	162.032	C9H6O3	6-hydroxycoumarin	Lignans and Coumarins	Coumarins	6093-68-1	1.6794e+07	2.39884e+07	3.16779e+07	1.03985e+07	1.54439e+07	1.77218e+07	0.308169	0.258087	0.0183974
pmc0960	543.332	C28H50NO7P	LysoPC 20:4	Lipids	LPC	-	252037	126126	225979	4054.3	8975.42	10699.5	0.330033	0.435969	0.0185001
mws0289	479.301	C23H46NO7P	LysoPE 18:1	Lipids	LPE	89576-29-4	10300.6	36504.2	49380.5	172691	343818	391624	0.621148	0.380263	0.0188034
Zmhn002334	356.111	C16H20O9	6-O-Feruloyl-β-D-glucose	Phenolic acids	Phenolic acids	137887-25-3	539178	582874	1.18456e+06	65090.4	101899	84011.6	0.469077	0.220001	0.0194746
Lmhp008718	505.317	C25H48NO7P	LysoPC 17:2	Lipids	LPC	-	43606	66750.7	88076.6	11865	17573.1	31461.3	0.336256	0.496493	0.0196923
Sasn005261	344.09	C18H16O7	Isorinic acid	Phenolic acids	Phenolic acids	-	2.47231e+06	1.14604e+06	1.22933e+06	1.37143e+06	1.92327e+06	2.67056e+06	0.459714	0.327905	0.0197248
Zmyn005384	300.266	C18H36O3	2R-Hydroxyoctadecanoic Acid*	Lipids	Free fatty acids	26633-48-7	13715.2	10070.9	13106.8	68719.8	95241.9	89442.6	0.158751	0.165071	0.0197522
Zbzn010561	376.189	C21H28O6	Hydroxy-Dihydroshikonofuran B	Quinones	Quinones	-	4488.14	11037.7	766.91	1.73942e+07	1.22995e+07	7.9944e+06	0.957463	0.374555	0.0197614
Lmhp008885	439.27	C20H42NO7P	LysoPE 15:0(2n isomer)	Lipids	LPE	-	0	1577.67	1751.86	22170.7	41357.9	43597.6	0.86258	0.329826	0.0201922
Zbzn013047	372.157	C21H24O6	a-methylbutyryl-shikonin	Quinones	Quinones	-	33950.8	9447.72	12711.5	100624	122439	143947	0.711379	0.177065	0.0202414
Lmjp007132	258.089	C15H14O4	9-Hydroxy-α-Lapachone*	Quinones	Quinones	22333-58-0	1854.39	1547.78	1162.42	647978	224131	216098	0.227884	0.681101	0.0202986
Lmhp008763	451.27	C21H42NO7P	LysoPE 16:1(2n isomer)	Lipids	LPE	-	1550.43	7050.31	22710.3	15068.3	25794	28959.5	1.05192	0.312814	0.0204788
Zbcn009882	288.1	C16H16O5	arnebin-4	Quinones	Quinones	-	15214	11908.8	4411.03	15232447	1.48511e+07	6.04175e+06	0.526617	0.431802	0.0204949
Zmdn003987	552.127	C28H24O12	Methyl salvianolate H	Phenolic acids	Phenolic acids	-	1.19177e+08	4.03545e+07	1.03307e+08	4.55988e+06	2.10698e+06	2.25303e+06	0.475833	0.462773	0.0205879
Wmyn000214	468.09	C20H20O13	gentisic acid 5-O-β-D-(6'-O-galloyl)-gluco-pyranoside	Phenolic acids	Phenolic acids	-	3.94574e+06	3.94786e+06	1.87429e+06	6857.41	12087	17260.9	0.367499	0.431023	0.0207663
mws0596	153.043	C7H7NO3	3-Hydroxyanthranilic acid	Alkaloids	Phenolamine	548-93-6	43242.7	39782	30005	62153.6	73254.8	318502	0.182219	0.957707	0.0211169
Lmbn001467	159.089	C7H13NO3	5-Acetamidopentanoic Acid	Organic acids	Organic acids	1072-10-2	691572	807820	542171	144492	375955	508817	0.195687	0.537391	0.0212943
mad2085	458.085	C22H18O11	Caffeoyl-p-coumaroyltartaric acid	Phenolic acids	Phenolic acids	-	13923.2	23293.3	40912.9	148513	206206	233350	0.52618	0.221022	0.0214363
Lmyn012331	282.256	C18H34O2	Petroselinic acid*	Lipids	Free fatty acids	593-39-5	3.98779e+06	3.18325e+06	3.66508e+06	1.72769e+06	2.11377e+06	1.81544e+06	0.112093	0.10733	0.0214865
mws1212	208.074	C11H12O4	Ferulic acid methyl ester	Phenolic acids	Phenolic acids	2309-07-1	648353	715854	696350	41484.8	233532	56749	0.0505758	0.965246	0.0218952
pmn001710	522.137	C24H26O13	Rosmarinic acid-3'-O-glucoside	Phenolic acids	Phenolic acids	910028-78-3	7.47442e+06	5.98177e+06	1.09461e+07	1.10895e+06	1.98076e+06	1.19506e+06	0.313137	0.336363	0.0220473
mws0396	282.256	C18H34O2	Elaidic Acid*	Lipids	Free fatty acids	112-79-8	1.02285e+07	8.19119e+06	9.17905e+06	4.88464e+06	5.91077e+06	4.54339e+06	0.110746	0.139197	0.0223207
Wbwp006397	356.126	C20H20O6	(3r,4r)-3-(2h-1,3-benzodioxol-5-ylmethyl)-4-[(4-hydroxy-3-methoxyphenyl)methyl]oxolan-2-one	Lignans and Coumarins	Lignans	-	58576.6	51356.2	56754.3	3501.03	4055.56	11135.7	0.0675795	0.683197	0.0227039
MW0136827	286.048	C15H10O6	7,3',4',5'-Tetrahydroxyflavone	Flavonoids	Flavones	67858-31-5	708927	354279	746340	4.04777e+07	1.63389e+07	3.2926e+07	0.358708	0.412782	0.0235421
pmp001273	519.332	C26H50NO7P	LysoPC 18:2	Lipids	LPC	-	9.0016e+06	1.45834e+07	1.28726e+07	2.2542e+06	3.54241e+06	3.76752e+06	0.23532	0.256122	0.0237615
mws0542	492.106	C26H20O10	Salvianolic acid C	Phenolic acids	Phenolic acids	115841-09-3	1.36934e+06	1.49655e+06	1.79224e+06	8.09859e+06	1.02473e+07	7.79736e+06	0.139739	0.153313	0.0238135
pme1654	210.126	C12H18O3	Jasmonic acid	Organic acids	Organic acids	77026-92-7	671004	414270	72752.9	27263.1	64227.5	530170	0.777508	1.35263	0.0241872
Sasn006935	554.142	C28H26O12	Cleroden G	Phenolic acids	Phenolic acids	-	204010	297487	81836.1	14089.4	12985.3	79622.6	0.556165	1.07289	0.0245385
mws0126	523.364	C26H54NO7P	LysoPC 18:0	Lipids	LPC	19420-57-6	510868	665843	486959	367486	378013	470135	0.175122	0.139363	0.0245787
Zbzn012831	388.152	C21H24O7	lithospermidin A	Quinones	Quinones	-	96538.6	51708.7	31087.9	4.13832e+06	4.5938e+06	8.18983e+06	0.559788	0.39346	0.0245951
MWS1837	157.11	C8H15NO2	Tranexamic Acid	Organic acids	Organic acids	1197-18-8	974998	1.07025e+06	925992	8611.3	11205.8	15059.2	0.0740649	0.279077	0.0247771
mws1013	178.027	C9H6O4	Esculetin (6,7-Dihydroxycoumarin)	Lignans and Coumarins	Coumarins	305-01-1	1.04337e+06	1.77143e+06	1.69458e+06	214219	326884	292822	0.266119	0.207866	0.0248771
MWSmce421	288.1	C16H16O5	Alkannin*	Quinones	Quinones	517-88-4	6722.97	1255.12	1338	5.04278e+06	4.93829e+06	1.87807e+06	1.00897	0.454774	0.0251944
pmb0168	699.484	C38H70NO8P	PC(16:1/14:1)	Lipids	PC	-	2032.34	1719.02	8000.02	3185.63	25243.3	31649.5	0.903559	0.745621	0.0252881
Zaxn005611	316.24	C21H32O2	Methyl abieta	Terpenoids	Ditepenoids	-	22306.8	10902.4	3.06335e+06	19944.6	9	6224.71	1.7042	1.16896	0.0255588
Zbzp003562	397.21	C20H31NO7	echiupinine-N-oxide	Alkaloids	Pyrrole alkaloids	-	0	0	0	1.55508e+06	462642	1.58415e+06	0	0.532454	0.0257281
Zbzp002253	285.194	C15H27NO4	coromandaline	Alkaloids	Pyrrole alkaloids	68473-86-9	5.506e+06	6.26242e+06	2.97698e+06	5677978	1.38088e+07	3.1842e+07	0.350055	0.782643	0.0258825
Lhmp102844	218.167	C15H22O	1-Cis-5-cis-germacrone	Terpenoids	Sesquiterpenoids	-	26343.4	52148.5	25527.4	22500.6	19603	13847.7	0.43664	0.236154	0.0262326
mws2368	138.068	C8H10O2	Tyrosol; 4-Hydroxyphenylethanol	Phenolic acids	Phenolic acids	501-94-0	2.58107e+06	1.871e+06	1.49634e+06	22767.3	33858.1	34693.4	0.277859	0.218713	0.0264238
MWS20153	314.079	C17H14O6	Nepetoidin A	Phenolic acids	Phenolic acids	-	18879.9	49674.8	64331.7	126467	320499	252272	0.523721	0.4223	0.0265083
Zmtn001464	205.037	C10H7NO4	4,8-Dihydroxyquinoline-2-carboxylic acid	Organic acids	Organic acids	59-00-7	14872.4	32063.7	42996.6	1.27309e+06	1.56771e+06	1.1092e+06	0.472943	0.176461	0.0265551
Yajn003986	446.215	C21H34O10	Dihydropenstemide	Terpenoids	Monoterpenoids	-	361968	665513	487468	158075	24013.7	136895	0.302047	0.677795	0.0265719
Lhgp080602	234.162	C15H22O2	8-Keto-9(10)-α-patchoulene-4α-ol	Terpenoids	Sesquiterpenoids	-	822186	1.68636e+06	1.23869e+06	1.20792e+06	1.40962e+06	813695	0.346	0.265008	0.0268163
mws0014	194.058	C10H10O4	Ferulic acid	Phenolic acids	Phenolic acids	537-98-4	472618	303048	254573	50937.5	132369	184762	0.333387	0.549642	0.0270008
zjzp121610	234.162	C15H22O2	10α-9-oxoageraphorone	Terpenoids	Sesquiterpenoids	-	566659	1.29831e+06	1.02958e+06	943311	1.02836e+06	639672	0.383577	0.234743	0.027561
Smhp003394	299.173	C15H25NO5	Lycopsamine	Alkaloids	Pyrrole alkaloids	10285-07-1	2.66123e+07	4.51002e+07	9.80144e+06	1.26793e+07	1.37228e+07	3.70595e+06	0.649803	0.548701	0.0275658
Qmdp112415	290.225	C19H30O2	9,13-Epoxy-16-norlabda-13E-en-15-al(ISO)	Terpenoids	Ditepenoids	-	64793.2	88927.3	64963.6	3252.65	9369.58	3017.76	0.190479	0.690792	0.0277459
mws0237	188.105	C9H16O4	Azelaic acid	Organic acids	Organic acids	123-99-9	269030	218800	214908	307882	402193	483915	0.128868	0.221337	0.0278751
pmp001281	521.348	C26H52NO7P	LysoPC 18:1	Lipids	LPC	-	5.31343e+06	7.64231e+06	3.87013e+06	756350	1.62184e+06	1.41546e+06	0.339359	0.357479	0.028509
mws0131	296.308	C20H40O	Phytol	Lipids	Free fatty acids	7541-49-3	16273	12127.8	22843.9	0	0	0	0.316343	0	0.0288183
Lafp007563	218.167	C15H22O	Costal	Terpenoids	Sesquiterpenoids	-	118215	202963	192550	66864.9	345083	113983	0.269893	0.849368	0.0289915
Waln010743	579.354	C28H54NO9P	1-(2,3-dihydroxypropoxy)-3-(((2-(dimethylamino)ethoxy)(hydroxy)phosphoryl)oxy)propan-2-yl (11Z,14Z)-octadeca-11,14-dienoate*	Lipids	LPE	-	278467	422203	386330	872072	2.14463e+06	2.21494e+06	0.206475	0.433416	0.0291482
MWSmce034	418.126	C21H22O9	Aloin B	Quinones	Anthraquinone	28371-16-6	22022	631369	1.05873e+06	3319.11	5398.54	16437.5	0.912919	0.840866	0.0292671
Sasn005450	748.2	C38H36O16	Cleroden E	Phenolic acids	Phenolic acids	-	458378	1.00789e+06	1.36984e+06	2.46861e+07	24862473	2.12344e+07	0.485459	0.0867022	0.0292681
Qmjp080606	220.183	C15H24O	Acolamone	Terpenoids	Sesquiterpenoids	39012-14-1	416172	933061	557330	191983	296801	172837	0.420392	0.302591	0.0293174
Zmyp00400	141.115	C8H15NO	(hexahydro-1H-pyrrolizin-1-yl)methanol	Alkaloids	Pyrrole alkaloids	28639-18-1	330597	613104	988522	248155	2.65e+06	1.87002e+06	0.512447	0.770904	0.0294655
Wbmn014614	498.371	C32H50O4	3-Acetoxyolean-12-en-27-oic acid	Terpenoids	Triterpene	-	4172.21	3643.3	3848.77	5798.61	6467.18	6400.79	0.068579	0.0591966	0.0295781
pme3207	142.027	C6H6O4	Muconic acid	Organic acids	Organic acids	1119-72-8	4.60043e+06	4.11168e+06	4.9484e+06	6.36943e+06	4.5107e+06	2.00699e+07	0.092309	0.823667	0.0296298
Hmcp000233	157.147	C9H19NO	Dihydro-N-methylisopelletierine	Alkaloids	Piperidine alkaloids	-	9.89104e+06	1.17902e+07	9.57155e+06	323235	823020	335092	0.115132	0.577562	0.0297671
Saln000494	564.184	C27H32O13	6-O-E-P-Methoxycinnamoyl Scandoside Methyl Ester	Terpenoids	Monoterpenoids	-	1.29568e+07	2.48601e+07	2.076e+07	1.10047e+07	1.98831e+07	1.97683e+07	0.30969	0.301628	0.0298653
Waln011524	555.354	C26H54NO9P	1-(2,3-dihydroxypropoxy)-3-(((2-(dimethylamino)ethoxy)(hydroxy)phosphoryl)oxy)propan-2-yl palmitate*	Lipids	LPE	-	651709	794625	452109	416985	591342	626341	0.271862	0.205808	0.0305442
pmb0874	477.286	C23H44NO7P	LysoPE 18:2(2n isomer)	Lipids	LPE	-	28394.2	82233.3	135222	2.21821e+06	4.73e+06	6.95007e+06	0.651795	0.511019	0.0311413
MWSHC2022	361.113	C15H20O10	Glucosyringic acid	Phenolic acids	Phenolic acids	33228-65-8	6.60185e+06	5.85582e+06	9.73539e+06	1.6786e+06	2.18034e+06	4.01802e+06	0.278274	0.469082	0.0313385
MEDTN00717	314.188	C20H26O3	4-Oxoretinoic acid	Organic acids	Organic acids	64907-22-8	486346	1.29741e+06	434978	1.20816e+06	2.2541e+06	1.71678e+06	0.654129	0.302972	0.031395
MWSHY0202	236.084	C16H12O2	6-Methylflavone	Flavonoids	Flavones	29976-75-8	5.92818e+06	1.28012e+07	7.80531e+06	5.51868e+06	4.5663e+06	2.82508e+06	0.401644	0.317408	0.0315861
pmb2620	208.074	C11H12O4	3,4-Dimethoxycinnamic acid	Phenolic acids	Phenolic acids	2316-26-9	160000	113891	144452	28839.8	175388	46752.6	0.168222	0.955556	0.0322677
pmn001705	472.355	C30H48O4	3,24-Dihydroxy-17,21-semiacetal-12(13)oleanolic fruit	Terpenoids	Triterpene	-	1.44626e+06	945702	2.55513e+06	319118	2.2078e+06	3.8779e+06	0.499477	0.833986	0.0326791
Cmpp008880	244.11	C15H16O3	Suberosin	Lignans and Coumarins	Coumarins	581-31-7	51478.2	157967	120053	4463.37	3505.98	2559.9	0.49143	0.27117	0.0327201
MWS4295	300.266	C18H36O3	DL-2-hydroxystearic acid*	Lipids	Free fatty acids	629-22-1	13103.2	11460.6	10781.5	65894.8	92656.1	91684.8	0.101319	0.181965	0.033012
pmn001361	538.111	C27H22O12	Salvianolic acid I	Phenolic acids	Phenolic acids	150072-80-3	6.18233e+07	8.17847e+07	8.02862e+07	3.19944e+07	8.75257e+06	2.36059e+06	0.148964	1.0853	0.0333026
Zmyn005252	286.251	C17H34O3	3-Hydroxy-palmitic acid methyl ester	Lipids	Free fatty acids	51883-36-4	119188	85182.2	48574	2215.22	2465.37	2912.7	0.418849	0.139606	0.0333244
pme3009	174.016	C6H6O6	Trans-Citridic acid	Organic acids	Organic acids	4023-65-8	861623	499921	800818	510809	466807	531946	0.268702	0.0660421	0.0334679
MW0009415	136.052	C8H8O2	Phenylacetic acid	Organic acids	Organic acids	103-82-2	32537.6	25872.9	16241	21575.4	21023.9	131059	0.329259	1.09474	0.0335691
Zbzp002654	299.173	C15H25NO5	indieine-N-oxide	Alkaloids	Pyrrole alkaloids	-	6.60622e+06	1.07217e+07	2.99993e+06	2.97882e+06	3.45507e+06	978849	0.570207	0.531756	0.0335737
pmp001270	493.317	C24H48NO7P	LysoPC 16:1	Lipids	LPC	76790-27-7	673498	586896	539123	60238.7	99894	122723	0.113557	0.33534	0.0336973
Qmyp101232	224.141	C13H20O3	Vomifoliol	Terpenoids	Monoterpenoids	189351-15-3	51680.2	17669.2	78396.3	3.64848e+06	1.28613e+06	2.89456e+06	0.618018	0.462369	0.0337443
Zbqn006727	240.042	C14H8O4	Quinizarin; 1,4-Dihydroxyanthraquinone	Quinones	Anthraquinone	81-64-1	22138.1	20610.7	1983.77	0	0	0	0.752552	0	0.03389
MW0131429	254.058	C15H10O4	3,2'-Dihydroxyflavone	Flavonoids	Flavones	6068-76-4	202306	401674	585819	924496	2.54672e+06	2.03604e+06	0.483628	0.451832	0.0339385
MWSprf008	330.11	C18H18O6	Acetylshikonin	Quinones	Quinones	24502-78-1	0	9	9	130335	124921	129251	0	0.0223487	0.0340752
Smpn011792	472.355	C30H48O4	2,3-Dihydroxy-12-ursen-28-oic acid*	Terpenoids	Triterpene	-	1.34934e+06	1.04833e+06	2.32331e+06	300713	2.09741e+06	3.90611e+06	0.423492	0.857854	0.0341149
MWSmce547	388.152	C21H24O7	β-Hydroxyisovalerylshikonin	Quinones	Quinones	7415-78-3	12491.5	3888.84	2697.49	1.12294e+07	7.19235e+06	7.09976e+06	0.840343	0.277174	0.0341614
pmd0143	551.395	C28H58NO7P	LysoPC 20:0	Lipids	LPC	108341-80-6	14394.8	20732.1	8803.62	3482.83	4269.97	2029.45	0.407563	0.348585	0.0345995
MEDP1341	519.332	C26H50NO7P	1-(9Z,12Z-octadecadienoyl)-sn-glycero-3-phosphocholine	Lipids	LPC	22252-07-9	323660	450374	417556	868223	2.07894e+06	2.41316e+06	0.165572	0.454927	0.0346334
MW0103150	218.167	C15H22O	Xanthorrhizol	Phenolic acids	Phenolic acids	30199-26-9	7499.99	55031.5	34444.9	29539.9	98517.3	54763.1	0.737391	0.572711	0.0346656
MWSmce213	370.142	C21H22O6	β,β-Dimethylacrylshikonin	Phenolic acids	Phenolic acids	24502-79-2	22536.3	6166.26	7324.94	1.07158e+07	1.52754e+07	1.47015e+07	0.760683	0.183087	0.0351228
pmn001690	328.152	C16H24O7	3-Hydroxy-4-isopropylbenzylalcohol-3-O-glucoside	Phenolic acids	Phenolic acids	-	2.05458e+06	3.48969e+06	2.42906e+06	40564.1	142888	32165.4	0.280081	0.857692	0.0351703
pmn001365	556.122	C27H24O13	Salvianolic acid K	Phenolic acids	Phenolic acids	203733-40-8	442259	106863	22289	0	0	0	1.16616	0	0.0351733
Lmzn006284	472.355	C30H48O4	2-Hydroxyursolic acid*	Terpenoids	Triterpene	-	1.47002e+06	1.09077e+06	2.41461e+06	460425	2.42001e+06	4.3089e+06	0.411065	0.803	0.0354867
mws1167	132.006	C4H4O5	Oxalacetic acid	Organic acids	Organic acids	328-42-7	1.24754e+07	2.01993e+06	2.1396e+06	6973.6	6199.1	12505	1.08246	0.401789	0.0355519
MWSmce689	292.24	C19H32O2	Methyl linolenate	Lipids	Free fatty acids	301-00-8	143345	168815	158361	5600.29	13456.1	7093.42	0.081628	0.478614	0.0360686
pme1651	175.063	C10H9NO2	Indole-3-acetic acid (IAA)	Alkaloids	Plumerane	87-51-4	24223.1	44016.3	288174	30541.9	53926.3	57843.8	1.23743	0.311197	0.0361335
MWS20169	270.053	C15H10O5	2,5-dihydroxy-1-methoxy-anthraquinone	Quinones	Anthraquinone	-	9210.69	3951.4	119798	557.255	1109.39	3390.66	1.47605	0.891027	0.00540737
pmn001706	472.355	C30H48O4	2,3-Dihydroxyolean-12-en-28-oic acid (2-Hydroxyoleanolic acid)*	Terpenoids	Triterpene	26707-60-8	1.42722e+06	1.13601e+06	2.5409e+06	428133	2.31662e+06	4.22213e+06	0.435814	0.816867	0.0363569
Wacn005438	418.257	C21H38O8	Hydroxypentadecenoic acid glucoside	Lipids	Free fatty acids	-	56844	59859.5	10172	8878.02	59228.5	49100.9	0.658695	0.681666	0.0363975
Zmsp000546	142.124	C8H15NO	((3S,7AR)-hexahydro-1H-pyrrolizin-3-yl)methanol	Alkaloids	Pyrrole alkaloids	-	2.10837e+06	3.92342e+06	5.42723e+06	1.7522e+06	1.69051e+07	1.18351e+07	0.435079	0.758885	0.0368394
pmb0854	517.317	C26H48NO7P	LysoPC 18:3	Lipids	LPC	-	1.16945e+07	1.78892e+07	1.42296e+07	2.62344e+06	12093222	8.36436e+06	0.213245	0.62004	0.0368697
Lssp210411	223.157	C13H21NO2	3α-tigloxytropane	Alkaloids	Alkaloids	-	5005	7505	337969	60084	122171	346462	1.63935	0.854809	0.0371317
pmf0293	270.292	C18H38O	1-Octadecanol	Lipids	Free fatty acids	112-92-5	689276	678545	691191	544673	539917	571404	0.00993095	0.0307494	0.0377603
zjbp120812	424.21	C22H32O8	Scutebarbolide C	Terpenoids	Ditepenoids	-	27259.3	20244.2	11583.1	5208.84	8123.4	9426.64	0.398692	0.28467	0.0379993
mws4085	224.069	C11H12O5	Sinapic acid	Phenolic acids	Phenolic acids	530-59-6	15122.5	17123.2	40543.6	714799	251331	472001	0.582562	0.48359	0.0380576
Lmhp008833	493.317	C24H48NO7P	LysoPC 16:1(2n isomer)	Lipids	LPC	-	206602	202287	175023	107015	228502	259930	0.0879741	0.406872	0.0380735
Waln009920	577.338	C28H52NO9P	1-(2,3-dihydroxypropoxy)-3-(((2-(dimethylamino)ethoxy)(hydroxy)phosphoryl)oxy)propan-2-yl (8E,11Z,14Z)-octadeca-8,11,14-trienoate*	Lipids	LPE	-	176081	252709	197619	221100	625315	647236	0.189266	0.481944	0.0390663
mws0576	104.047	C4H8O3	3-Hydroxybutyric acid	Organic acids	Organic acids	300-85-6	702929	739508	888760	726814	891215	948906	0.126687	0.134681	0.0392746
Zbzn009882	288.1	C16H16O5	Shikonin*	Quinones	Quinones	517-89-5	3781.61	505	1607.05	4.6999e+06	4.50912e+06	1.70187e+06	0.848693	0.461525	0.0394848
Wafn002827	358.126	C16H22O9	Dihydroferulic acid glucoside	Phenolic acids	Phenolic acids	-	962675	1.69931e+06	6.08263e+06	132708	340288	235213	0.949604	0.439669	0.0394972
Zbzn013261	358.142	C20H22O6	isobutyrylshikonin	Quinones	Quinones	52438-12-7	10282.3	4049.13	2084.99	4.50647e+06	3.86287e+06	3.42188e+06	0.78213	0.138775	0.0395071
pmn001356	718.153	C36H30O16	Salvianolic acid L	Phenolic acids	Phenolic acids	-	6.1116e+06	1.28742e+07	1.26317e+07	0	0	0	0.364004	0	0.0399331
Wafp003158	320.185	C16H24N4O3	N-Feruloylhomoagmatine	Alkaloids	Phenolamine	-	304103	573995	74651.8	79401.2	120135	34304	0.78702	0.550813	0.0400631
pme2589	160.037	C6H8O5	2-Oxoadipic acid	Organic acids	Organic acids	3184-35-8	53228.5	160241	255489	90960.5	84972.1	103575	0.647312	0.101924	0.0403007
mws0749	138.032	C7H6O3	4-Hydroxybenzoic acid	Phenolic acids	Phenolic acids	99-96-7	4.03048e+06	4.9464e+06	3.07327e+06	2.59949e+06	1.02036e+07	5.11065e+06	0.233186	0.648846	0.0406963
Lmjp009643	214.136	C15H18O	Dihydropyrocurzerenone	Terpenoids	Sesquiterpenoids	59462-26-9	8406.45	19040	20462.1	160170	204347	104229	0.412555	0.321116	0.0408784
pmb0484	104.107	C5H14NO+	Choline	Alkaloids	Alkaloids	62-49-7	3.77779e+07	4.78915e+07	4.85396e+07	1.29901e+07	8.75153e+06	1.37707e+07	0.134899	0.228161	0.0410667
Wbkn006848	648.242	C32H40O14	2,16-Dioxo-3-(1,4-dioxo-4-ethoxybutoxy)-11β,12α-dihydroxy-15β-[(3-methyl-1-oxo-2-butenyl)oxy]-13,20-epoxypicrasa-3-ene-21-oic acidmethylester	Terpenoids	Ditepenoids	-	821482	313194	448971	17378.6	9539.02	15238.8	0.498543	0.288374	0.0410761
Sayp006468	356.126	C20H20O6	Acutissimalignan B	Lignans and Coumarins	Lignans	-	55241.1	49250.7	53218.1	4695.55	3185.03	10650.1	0.0579678	0.638969	0.0411007
HJKP000649	135.068	C8H9NO	N-benzylformamide	Alkaloids	Alkaloids	6343-54-0	5437.59	1800.57	8879.5	80787.4	191480	86130.3	0.658889	0.522519	0.0411461
MWSmce241	189.1	C8H15NO4	Castanospermine	Alkaloids	Alkaloids	79831-76-8	3.58132e+06	4.21066e+06	890705	2918.1	13282.5	2912.69	0.609283	0.93947	0.0412408
mws0983	325.298	C20H39NO2	N-Oleoylethanolamine	Alkaloids	Alkaloids	111-58-0	279352	398463	74209.1	41772.4	80427.6	55760.4	0.654306	0.329937	0.0412532
Zbzn010741	376.189	C21H28O6	Hydroxy-Dihydroshikonofuran C	Quinones	Quinones	-	4704.57	7001.1	1726.33	1.50011e+07	1.0199e+07	6.55998e+06	0.59069	0.399927	0.0412959
Hmbn002692	518.164	C22H30O14	6'-O-Feruloyl-D-sucrose	Phenolic acids	Phenolic acids	118230-77-6	4030.01	20538.4	24162.9	204561	148900	241421	0.660656	0.234892	0.04163
MWS2070	180.079	C10H12O3	Propyl 4-hydroxybenzoate	Phenolic acids	Phenolic acids	94-13-3	11332.2	21056.6	12113.8	24184.8	81268.8	46624.8	0.364223	0.567311	0.041839
pmp001251	519.332	C26H50NO7P	LysoPC 18:2(2n isomer)	Lipids	LPC	-	9.06426e+06	1.54849e+07	1.25514e+07	2.44731e+06	4.01576e+06	4.11017e+06	0.259913	0.265007	0.0424027
Wmzn000627	364.261	C22H36O4	Ajugalaevigatic acid	Terpenoids	Ditepenoids	-	85777.6	75767.2	87605.7	43908.5	48814.8	40183.5	0.0767381	0.0977177	0.0425013
pmb0855	495.332	C24H50NO7P	LysoPC 16:0	Lipids	LPC	17364-16-8	6.8949e+06	7.69996e+06	4.67134e+06	3.21912e+06	4.48665e+06	5.32207e+06	0.244267	0.243826	0.0425197
Zbzn010745	414.168	C23H26O7	anthraquinone I	Quinones	Quinones	-	0	0	0	1.59992e+06	898237	648784	0	0.470134	0.0426744
pmn001669	238.084	C12H14O5	Methyl sinapate	Phenolic acids	Phenolic acids	20733-94-2	6169.5	7049.68	25954.9	9097.29	5079.04	5465.07	0.856001	0.338609	0.042798
HX1352	176.047	C10H8O3	7-methoxycoumarin	Lignans and Coumarins	Coumarins	-	1.47827e+06	2.50855e+06	3.34179e+06	0	0	0	0.382131	0	0.0428954
Lmsn003628	548.174	C23H32O15	6'-O-Sinapoylsucrose	Phenolic acids	Phenolic acids	-	112762	204595	1.77759e+06	0	0	0	1.34009	0	0.0431562
MWSHC2024	194.058	C10H10O4	Methyl caffeate	Phenolic acids	Phenolic acids	3843-74-1	602452	836455	691222	325663	435278	400147	0.166372	0.144621	0.0432744
MWStz135	141.115	C8H15NO	Pseudotropine	Alkaloids	Tropan alkaloids	135-97-7	2.01128e+06	3.34842e+06	5.89842e+06	991367	1.7052e+07	4.77701e+06	0.526249	1.10374	0.0433637
Lmsn002548	342.095	C15H18O9	1-O-Caffeoyl-β-D-glucose	Phenolic acids	Phenolic acids	14364-08-0	16276.5	15332.7	29084	1.63858e+06	903893	3.89465e+06	0.379684	0.726352	0.0434316
Hmgn001653	138.032	C7H6O3	Protocatechualdehyde	Phenolic acids	Phenolic acids	139-85-5	3.66731e+06	4.38337e+06	2.46175e+06	1.73394e+06	7.3996e+06	3.42395e+06	0.277142	0.694881	0.043702
Zbzp004638	397.21	C20H31NO7	pycnanthine	Alkaloids	Pyrrole alkaloids	-	10050.8	6677.67	4680.18	2.05599e+07	1.90199e+07	1.85964e+07	0.380386	0.053284	0.0438982
Zbzn007499	488.35	C30H48O5	Cordianol D	Terpenoids	Triterpene	-	1.10736e+06	1.44021e+06	539554	25816.7	14554.3	10748.4	0.442555	0.459841	0.043944
Lmyp009898	258.089	C15H14O4	5-Hydroxylapachol*	Quinones	Quinones	-	0	0	0	694982	192422	199377	0	0.795468	0.0439656
Jmwn002117	332.111	C14H20O9	2-(3,4-dihydroxyphenyl)ethanediol 1-O-β-D-glucopyranoside	Phenolic acids	Phenolic acids	-	105224	113438	49280	10142.7	23586.8	18959.3	0.390901	0.388885	0.0441399
Zbzn012532	344.126	C19H20O6	Propionylshikonin	Quinones	Quinones	162283-70-7	2417.84	2246.16	1338.07	7.78621e+06	5.10955e+06	4.16507e+06	0.290016	0.330292	0.0442236
Lskp211385	356.126	C20H20O6	(-)-dihydrosesamin	Lignans and Coumarins	Lignans	-	52320.5	52979.7	44677	3235.5	2299.72	11915.8	0.0923154	0.911531	0.0442446
Yacn003968	207.089	C11H13NO3	Cantleyine	Alkaloids	Alkaloids	30333-81-4	321068	250736	351465	260365	413254	464078	0.167882	0.279598	0.0446951
HX1364	354.095	C16H18O9	isoscopoletin-glucoside	Lignans and Coumarins	Coumarins	-	132625	129507	35818.1	16589.4	788107	14795.1	0.55392	1.63255	0.0448934
Lmhp009590	507.332	C25H50NO7P	LysoPC 17:1	Lipids	LPC	-	117500	166087	176631	132497	253436	253079	0.205595	0.327323	0.0449765
Smfn005734	374.1	C19H18O8	clinopodic acid B	Phenolic acids	Phenolic acids	1174920-55-8	3.58375e+06	6.05867e+06	6.16557e+06	2.97779e+07	3.14179e+07	2.95813e+07	0.277215	0.0333251	0.045002
Zbzp000517	141.115	C8H15NO	labumine	Alkaloids	Pyrrole alkaloids	-	1.94038e+06	3.67716e+06	5.74033e+06	1.81698e+06	1.82537e+07	1.14458e+07	0.502465	0.786122	0.0453114
mws0043	402.132	C21H22O8	Nobiletin (5,6,7,8,3',4'-Hexamethoxyflavone)	Flavonoids	Flavones	478-01-3	16710.9	22852.1	23975.1	30904.4	32555.8	29374.8	0.184629	0.0514096	0.0456478
mws0242	174.089	C8H14O4	Suberic Acid	Organic acids	Organic acids	505-48-6	74227.4	50990.6	57304.1	63521.2	69615.8	70136.9	0.197488	0.0542872	0.0459618
Zbcn011671	472.355	C30H48O4	Cordianol G	Terpenoids	Triterpene	-	1.35626e+06	1.10611e+06	2.56995e+06	367824	1.92717e+06	3.43847e+06	0.466777	0.803381	0.046322
Lsj214143	254.058	C15H10O4	Soranjidiol; 1,6-Dihydroxy-2-methyl-9,10-anthraquinone	Quinones	Anthraquinone	518-73-0	2020.7	2790	31374.9	54944.2	14414.3	12354.6	1.38702	0.881743	0.0464606
Zbzn012082	374.137	C20H22O7	Lithospermidin E	Quinones	Quinones	-	4453.92	2192.01	2834.82	318741	414900	222138	0.368812	0.30252	0.0467072
Wbmp008130	477.273	C26H39NO7	Anthriscifolcine A	Alkaloids	Alkaloids	-	18023.2	47953.9	91137.7	1.48643e+06	3.21957e+06	5.15186e+06	0.701848	0.558016	0.0469563
MWSCX003	234.162	C15H22O2	7α-H-9(10)-ene-11,12-epoxy-8-oxoeremophilane	Terpenoids	Sesquiterpenoids	-	785428	1.79034e+06	1.35632e+06	1.29955e+06	1.30476e+06	792100	0.384533	0.26012	0.0471763
MWS4533	150.068	C9H10O2	2-Phenylpropionic Acid	Organic acids	Organic acids	7782-26-5	17217.3	21341.9	17036	1991.02	836.136	648.27	0.131416	0.627633	0.0478708
Lmhp009769	465.286	C22H44NO7P	LysoPE 17:1*	Lipids	LPE	-	0	4142.59	8885.38	31516.6	48058	46378.1	1.02209	0.216845	0.0479371
mws0924	146.058	C6H10O4	2-Methylglutaric acid	Organic acids	Organic acids	617-62-9	47628.9	30887.4	215327	107595	381702	199686	1.04134	0.607374	0.0479751
Wcsp002246	343.121	C22H17NO3	N-Phenylethylcrinasiadine	Alkaloids	Alkaloids	-	135650	219171	319883	9268.71	42532.5	29509.2	0.41018	0.618441	0.0481573
Lmmn001294	332.111	C14H20O9	Koaburaside	Phenolic acids	Phenolic acids	41653-73-0	68925.6	129945	176074	0	0	0	0.430035	0	0.0482092
Zbzp002197	315.168	C15H25NO6	lycopsamine N-oxide	Alkaloids	Pyrrole alkaloids	95462-15-0	4.78436e+07	6.53645e+07	9.93971e+06	1.15571e+07	1.02297e+07	7.08432e+06	0.69015	0.238695	0.0486104
Lmrn001951	182.058	C9H10O4	(S)-2-Hydroxy-3-(4-Hydroxyphenyl)Propanoic Acid	Phenolic acids	Phenolic acids	23508-35-2	2.27712e+07	1.95966e+07	1.51971e+07	249536	423353	337760	0.198219	0.257987	0.0488219
mws1488	256.24	C16H32O2	Palmitic acid	Lipids	Free fatty acids	57-10-3	25662.6	24389.5	28140.3	31574.8	28504.6	24756.4	0.0731803	0.120756	0.0492014
Wbmp010259	300.209	C20H28O2	3-Hydroxyabieta-8,11,13-trien-7-one	Terpenoids	Ditepenoids	-	6343.38	3039.01	4478.69	2.44539e+06	1.25102e+06	867535	0.358572	0.54093	0.049831
Hmbn005207	472.355	C30H48O4	3,23-Dihydroxyolean-12-en-28-oic acid (Hederagenin)*	Terpenoids	Triterpene	465-99-6	1.46602e+06	1.12569e+06	2.42997e+06	426693	2.26857e+06	3.78918e+06	0.404167	0.779003	0.0501736
mws0146	137.048	C7H7NO2	Nicotinic Acid Methyl Ester(Methyl Nicotinate)	Alkaloids	Pyridine alkaloids	93-60-7	165922	270273	130140	30005	7505	15905.9	0.385685	0.638552	0.0504821
Zbzp004622	718.153	C36H30O16	salvianolic acid E	Phenolic acids	Phenolic acids	142998-46-7	801474	4.55385e+06	4.58142e+06	0	0	0	0.656484	0	0.0506162
pmb0876	453.286	C21H44NO7P	LysoPE 16:0	Lipids	LPE	53862-35-4	22404.4	63927.5	81910.8	1.16414e+06	1.81174e+06	2.35129e+06	0.544202	0.334731	0.0509669
Cmsp006026	318.074	C16H14O7	Dihydrorhamnetin	Flavonoids	Flavanones	-	38370.4	21111.3	12900.1	0	0	0	0.538819	0	0.0509678
pmb0782	85.0891	C5H11N	Piperidine	Alkaloids	Piperidine alkaloids	110-89-4	22309.1	68381.1	83715.4	161196	434718	225077	0.549746	0.52286	0.0512588
Zbzn011751	330.11	C18H18O6	acetylalkannin	Quinones	Quinones	34232-27-4	43028.5	21630.8	18416.1	1.76877e+07	1.58662e+07	1.53047e+07	0.483134	0.0764929	0.0513402
mws2623	282.256	C18H34O2	11-Octadecanoic acid(Vaccenic acid)*	Lipids	Free fatty acids	506-17-2	3.27663e+06	2.78546e+06	3.06107e+06	1.4742e+06	1.91953e+06	1.4346e+06	0.0809568	0.167308	0.0514104
mws1659	270.053	C15H10O5	Emodin	Quinones	Anthraquinone	518-82-1	0	0	0	401474	188403	252958	0	0.388893	0.0514311
Lmhp011549	549.379	C28H56NO7P	LysoPC 20:1	Lipids	LPC	-	219596	345795	120259	37182.6	69331.7	58725.8	0.49457	0.297416	0.0514539
Zjyp110109	180.115	C11H16O2	oxyphyllone F	Terpenoids	Sesquiterpenoids	-	217545	642770	269850	67467.8	85361.7	55968.2	0.615533	0.212822	0.0515253
pmb2260	479.301	C23H46NO7P	LysoPC 15:1	Lipids	LPC	-	92614.3	143249	87709.7	48961.5	49407.7	59567.4	0.285076	0.113945	0.0517888
MWStz201	240.09	C14H12N2O2	β-Carboline-1-propanoic acid	Alkaloids	Plumerane	89915-39-9	40034.5	56313.6	125005	105949	158424	129419	0.611227	0.200255	0.0518952
Zbzp000519	155.095	C8H13NO2	retronecine	Alkaloids	Pyrrole alkaloids	480-85-3	345827	367047	227334	314427	661765	326645	0.24023	0.453863	0.0519447
Lmjn005433	374.1	C19H18O8	Rosmarinic acid methyl ester	Phenolic acids	Phenolic acids	99353-00-1	568140	760007	839869	4.74462e+06	4.4729e+06	4.32927e+06	0.193253	0.0467143	0.0520076
MWSHC2026	216.09	C12H12N2O2	Lycoperodine-1	Alkaloids	Alkaloids	42438-90-4	15507.7	40148.9	45500.9	51483.5	134663	67617.4	0.47442	0.521471	0.0520864
MWS0811	129.079	C6H11NO2	L-Pipecolic Acid	Organic acids	Organic acids	3105-95-1	1.44388e+07	5.34571e+06	1.10654e+07	894382	3.08346e+06	3.1908e+06	0.447008	0.542347	0.0524573
Hmqp006235	515.301	C26H46NO7P	LysoPC 18:4	Lipids	LPC	-	639023	991005	542460	591660	1.53082e+06	2.0719e+06	0.326007	0.535708	0.0527377
Qmyp101339	292.204	C18H28O3	11,12-O-Isopropyfidenesolajiangxin F	Terpenoids	Sesquiterpenoids	-	29613.1	19670.6	7062.88	5217.19	18921.2	26511.5	0.601705	0.639238	0.0527481
Smln004409	254.058	C15H10O4	Aloesaponarin II	Quinones	Anthraquinone	53254-94-7	217598	181666	11775.9	1441	1208.32	1418.26	0.80238	0.0946109	0.0528173
pmb0881	477.286	C23H44NO7P	LysoPE 18:2	Lipids	LPE	-	30737.8	111002	187646	741199	1.05158e+06	1.31562e+06	0.714612	0.277497	0.0528276
Lmjp005580	256.074	C15H12O4	3-Hydroxydehydroiso-α-Lapachone*	Quinones	Quinones	-	3190.52	7473.81	2521.26	88398.4	63316.7	104270	0.611367	0.24199	0.0529657
Zmhn001358	300.084	C13H16O8	4-O-Glucosyl-4-hydroxybenzoic acid	Phenolic acids	Phenolic acids	-	3.91018e+07	4.1854e+07	2.76102e+07	0	0	0	0.208781	0	0.0530699
Hmtp000776	167.058	C8H9NO3	4,5,6-Trihydroxy-2-cyclohexen-1-ylideneacetonitrile	Alkaloids	Alkaloids	-	2.47933e+06	0	350614	0	0	0	1.42235	0	0.0531441
Zbzn013709	372.157	C21H24O6	isovalerylshikonin	Quinones	Quinones	52387-14-1	0	0	0	685992	1.15955e+06	963926	0	0.254108	0.0537439
HJAP135	504.127	C24H24O12	Pinocembrin-7-O-(6''-O-malonyl)glucoside	Flavonoids	Flavanones	-	12927.3	49770.8	3160.16	553708	826467	855833	1.11973	0.223528	0.0539087
Zbzp002473	283.178	C15H25NO4	amabiline	Alkaloids	Pyrrole alkaloids	17958-43-9	65005	84237.9	56146.4	1.01351e+06	2.19315e+06	4.58667e+06	0.209769	0.700837	0.0541751
MW0135131	254.058	C15H10O4	4',6-Dihydroxyflavone	Flavonoids	Flavones	63046-09-3	1.68834e+07	20649628	2.12999e+07	4.14136e+06	4.43343e+06	4.89205e+06	0.121584	0.084299	0.0542691
Zbzp003090	357.179	C17H27NO7	3'-acetylindicine N-oxide	Alkaloids	Pyrrole alkaloids	-	5.67986e+06	6.76569e+06	528613	364110	3.17232e+06	6137.84	0.770467	1.46836	0.0542853
Zbsn012366	456.36	C30H48O3	Oxyallobetulin	Terpenoids	Triterpene	-	322880	366203	442722	157264	1.26146e+06	546640	0.160847	0.854855	0.0543207
Lmhp008589	475.27	C23H42NO7P	LysoPE 18:3(2n isomer)	Lipids	LPE	-	12547.5	37101	74687.6	672677	1.77658e+06	1.42155e+06	0.755139	0.436762	0.0544733
pmb1754	184.073	C5H15NO4P+	O-Phosphocholine	Alkaloids	Alkaloids	107-73-3	113319	96878.3	149079	1.47381e+06	1.97161e+06	1.64117e+06	0.22286	0.149401	0.0550539
Lmsn002247	300.084	C13H16O8	1-O-Salicyloyl-β-D-glucose	Phenolic acids	Phenolic acids	60517-74-0	2.97588e+07	3.38048e+07	2.46082e+07	0	0	0	0.15683	0	0.0550565
Zbzn012447	358.142	C20H22O6	isobutyryl alkannin	Quinones	Quinones	-	4690.46	3515.8	1264.03	356686	211196	201250	0.551578	0.339389	0.0551834
Wadn005193	360.085	C18H16O8	Salvianic acid B	Phenolic acids	Phenolic acids	-	1.1844e+07	1.99515e+07	2.14935e+07	6.76072e+06	1.04688e+07	1.07775e+07	0.291826	0.239438	0.055199
Zbzn013547	402.168	C22H26O7	1/4-methoxy-lithospermidin A	Quinones	Quinones	-	6871.7	1342.35	2723.95	1.16446e+06	1.35051e+06	976558	0.789271	0.160653	0.0552673
pmn001671	548.174	C23H32O15	Furanofructosyl-α-D-(6-mustard acyl)glucoside	Phenolic acids	Phenolic acids	-	115050	167925	1.6049e+06	65382.2	20057.3	67709	1.34328	0.526259	0.0556731
pme3096	119.022	C3H5NO4	Aminomalonic acid	Organic acids	Organic acids	1068-84-4	311450	412754	402318	1.15828e+06	1.98621e+06	1.95306e+06	0.148387	0.275854	0.0559041
Zbzp004670	354.158	C20H22N2O4	4-hydroxy-N-{4-[3-(4-hydroxy-phenyl)-E-acryloylamino]-butyl}-benzamide	Alkaloids	Pyrrole alkaloids	-	6.46737e+06	3.13389e+07	1.45196e+07	18042.6	213071	101276	0.727596	0.883259	0.0564379
mws0458	152.047	C8H8O3	Vanillin; 4-Hydroxy-3-Methoxybenzaldehyde	Phenolic acids	Phenolic acids	121-33-5	1.03516e+06	757529	547859	285721	376936	300313	0.313312	0.152643	0.0565132
Zbzn013377	402.168	C22H26O7	1/4-methoxylithospermidin B	Quinones	Quinones	-	0	0	0	661799	700616	537814	0	0.134247	0.0565556
Waln002782	372.106	C16H20O10	1'-Galactoyl Ferulic acid	Phenolic acids	Phenolic acids	-	243105	286332	780760	39244.7	160427	45641.4	0.683988	0.833952	0.0572188
MW0106498	160.11	C8H16O3	3-Hydroxyoctanoic acid	Organic acids	Organic acids	14292-27-4	247920	492724	16687	259554	78695.7	102601	0.942985	0.668575	0.0579202
pme2761	162.016	C5H6O6	4-Hydroxy-2-oxoglutaric acid	Organic acids	Organic acids	1187-99-1	90206.8	100411	185237	38581.4	253693	85611.1	0.41641	0.897812	0.0581265
Lhmp102846	218.167	C15H22O	1-Trans-5-trans-germacrone	Terpenoids	Sesquiterpenoids	-	82493	153410	132034	37347.8	26187.4	19916	0.296617	0.31741	0.0583571
Lmhp008801	475.27	C23H42NO7P	LysoPE 18:3	Lipids	LPE	-	11949.1	37733.5	87855.5	92011.4	195607	242773	0.841904	0.436211	0.059084
MWSHY0075	436.137	C21H24O10	Phloretin-2'-O-glucoside (Phlorizin)	Flavonoids	Chalcones	60-81-1	35978.7	77526.3	226562	43422	21681.3	50438.7	0.884087	0.389307	0.0593064
Zbzp003044	357.179	C17H27NO7	7-acetyl intermedine N-oxide	Alkaloids	Pyrrole alkaloids	-	1.27427e+07	1.90736e+07	1.76997e+06	1.07538e+06	7.64324e+06	6.50847e+06	0.782014	0.691635	0.0593274
Lmhp009497	501.286	C25H44NO7P	LysoPE 20:4	Lipids	LPE	-	0	0	0	1712.42	3536.08	2993.76	0	0.340849	0.0597831
Lagp005097	546.137	C26H26O13	4,6-Dimethoxyisoflavone-7-O-glucoside	Flavonoids	Isoflavones	-	2982.09	772.355	5.08885e+06	3687.97	3174.26	19558	1.73014	1.05764	0.0599022
MWStz043	530.142	C26H26O12	3,4-Di-O-caffeoylquinic acid methyl ester	Phenolic acids	Phenolic acids	114637-83-1	19157.7	158086	163308	224940	442552	193896	0.720239	0.471886	0.0600348
Zbbp006101	546.137	C26H26O13	Afrormosin-7-O-(6''-malonyl)glucoside	Flavonoids	Isoflavones	-	1070.49	773.825	5.45148e+06	9882.85	14551.7	17457.9	1.73117	0.273668	0.0603873
Zbzn010080	362.173	C20H26O6	Hydroxyshikonofuran G	Quinones	Quinones	-	3417.56	793.178	28265.7	9.89175e+06	3.80707e+06	2.34801e+06	1.40045	0.748046	0.0606412
HJN110	456.36	C30H48O3	3-Hydroxylup-20(29)-en-28-oic acid (Betulinic acid)	Terpenoids	Triterpene	472-15-1	300871	370269	440599	153288	1.17264e+06	520198	0.188528	0.838996	0.0610576
MWStz054	151.1	C9H13NO	2,4,6,6-Tetramethyl-3(6H)-pyridinone	Alkaloids	Pyridine alkaloids	203524-64-5	126191	88743.5	37426	431649	702299	1.05902e+06	0.529753	0.430468	0.0614073
MW0137591	270.089	C16H14O4	Cardamonin	Flavonoids	Chalcones	19309-14-9	9401.98	21258	11496.8	4.65608e+06	1.15028e+06	1.28761e+06	0.450293	0.839706	0.0614505
pme2827	240.245	C16H32O	Palmitaldehyde	Lipids	Free fatty acids	629-80-1	4.63764e+07	4.62907e+07	5.28519e+07	6.71236e+07	6.68128e+07	6.60264e+07	0.0775905	0.00848434	0.061944
pmn001497	516.335	C33H44N2O3	Dendrocrepine*	Alkaloids	Alkaloids	51020-39-4	37636.9	64790.6	55776.1	177388	280382	314568	0.262258	0.277372	0.0619875
mws0359	242.225	C15H30O2	Pentadecanoic Acid	Lipids	Free fatty acids	1002-84-2	196600	248244	203751	251746	314105	221402	0.129426	0.180109	0.0620531
Zbzn009883	290.115	C16H18O5	arnebin 5	Quinones	Quinones	-	4411.95	1084.71	9	3.5205e+06	3.4236e+06	1.35221e+06	1.25076	0.442912	0.0620871
MWSmce686	198.053	C9H10O5	Danshensu; Salvianic Acid A	Phenolic acids	Phenolic acids	76822-21-4	5.4048e+06	1.1204e+07	2.23283e+07	0	0	0	0.662625	0	0.0621546
Lmhp008742	541.317	C28H48NO7P	LysoPC 20:5	Lipids	LPC	162440-04-2	411622	314262	315892	1832.82	802.767	0	0.160532	1.03735	0.0624886
Zbzp003564	413.205	C20H31NO8	heliosupine N-oxide	Alkaloids	Pyrrole alkaloids	-	3088.11	2040.07	9	192545	88542.7	66795.2	0.914212	0.579585	0.0626318
Zbzp002403	283.178	C15H25NO4	Supinine	Alkaloids	Pyrrole alkaloids	551-58-6	62575.2	64501.5	100233	1.08548e+06	1.99315e+06	4.83056e+06	0.279894	0.74103	0.0626755
pme1975	104.011	C3H4O4	Malonic acid	Organic acids	Organic acids	141-82-2	388073	336037	423825	501011	538938	564279	0.115368	0.0595462	0.0629794
pmd0132	495.332	C24H50NO7P	LysoPC 16:0(2n isomer)	Lipids	LPC	-	1.68081e+06	2.44603e+06	1.36738e+06	190696	265981	359794	0.302976	0.311285	0.0631078
MW0168269	274.157	C17H22O3	Podocarpa-8,11,13-trien-16-oic acid, 12-hydroxy-	Terpenoids	Ditepenoids	-	59072.6	138667	283102	1.66694e+07	2.81753e+06	3.41434e+06	0.708557	1.02581	0.0635535
pme3459	316.204	C20H28O3	Cafestol	Terpenoids	Ditepenoids	469-83-0	22723.5	15961.8	147651	23294.2	14346.8	5514.49	1.19391	0.617991	0.063709
Lmyp010262	256.074	C15H12O4	2-Acetoxymethyl-anthraquinone	Quinones	Anthraquinone	-	884.222	620.448	1345.41	1.96567e+06	405012	461093	0.386234	0.937894	0.0641077
Hmhn003067	326.1	C15H18O8	Phenylpropionic acid-O-β-D-glucopyranoside	Phenolic acids	Phenolic acids	-	150299	205445	92404	206369	272224	330951	0.378398	0.230962	0.0643724
Wadn006082	552.127	C28H24O12	methyl lithospermate	Phenolic acids	Phenolic acids	-	3.25009e+07	9.09675e+07	1.05392e+08	4.4721e+06	1.93195e+06	1.98017e+06	0.50598	0.519846	0.0644586
mws2212	180.042	C9H8O4	Caffeic acid	Phenolic acids	Phenolic acids	331-39-5	2.23264e+07	3.4804e+07	3.72925e+07	2.5648e+06	3.51523e+06	3.59917e+06	0.254792	0.178062	0.0644964
pmb2640	200.178	C12H24O2	Dodecanoic acid (Lauric acid)	Lipids	Free fatty acids	143-07-7	43270.2	53201.5	38863.9	61195.1	97825.2	74749.3	0.162797	0.237672	0.0645304
Zaln004057	336.084	C16H16O8	4-caffeoylshikimic acid	Phenolic acids	Phenolic acids	-	796292	952002	870074	202014	337827	250933	0.0892427	0.260956	0.064623
Zbzp000816	157.11	C8H15NO2	curassanecine	Alkaloids	Pyrrole alkaloids	82842-00-0	4.59255e+06	5.65058e+06	5.26227e+06	24378.1	461646	74968.6	0.103554	1.27913	0.0646693
Zbzn010374	346.105	C18H18O7	Lithospermidin C	Quinones	Quinones	-	84762.5	97299.8	35655.8	4.10655e+06	9.66725e+06	5.58189e+06	0.448925	0.446478	0.0649052
pma0170	497.253	C27H35N3O6	N',N''-Diferuloylspermidine	Alkaloids	Phenolamine	-	97505	440554	869266	162290	384589	392184	0.82427	0.4172	0.0650018
Lmsp003655	520.194	C26H32O11	Dehydrodiconiferyl alcohol-gamma'-O-glucoside*	Lignans and Coumarins	Lignans	-	167505	154627	93567	75050.2	161402	173738	0.285054	0.393266	0.0650226
Wbmn003453	498.174	C23H30O12	6-O-Vanilloylajugol	Terpenoids	Monoterpenoids	124168-04-3	940244	1.13944e+06	885433	76311.7	199389	157275	0.135238	0.43341	0.0656184
Qmxp101523	302.225	C20H30O2	Hinokiol(ISO3)	Terpenoids	Ditepenoids	-	215698	129989	1.28568e+06	0	0	0	1.18414	0	0.0659402
MWS5206	182.058	C9H10O4	4-Hydroxyphenyllactic Acid	Phenolic acids	Phenolic acids	306-23-0	2.59289e+07	2.50555e+07	1.83514e+07	319852	546068	463128	0.179379	0.258323	0.0662643
Wcgp012123	204.188	C15H24	aristol-9-ene	Terpenoids	Sesquiterpenoids	6831-16-9	2.30386e+06	4.98306e+06	2.80887e+06	550226	974550	560306	0.423035	0.348369	0.0666878
MWSCX015	164.047	C9H8O3	Caffeic aldehyde	Phenolic acids	Phenolic acids	141632-15-7	157720	299376	146480	276916	526894	381854	0.423554	0.317605	0.0667085
Lmhp010190	521.348	C26H52NO7P	LysoPC 18:1(2n isomer)	Lipids	LPC	-	1.94902e+06	3.04327e+06	1.88647e+06	2.89707e+06	7.82259e+06	7.37622e+06	0.283732	0.451603	0.066749
MW0139217	230.094	C14H14O3	Osthenol	Lignans and Coumarins	Coumarins	484-14-0	2294.13	2818.89	2608.85	1.54707e+06	486889	480007	0.10261	0.732815	0.0672287
MW0139629	286.084	C16H14O5	Sakuranetin	Flavonoids	Flavanones	2957-21-3	2699.51	3070	7874.28	440473	201656	232232	0.634719	0.445893	0.0674126
pmp000722	151.1	C9H13NO	Norephedrine	Alkaloids	Alkaloids	37577-28-9	0	0	0	277368	375629	408507	0	0.192836	0.0674381
Zahp014087	283.288	C18H37NO	N-(12-methyltetradecyl)propionamide	Alkaloids	Alkaloids	-	57796.8	35923	61904.5	51810.3	95814.6	113519	0.269234	0.365026	0.0675079
pma0692	437.231	C25H31N3O4	N1,N10-Bis(p-coumaroyl)spermidine	Alkaloids	Phenolamine	114916-05-1	2.78088e+06	9.30639e+06	7.50772e+06	849021	3.56508e+06	947457	0.516021	0.861963	0.0675166
MWSmce519	270.053	C15H10O5	Lucidin	Quinones	Anthraquinone	478-08-0	1.80342e+06	2.44507e+06	156516	8718.94	4392.56	2918.29	0.803972	0.564248	0.0675289
mws0369	304.24	C20H32O2	Arachidonic Acid	Lipids	Free fatty acids	506-32-1	70600.7	24109.5	59213.7	0	0	0	0.472303	0	0.0677541
Lakn002075	432.127	C18H24O12	4-Hydroxybenzoic acid glucosyl xyloside	Phenolic acids	Phenolic acids	-	33571.6	25135	50200.9	143776	428932	185935	0.351328	0.608645	0.0678287
MWS20165	254.058	C15H10O4	Rubiadin	Quinones	Anthraquinone	117-02-2	222164	166599	13510.1	0	0	0	0.805861	0	0.0682591
mws1489	284.272	C18H36O2	Stearic Acid	Lipids	Free fatty acids	57-11-4	3.09949e+07	2.12851e+07	1.50698e+07	3.66169e+07	3.68357e+07	4.24314e+07	0.357516	0.0853171	0.069235
Lmmn001643	164.047	C9H8O3	2-Hydroxycinnamic acid*	Phenolic acids	Phenolic acids	583-17-5	1.15322e+06	926859	461032	826413	622018	622038	0.416665	0.170979	0.0693386
Yalp002838	206.058	C11H10O4	4-Methoxy-5-(hydroxymethyl)-2H-1-benzopyran-2-one	Lignans and Coumarins	Coumarins	-	182003	181111	362646	1.18735e+06	787255	1.06334e+06	0.43218	0.202248	0.0694999
Waxn004840	632.138	C29H28O16	1,5-O-dicaffeoyl-3-O-maloyl-quinic acid*	Phenolic acids	Phenolic acids	-	24457	1690.12	9081.27	467346	519389	451183	0.989071	0.0743595	0.0695496
Lmbn001981	138.032	C7H6O3	2,5-Dihydroxybenzaldehyde	Phenolic acids	Phenolic acids	1194-98-5	3.68465e+06	4.29422e+06	2.66559e+06	1.93268e+06	7.35455e+06	3.69006e+06	0.231909	0.639488	0.0695801
mws0376	116.011	C4H4O4	Fumaric acid	Organic acids	Organic acids	110-17-8	2.0866e+06	1.39999e+06	809372	5.69097e+06	4.56515e+06	8.21638e+06	0.446383	0.303661	0.0696142
Zjyp102905	234.162	C15H22O2	7-epi-teucrenone	Terpenoids	Sesquiterpenoids	-	382132	733964	548486	504356	562078	351759	0.317202	0.229872	0.0698012
MWSmce564	218.167	C15H22O	Germacrone	Terpenoids	Sesquiterpenoids	6902-91-6	196443	385654	304489	97028.3	68858.1	58366.5	0.321197	0.267464	0.0698671
Llmp010409	301.189	C15H27NO5	Trachelanthamine Oxide	Alkaloids	Pyrrole alkaloids	510-19-0	8.26831e+06	1.3348e+07	3.15676e+06	2.16294e+06	3.43314e+06	405669	0.617075	0.759905	0.069947
mws0028	168.042	C8H8O4	Vanillic acid	Phenolic acids	Phenolic acids	121-34-6	172180	198730	224672	52722.8	110233	95429.4	0.132206	0.346714	0.0703038
pmd0136	523.364	C26H54NO7P	LysoPC 18:0(2n isomer)	Lipids	LPC	-	611317	856851	567774	401872	462412	544121	0.229659	0.152058	0.0703095
Waln010449	553.338	C26H52NO9P	1-(2,3-dihydroxypropoxy)-3-(((2-(dimethylamino)ethoxy)(hydroxy)phosphoryl)oxy)propan-2-yl (E)-hexadec-9-enoate	Lipids	LPE	-	72038	64336.3	71843.4	10424.5	21489.2	22306.7	0.0632727	0.367211	0.0704545
Zbzp004767	397.21	C20H31NO7	Anadoline	Alkaloids	Pyrrole alkaloids	-	2505	2581.31	9	261352	215405	173010	0.861729	0.203995	0.070759
Qmhp090808	468.205	C29H28N2O4	18-Demethylparaensidimerin C	Alkaloids	Alkaloids	-	1.47248e+06	2.90915e+06	4.01695e+06	961759	2.59171e+06	2.2386e+06	0.45571	0.444137	0.0725814
mws0058	300.063	C16H12O6	Diosmetin (5,7,3'-Trihydroxy-4'-methoxyflavone)	Flavonoids	Flavones	520-34-3	19593	17810.9	10367.3	3112.94	5348.23	11797.9	0.307328	0.667803	0.0727581
MW0107376	262.015	C9H10O7S	Homovanillic acid sulfate	Organic acids	Organic acids	38339-06-9	2.22186e+06	2.24178e+06	3.27449e+06	5.49823e+06	6.79385e+06	7.17157e+06	0.233417	0.135271	0.0728657
Lmxp000939	135.054	C5H5N5	Zarzissine	Alkaloids	Alkaloids	160568-14-9	936456	1.4761e+06	407964	15394.1	35726.1	58109.5	0.568063	0.586815	0.0729717
HJN003	386.121	C17H22O10	1-O-Sinapoyl-β-D-glucose	Phenolic acids	Phenolic acids	-	343784	232762	286492	246016	247051	1.07209e+06	0.192995	0.913588	0.0731578
Zmgp007333	282.089	C17H14O4	7,4'-Di-O-methyldaidzein	Flavonoids	Isoflavones	1157-39-7	12696.4	10299.3	109407	1473.16	3760.19	1900.69	1.2811	0.511324	0.0733243
pmb2406	509.348	C25H52NO7P	LysoPC 17:0	Lipids	LPC	50930-23-9	89597.4	120981	119745	47075.8	83325.6	107839	0.161417	0.384945	0.073431
Zbzn012963	388.152	C21H24O7	lithospermidin B	Quinones	Quinones	-	4853.94	3790.33	1246.74	67423.4	299411	733864	0.56218	0.92207	0.0734997
Lmmn000774	344.111	C15H20O9	Dihydrocaffeoylglucose	Phenolic acids	Phenolic acids	-	18124	24717.3	22531.1	289612	393182	243834	0.154122	0.247721	0.0737723
Lmsn015919	659.861	C6H18O24P6	Phytic acid	Organic acids	Organic acids	83-86-3	47323.3	49461.7	53255.9	26311.5	22141.5	20687.8	0.0600747	0.126662	0.0741021
pmn001498	516.335	C33H44N2O3	Isodendrocrepine*	Alkaloids	Alkaloids	50906-94-0	307053	431193	324674	55469.8	58051.4	66738.5	0.189569	0.0982517	0.0742615
Lmfn004235	360.084	C18H16O8	Myricetin-3,7,3'-trimethyl ether	Flavonoids	Flavonols	-	829655	1.38504e+06	1.85968e+06	514379	793063	831920	0.379597	0.242888	0.0747515
mws0147	118.063	C5H10O3	β-Hydroxyisovaleric acid	Organic acids	Organic acids	625-08-1	1.35556e+06	1.80733e+06	698634	0	0	0	0.43312	0	0.0747943
mws0470	118.027	C4H6O4	Methylmalonic acid*	Organic acids	Organic acids	516-05-2	9.46687e+06	1.06353e+07	1.22771e+07	3.47784e+07	5.4062e+07	5.74765e+07	0.130798	0.250936	0.0748558
pme3440	272.068	C15H12O5	Butein	Flavonoids	Chalcones	487-52-5	1647.76	2255.18	594.135	101146	27751.5	39352	0.560665	0.703497	0.0748603
pmb0751	320.09	C16H16O7	Trans-5-O-(p-Coumaroyl)shikimate	Phenolic acids	Phenolic acids	-	41133.7	32756.5	52771	503868	738484	540366	0.23807	0.212448	0.0750558
Lmmn003323	272.235	C16H32O3	2-Hydroxyhexadecanoic acid	Organic acids	Organic acids	764-67-0	222152	194458	176106	660512	1.01769e+06	1.12195e+06	0.117329	0.259267	0.0754075
Lmmn002274	522.21	C26H34O11	Isolariciresinol-9'-O-glucoside	Lignans and Coumarins	Lignans	63358-12-3	389611	410339	423766	16556.1	16022.1	11289.3	0.0421839	0.198254	0.07555
Zbzn013543	370.142	C21H22O6	angelylshikonin	Quinones	Quinones	-	7310.66	3897.06	3006.09	6.47949e+06	9.48132e+06	8.93416e+06	0.479563	0.192658	0.0757976
Hmqp005455	296.235	C18H32O3	15(R)-Hydroxylinoleic Acid	Lipids	Free fatty acids	177931-23-6	192997	77123.6	135590	1656.51	9711.65	5685	0.428414	0.708532	0.0760929
Cmxn004016	452.132	C21H24O11	Dihydromarein	Flavonoids	Chalcones	-	240851	259487	285111	0	0	0	0.0848752	0	0.0770149
Lmtn002233	328.116	C15H20O8	Androsin	Phenolic acids	Phenolic acids	531-28-2	1.23259e+07	2.22474e+07	2.92618e+07	19331.4	130130	46325.2	0.399911	0.885285	0.0771257
MWSHC20125	336.084	C16H16O8	5-O-Caffeoylshikimic acid	Phenolic acids	Phenolic acids	73263-62-4	422931	607386	503218	30163.8	102081	3.11839e+06	0.180924	1.62669	0.0784727
Wcsn009515	276.209	C18H28O2	Methyl (2E,4E,9E)-5,9,13-trimethyltetradeca-2,4,9,12-tetraenoate	Others	Others	-	8783.49	7862.52	6741.78	4704.87	9188.08	8483.19	0.131156	0.323219	0.00817299
Zbzp007397	180.115	C11H16O2	5,6,7,7a-tetrahydro-4,4,7a-trimethyl-2(4H)-benzofuranone	Others	Others	15356-74-8	256951	672099	289937	76915.7	105503	76260.5	0.567899	0.193643	0.0121172
Hmcn000192	210.074	C7H14O7	Sedoheptulose	Others	Saccharides	3019-74-7	253718	271475	231027	1.08787e+06	1.1379e+06	882097	0.0804303	0.130867	0.0153662
Lajp009594	272.068	C15H12O5	RubrofuSarin	Others	Ketone compounds	3567-00-8	0	0	0	25558.1	30785.6	12948.9	0	0.396986	0.0168867
Zasn010461	270.256	C17H34O2	Pentadecanoic acid,14-methyl-,methyl ester	Others	Others	5129-60-2	373654	322842	200838	219659	230409	200234	0.296941	0.0705534	0.0186564
pmb2507	214.024	C5H11O7P	2-Deoxyribose-1-phosphate*	Nucleotides and derivatives	Nucleotides and derivatives	17210-42-3	88090.1	19699.4	38750.3	3.87203e+07	4.04196e+07	5.66007e+07	0.722579	0.218122	0.0214063
pmn001423	386.194	C19H30O8	Roseoside	Others	Ketone compounds	54835-70-0	132248	264113	1.77676e+06	320736	667351	184692	1.26147	0.636609	0.0222938
MW0139987	318.147	C18H22O5	Zearalenone	Others	Ketone compounds	17924-92-4	47701.1	11884.8	152529	0	0	0	1.03372	0	0.0235899
Cmyp007180	180.115	C11H16O2	Dihydroactinidiolide	Others	Lactones	17092-92-1	394077	1.11128e+06	517525	103417	164352	93230.8	0.568657	0.319615	0.0246207
Zasn010433	308.272	C20H36O2	9,12-Octadecadienoic acid,ethyl ester	Others	Others	6114-21-2	31545.9	44871.3	27207.9	13564	14158.8	12828.2	0.266486	0.0493142	0.0265369
Zapn011666	532.173	C30H28O9	Gnetifolin N	Others	Others	-	6025.49	531.856	7316.86	2158.71	5691.49	5869.43	0.779043	0.457645	0.0275341
MWSmce295	244.07	C9H12N2O6	1-beta-D-Arabinofuranosyluracil	Nucleotides and derivatives	Nucleotides and derivatives	3083-77-0	39214.1	38464.4	16189.7	25898.8	48117.2	45269.2	0.418099	0.304056	0.0277776
mws1189	194.043	C6H10O7	D-Galacturonic acid*	Others	Saccharides	685-73-4	151603	155459	77087.4	144507	242981	225188	0.344997	0.256958	0.0301062
Lchp000221	206.058	C11H10O4	(Z)-3-Ethylidene-7-hydroxy-6-methoxyphthalide	Others	Others	-	211565	203287	269449	1.39156e+06	1.27989e+06	1.56619e+06	0.158031	0.102156	0.0302199
Zmzn000079	200.009	C4H9O7P	D-Erythrose-4-phosphate	Others	Saccharides	585-18-2	40909.8	74818	49123.1	115982	172383	169237	0.321914	0.207785	0.0333914
Lmqp006559	329.329	C20H43NO2	2-Amino-1,3-eicosanediol	Others	Alcohol compounds	-	442366	334391	347597	372837	383860	377396	0.157152	0.0146508	0.033401
mws0473	132.042	C5H8O4	2-Methylsuccinic acid	Organic acids	Organic acids	498-21-5	289185	116447	19068.2	0	0	0	0.966325	0	0.0789613
Zmyp00416	303.168	C14H25NO6	(4S,5S,6R)-2-(((1S,7aR)-hexahydro-1H-pyrrolizin-1-yl)methoxy)-6-(hydroxymethyl)tetrahydro-2H-pyran-3,4,5-triol	Alkaloids	Pyrrole alkaloids	-	226771	227982	1.24899e+06	1.31307e+06	4.69189e+06	3.57945e+06	1.03859	0.538981	0.0791544
Cmsp003083	520.194	C26H32O11	Dehydrodiconiferyl alcohol-4-O-glucoside*	Lignans and Coumarins	Lignans	107870-88-2	202868	199928	156808	15005	5144.11	13758.2	0.138237	0.475081	0.0795533
Zjmp102702	488.35	C30H48O5	2,3,23-Trihydroxyolean-12-en-28-oic acid (Arjunolic acid)(iso-1)	Terpenoids	Triterpene	-	17589.9	27776.2	11312.4	841.947	2510.65	1498.14	0.439789	0.519922	0.0795855
pmn001691	328.225	C18H32O5	9,12,13-Trihydroxy-10,15-octadecadienoic acid	Lipids	Free fatty acids	-	10451.3	8108.36	3153.01	2784.39	3916.26	5685.79	0.514849	0.354177	0.0802232
pmp001285	148.016	C8H4O3	Phthalic anhydride	Phenolic acids	Phenolic acids	85-44-9	396105	607362	446759	352792	483562	469095	0.228158	0.164747	0.080472
MW0010749	210.126	C12H18O3	(+)-7-iso-Jasmonic acid	Organic acids	Organic acids	62653-85-4	118216	84999.7	15129.2	12547.8	15308.4	80832.2	0.72296	1.06686	0.0806515
mws0341	132.079	C6H12O3	2-Hydroxyisocaproic acid	Organic acids	Organic acids	20312-37-2	3.20554e+06	3.71488e+06	1.16693e+06	250499	243261	352728	0.500149	0.216962	0.0807066
Zmtp004523	206.131	C13H18O2	Ligupleurol	Terpenoids	Sesquiterpenoids	-	172937	48579.3	36543.1	210205	152114	158442	0.877852	0.183594	0.0809118
pmn001337	432.106	C21H20O10	Emodin-8-O-glucoside*	Quinones	Anthraquinone	23313-21-5	40462.6	30748.3	29204.9	54430.5	75590.5	42235.7	0.182334	0.293928	0.0813156
Wbmn005986	652.237	C31H40O15	Isomartynoside	Phenolic acids	Phenolic acids	94410-22-7	172427	844769	1.31775e+07	12270	61535.3	38979.1	1.5475	0.655989	0.0819614
zjzp121608	234.162	C15H22O2	10Hβ-9-oxoageraphorone	Terpenoids	Sesquiterpenoids	-	15849.9	71381.5	32514.2	2529.95	8459.84	5651.23	0.713914	0.53476	0.0821074
pmb1650	278.225	C18H30O2	Octadeca-11E,13E,15Z-trienoic acid	Lipids	Free fatty acids	25575-00-2	1.01951e+07	1.73902e+07	1.28113e+07	1.20564e+07	1.47517e+07	1.24457e+07	0.270464	0.111341	0.0821319
Layp000971	331.127	C14H21NO8	Hydroxymenisdaurin D	Alkaloids	Alkaloids	-	60498.1	70313.7	214966	801392	1.18268e+06	1.17809e+06	0.750376	0.207601	0.0821993
MW0133171	252.079	C16H12O3	3'-Methoxyflavone	Flavonoids	Flavones	53906-83-5	3300.3	966.005	604.347	550836	315508	307180	0.901311	0.353636	0.0824562
Waln011222	555.354	C26H54NO9P	2-(2,3-dihydroxypropoxy)-3-(((2-(dimethylamino)ethoxy)(hydroxy)phosphoryl)oxy)propyl palmitate*	Lipids	LPE	-	193693	230664	155499	27769.3	46359.6	47877.3	0.19445	0.275322	0.0830627
Zmdn005541	432.106	C21H20O10	Emodin-6-O-glucoside*	Quinones	Anthraquinone	-	170803	129095	152337	38683.5	29306.5	47350.1	0.138639	0.234718	0.0832113
Lmbn001754	176.069	C7H12O5	3-Isopropylmalic Acid	Organic acids	Organic acids	921-28-8	44844	19427.8	78954.9	1.10997e+06	751714	1.44074e+06	0.625635	0.313046	0.0834369
HX1370	376.152	C20H24O7	Erythro-Guaiacylglycerol-β-Coniferyl Ether	Lignans and Coumarins	Lignans	890317-92-7	9831.19	35702.3	22505	0	11020.8	3088.11	0.570403	1.20727	0.0835302
MWSslk177	329.111	C14H19NO8	Lithospermoside	Alkaloids	Alkaloids	63492-69-3	2.77055e+06	0	352651	0	0	0	1.44862	0	0.0835788
Zmzn003953	310.214	C18H30O4	13(s)-hydroperoxy-(9z,11e,15z)-octadecatrienoic acid	Lipids	Free fatty acids	67597-26-6	131520	93994.9	98735.3	332288	295437	301000	0.189061	0.0641706	0.0838273
Zblp002987	420.142	C21H24O9	2,4,4'-Trihydroxydihydrochalcone-4-O-glucoside	Flavonoids	Chalcones	-	89282.9	76874.8	69563	7653.74	13629.8	6163.52	0.126876	0.431888	0.0841481
pmn001610	308.272	C20H36O2	Eicosadienoic acid	Lipids	Free fatty acids	5598-38-9	79893.6	114818	74173.3	36491.2	40446.7	40064.6	0.245478	0.0559429	0.0842732
pma0791	520.122	C24H24O13	Naringenin-7-O-(6''-malonyl)glucoside	Flavonoids	Flavanones	-	5445.51	9057.02	13349.1	374041	96324.5	83746.2	0.42619	0.888402	0.0848684
pmf0440	162.068	C10H10O2	4-MethoxycinnaMaldehyde	Phenolic acids	Phenolic acids	1963-36-6	63262.7	60674.1	55810.6	52897.9	46796.1	63371.1	0.0631467	0.154227	0.0848858
mws0366	278.225	C18H30O2	γ-Linolenic Acid*	Lipids	Free fatty acids	506-26-3	4.14639e+06	4.2346e+06	3.07692e+06	3.44562e+06	5.16281e+06	5.08044e+06	0.168731	0.212257	0.0851738
pmb0686	536.117	C24H24O14	Eriodictyol-7-O-(6''-malonyl)glucoside	Flavonoids	Flavanones	-	2505	2014.01	6189.81	63707.8	226055	149350	0.639399	0.554856	0.0854418
Lmdn006811	456.36	C30H48O3	3,24-Dihydroxyolean-12-en-22-one (Soyasapogenol E)	Terpenoids	Triterpene	6750-59-0	270147	360920	410735	141963	1.30002e+06	470758	0.205264	0.936009	0.0854685
Lmmp002080	192.126	C11H16N2O	N-(4-Aminobutyl)benzamide	Alkaloids	Alkaloids	5692-23-9	4371.49	22452.2	32505	20662.9	37935.2	18769.4	0.720884	0.409525	0.085688
MWSmce592	272.105	C16H16O4	Deoxyshikonin	Quinones	Quinones	43043-74-9	0	0	0	2.45541e+06	1.26158e+06	1.71246e+06	0	0.333096	0.0861594
mws0027	198.053	C9H10O5	Syringic acid	Phenolic acids	Phenolic acids	530-57-4	7.20111e+06	6.99517e+06	3.74666e+06	48660.8	46343.5	44165.6	0.323979	0.0484583	0.0865652
mws0704	141.019	C2H8NO4P	O-Phosphorylethanolamine	Alkaloids	Alkaloids	1071-23-4	0	0	0	116515	40811.1	37475.7	0	0.68842	0.0866739
Lmrn003000	166.063	C9H10O3	2-Hydroxy-3-phenylpropanoic acid	Phenolic acids	Phenolic acids	7326-19-4	73338.7	65548.6	63761.4	3575.54	2557.04	9496.21	0.0753897	0.719265	0.0867694
pme3083	165.043	C8H7NO3	2-(Formylamino)benzoic acid	Phenolic acids	Phenolic acids	3342-77-6	122320	127969	105484	93234	77531.4	56099.6	0.0986332	0.246499	0.0868762
MW0135803	462.08	C21H18O12	Luteolin-7-o-glucuronide	Flavonoids	Flavones	29741-10-4	2.55149e+06	1.89682e+06	194032	0	0	0	0.786419	0	0.0869332
pme3504	430.126	C22H22O9	Formononetin-7-O-glucoside (Ononin)	Flavonoids	Isoflavones	486-62-4	1397.04	1805	747942	4578.66	2326.86	1865.79	1.72098	0.496481	0.0870442
mws0895	432.106	C21H20O10	Genistein-7-O-Glucoside (Genistin)	Flavonoids	Isoflavones	529-59-9	165688	203627	332086	22388.8	18887.2	58580.3	0.372992	0.660224	0.0871296
MWSHY0067	610.153	C27H30O16	Quercetin-3-O-rutinoside (Rutin)*	Flavonoids	Flavonols	153-18-4	2951.14	0	16540.3	136849	57505	38399.4	1.35668	0.672894	0.0874942
MWSmce675	272.09	C12H16O7	Arbutin	Phenolic acids	Phenolic acids	497-76-7	44780.7	71875.1	165655	134877	278627	346053	0.674032	0.426021	0.0876741
mws0532	718.153	C36H30O16	Lithospermic acid B	Phenolic acids	Phenolic acids	121521-90-2	5.51701e+06	1.16632e+07	1.15417e+07	0	0	0	0.367031	0	0.0877614
pmn001700	456.36	C30H48O3	24,30-Dihydroxy-12(13)-ene-lupeol	Terpenoids	Triterpene	-	303490	376456	387736	155915	1.02663e+06	461855	0.1285	0.805868	0.0889875
Wmzn012251	430.163	C23H26O8	β-acetoxyisovalerylalkannin	Quinones	Quinones	69091-17-4	0	0	0	28977.3	31041.9	30235.4	0	0.0345851	0.0893819
Cmbn004440	536.153	C25H28O13	10-O-[(E)-Caffeoyl]-geniposidic acid	Terpenoids	Monoterpenoids	-	446379	391251	316725	174365	1.01427e+06	892441	0.169103	0.654263	0.0894596
Zmdn002435	540.127	C27H24O12	Yunnaneic acid D	Phenolic acids	Phenolic acids	180314-57-2	272681	469409	752255	426405	584730	878596	0.483969	0.364268	0.089914
Zbzn010406	374.173	C21H26O6	Hydroxyshikonofuran C	Quinones	Quinones	-	0	0	0	1.84326e+06	1.25134e+06	733690	0	0.435076	0.089963
Lmyp004617	418.126	C21H22O9	Pinocembrin-7-O-glucoside (Pinocembroside)	Flavonoids	Flavanones	75829-43-5	2889.6	788.108	1959.48	207324	88268.1	112071	0.560413	0.463619	0.0907285
Lhhp120814	164.084	C10H12O2	Eugenol	Phenolic acids	Phenolic acids	97-53-0	101591	102755	77505	218749	54063.2	113478	0.151718	0.647701	0.0909139
Wcgn012576	336.23	C20H32O4	14-hydroxy-14-(hydroxymethyl)-5,9-dimethyltetracyclo[11.2.1.01,10.04,9]hexadecane-5-carboxylic acid	Terpenoids	Ditepenoids	-	250606	109095	274204	10254.7	14346.4	11439.8	0.422602	0.175244	0.0909694
mws4015	314.079	C17H14O6	Salvianolic acid F	Phenolic acids	Phenolic acids	158732-59-3	106947	90373.5	157338	125592	169162	118852	0.295015	0.198084	0.0910504
MWS5238	164.084	C10H12O2	4-Phenylbutyric acid	Organic acids	Organic acids	1821-12-1	26592.7	38570.9	54913.9	18499.6	21971.8	28512.9	0.355184	0.221111	0.091128
HX1384	300.1	C17H16O5	Phellopterin	Lignans and Coumarins	Coumarins	2543-94-4	3899.78	0	17204.4	181123	41244.6	51900.2	1.28123	0.851706	0.09114
pmd0147	547.364	C28H54NO7P	LysoPC 20:2	Lipids	LPC	-	18607.6	15550.5	15627.2	4699.61	4355.97	7410.68	0.105048	0.304856	0.0911671
Zbzp011453	278.152	C16H22O4	de-O-methyllasiodiplodin	Quinones	Quinones	-	1.19998e+07	1.5905e+07	1.31689e+07	1.36402e+07	1.63461e+07	1.41259e+07	0.146394	0.0981114	0.0912816
pme3011	103.063	C4H9NO2	γ-Aminobutyric acid	Organic acids	Organic acids	56-12-2	38563.3	81469.3	130928	1.04918e+06	848958	1.01945e+06	0.552529	0.111095	0.0921779
MWS2430	242.225	C15H30O2	13-methylmyristic acid	Lipids	Free fatty acids	2485-71-4	177652	223426	177083	216564	291895	187709	0.13799	0.231811	0.092218
Wadn003423	378.096	C18H18O9	Salvianic acid C	Phenolic acids	Phenolic acids	-	2.59126e+06	4.85763e+06	8.57501e+06	407451	502403	619030	0.565602	0.207944	0.0923713
Zmdn011161	240.079	C15H12O3	Chrysophanol-9-anthrone	Quinones	Anthraquinone	491-58-7	414584	398954	387589	1.08899e+06	1.10353e+06	908101	0.0338525	0.105343	0.0924328
MWSmce591	234.162	C15H22O2	Curcumenol	Terpenoids	Sesquiterpenoids	19431-84-6	804578	1.59618e+06	1.15634e+06	858412	1.01439e+06	642523	0.3345	0.222719	0.0930549
Sazp008649	714.268	C40H42O12	1,4-O-Diferuloylsecoisolariciresinol	Lignans and Coumarins	Lignans	-	30923.6	65063	129522	10826.7	37523.5	36146.4	0.666094	0.53369	0.0937183
MW0139616	356.162	C21H24O5	Rutamarin	Lignans and Coumarins	Coumarins	14882-94-1	825.705	1800.54	1228.24	90017.6	49671	49235.1	0.381278	0.371912	0.0938904
Wbmn004320	496.158	C23H28O12	6'-O-p-hydroxybenzoylmussaenosidicacid	Terpenoids	Monoterpenoids	-	3.84818e+07	4.11967e+07	3.8258e+07	142014	193757	116539	0.0416135	0.260973	0.0940135
Lmyp005841	416.111	C21H20O9	Chrysin-7-O-glucoside*	Flavonoids	Flavones	31025-53-3	77031.3	68862.4	11587	1945.96	1943.5	2255.57	0.679337	0.087615	0.0942391
Lmhn002051	284.053	C12H12O8	Vnilloylmalic acid	Phenolic acids	Phenolic acids	-	377414	1.45481e+06	332075	129661	158131	214475	0.880925	0.257815	0.0945089
Lhhp102906	248.141	C15H20O3	Parthenolide	Terpenoids	Sesquiterpenoids	20554-84-1	3590.31	22338.5	48735	569.742	1113.98	1905.45	0.911288	0.561402	0.0951148
Lhmp120213	440.195	C24H28N2O6	N-acetylvinerine	Alkaloids	Plumerane	-	3721.86	7505	4610.53	215609	301752	308772	0.374723	0.188397	0.0952359
HX1366	146.037	C9H6O2	coumarin(ISO1)	Lignans and Coumarins	Coumarins	-	355143	535005	459482	720677	1.67725e+06	1.243e+06	0.200754	0.394649	0.0953089
Labp005432	516.127	C25H24O12	Dalbergin malonyl glucoside	Lignans and Coumarins	Coumarins	-	0	6258.58	1.90763e+06	1373.12	4797.9	7775.91	1.72355	0.689181	0.0954033
Zbzn012593	358.142	C20H22O6	butyrylshikonin	Quinones	Quinones	-	2468.71	1757.7	1769.6	371787	419030	199520	0.203689	0.349992	0.0954447
pmb2984	492.127	C23H24O12	Eriodictyol-7-O-(6''-acetyl)glucoside	Flavonoids	Flavanones	-	8345.58	8389.27	3906.12	245601	312586	281564	0.374376	0.11976	0.0957324
HJN079	564.184	C27H32O13	Pinocembrin-7-O-rutinoside	Flavonoids	Flavanones	118985-31-2	2223.5	984.238	801.312	36333.9	69507	65632.6	0.578981	0.317329	0.0958285
Wasn003197	324.142	C13H24O9	3-(Beta-D-Glucopyranosyloxy)-5-Hydroxyhexanoic Acid Methyl Ester	Organic acids	Organic acids	-	657499	611902	872887	984036	1.03477e+06	1.20548e+06	0.195203	0.107944	0.095967
pmb2791	310.214	C18H30O4	9-Hydroperoxy-10E,12,15Z-octadecatrienoic acid	Lipids	Free fatty acids	111004-08-1	39715.8	36891.4	42646.2	21685.3	19949.3	20244.1	0.0723893	0.0450369	0.0960699
Lmbn005487	314.246	C18H34O4	12,13-DHOME; (9Z)-12,13-Dihydroxyoctadec-9-enoic acid	Lipids	Free fatty acids	263399-35-5	26165.4	31525.9	22904	18873.3	16271.4	18031.2	0.162045	0.0749025	0.096238
pmd0146	547.364	C28H54NO7P	LysoPC 20:2(2n isomer)	Lipids	LPC	-	16469	23039.2	17266.3	4935.85	5612.02	7923.96	0.189453	0.25448	0.0965851
Lmbn005287	312.23	C18H32O4	7S,8S-DiHODE; (9Z,12Z)-(7S,8S)-Dihydroxyoctadeca-9,12-dienoic acid	Lipids	Free fatty acids	143288-65-7	61204.2	69236.7	29211.2	6732.47	11759.2	10416.6	0.397883	0.270096	0.096834
Lmmp003091	610.153	C27H30O16	Quercetin-3-O-(4''-O-glucosyl)rhamnoside*	Flavonoids	Flavonols	59262-54-3	7505	2718.62	16822.9	112752	80005	46275.4	0.795567	0.417176	0.0970525
Qmjp081305	234.162	C15H22O2	Shizukafuranol	Terpenoids	Sesquiterpenoids	90332-93-7	159048	342660	278781	147006	191166	89975.5	0.358278	0.355473	0.0971258
Zmmp004274	223.157	C13H21NO2	Tigloidine	Alkaloids	Tropan alkaloids	495-83-0	1993.67	3932.52	246839	76103.2	159150	352107	1.67118	0.723248	0.0972771
MW0013542	178.048	C6H10O6	2-Keto-3-deoxygluconate	Organic acids	Organic acids	17510-99-5	260889	196524	36676	324978	1.68363e+06	1.59762e+06	0.700958	0.63291	0.0975202
mws0567	145.085	C5H11N3O2	4-Guanidinobutyric acid	Organic acids	Organic acids	463-00-3	2.44155e+06	1.40784e+06	1.35661e+06	140988	170164	173653	0.35275	0.110995	0.0976402
MWS0552	240.209	C15H28O2	Cis-10-Pentadecenoic Acid(C15:1)	Lipids	Free fatty acids	84743-29-3	467722	413186	402466	864448	947319	891184	0.0818013	0.0469442	0.0977166
Lmbn014696	302.225	C20H30O2	Pimaric acid	Terpenoids	Ditepenoids	127-27-5	47673.3	57072.5	68121.3	42483.7	49676.7	98243.4	0.177623	0.477885	0.0979114
Wcfn008271	240.042	C14H8O4	Danthron; 1,8-Dihydroxyanthraquinone	Quinones	Anthraquinone	117-10-2	4.26159e+07	4.29286e+07	4.75216e+07	6.42139e+07	6.46482e+07	6.27991e+07	0.0619207	0.0151349	0.0992401
Yalp003517	248.105	C14H16O4	30-Hydroxyfraxinellone	Terpenoids	Sesquiterpenoids	-	375977	596282	687617	757221	1.74497e+06	1.26051e+06	0.289551	0.393789	0.09932
mws1350	182.058	C9H10O4	Syringaldehyde; 4-Hydroxy-3,5-Dimethoxybenzaldehyde	Phenolic acids	Phenolic acids	134-96-3	96214.5	33176.1	58999.4	27525.4	8192.73	18336.1	0.504649	0.536697	0.0995688
Lmcp005645	330.074	C17H14O7	Quercetin-3,4'-Dimethyl Ether	Flavonoids	Flavonols	33429-83-3	39677.5	56319.3	102428	0	0	0	0.491492	0	0.100055
Wbmn012283	554.361	C34H50O6	2,3-Diacetoxy-18-hydroxyoleana-5,12-dien-28-oic acid(ISO-1)	Terpenoids	Triterpene	-	16540.1	9742.6	18827.2	1200.3	10869	19282.7	0.314249	0.865825	0.101127
pmp001048	360.142	C16H24O9	Ixoroside	Terpenoids	Monoterpenoids	58514-30-0	13473.1	30929.1	37240	7505	16002.7	15005	0.452387	0.361829	0.101168
pme2362	152.047	C8H8O3	Mandelic acid	Organic acids	Organic acids	90-64-2	277466	653248	538583	36922.6	55556	85510.9	0.393226	0.413165	0.101192
Lmhp009034	451.27	C21H42NO7P	LysoPE 16:1	Lipids	LPE	-	4053.39	8455.78	18247.8	18378.5	25539.6	30275	0.708693	0.242179	0.101515
pmb2789	310.214	C18H30O4	13S-Hydroperoxy-6Z,9Z,11E-octadecatrienoic acid	Lipids	Free fatty acids	121107-97-9	63940.8	61643.2	63867.2	33462	31785.4	30711.5	0.0206777	0.0433385	0.101918
MWSmce001	180.042	C9H8O4	5-Acetylsalicylic acid	Phenolic acids	Phenolic acids	13110-96-8	177146	268794	269860	27505	56719.5	48749	0.223064	0.340702	0.102642
Waln002419	342.095	C15H18O9	1'-O-Galactoyl p-Coumaric acid*	Phenolic acids	Phenolic acids	-	8546.11	14017.2	107447	31816.2	108203	63763.9	1.28271	0.564768	0.102736
Lhdp102527	472.355	C30H48O4	19-Hydroxyursolic acid(iso-01)	Terpenoids	Triterpene	-	4266.47	4566.24	5932.94	6048.78	32707.8	66890.5	0.180488	0.866043	0.103039
Lmhn002573	400.101	C17H20O11	Sinapoylglucuronic acid	Phenolic acids	Phenolic acids	-	135246	177796	106532	3.14742e+06	4.4738e+06	4.75326e+06	0.256369	0.207988	0.10335
mws0906	342.132	C16H22O8	Coniferin	Phenolic acids	Phenolic acids	531-29-3	619521	915545	3.01119e+06	90502.8	469238	420372	0.860359	0.630572	0.103497
MW0003631	154.063	C8H10O3	Hydroxytyrosol	Phenolic acids	Phenolic acids	10597-60-1	115005	51816.6	110005	109158	189738	267953	0.380681	0.42022	0.10384
Lmlp012720	278.152	C16H22O4	Dibutyl phthalate	Organic acids	Organic acids	84-74-2	1.03681e+07	1.3192e+07	1.17779e+07	9.84592e+06	1.33794e+07	1.22791e+07	0.119866	0.152784	0.103938
Lmyp010766	238.063	C15H10O3	3-Hydroxy-2-methyl-anthraquinone	Quinones	Anthraquinone	-	0	0	0	107654	47855.1	55046.2	0	0.465166	0.1044
MWS20145	450.116	C21H22O11	Eriodictyol-7-O-glucoside	Flavonoids	Flavanones	38965-51-4	87030.1	228620	163365	77049.2	100658	87905.8	0.44383	0.133468	0.104635
Zmbp009086	270.089	C16H14O4	Imperatorin*	Lignans and Coumarins	Coumarins	482-44-0	3036.16	2029.47	3061.02	718549	1.02125e+06	346151	0.217255	0.486323	0.105155
pmn001319	414.132	C22H22O8	1-O-Feruloyl-3-O-p-Coumaroylglycerol	Phenolic acids	Phenolic acids	-	49446.9	34538.5	28804.9	0	0	0	0.283413	0	0.105842
Lmhp009187	439.27	C20H42NO7P	LysoPE 15:0	Lipids	LPE	-	0	2480.03	2068.66	24858.4	39624.1	46125.3	0.871476	0.295579	0.107598
MWS0274	166.063	C9H10O3	DL-3-Phenyllactic acid	Organic acids	Organic acids	828-01-3	83838.9	69732.8	78571.7	15358	18233.6	17040.8	0.092116	0.0856006	0.10815
pmd0130	467.301	C22H46NO7P	LysoPC 14:0	Lipids	LPC	20559-16-4	11623.7	19027.4	14976.4	10370.2	10155.3	15500.8	0.243757	0.251993	0.108755
Zmgn000503	134.058	C5H10O4	2,3-Dihydroxy-3-Methylbutanoic Acid	Organic acids	Organic acids	1756-18-9	2.07626e+06	1.51271e+06	1.11997e+06	8.47817e+06	9.6806e+06	9.64418e+06	0.306233	0.0738004	0.10903
mws2186	434.085	C20H18O11	Avicularin(Quercetin-3-O-α-L-arabinofuranoside)	Flavonoids	Flavonols	572-30-5	0	5005	2382.17	2958.96	361439	4769.35	1.01365	1.67768	0.109084
pmn001672	548.174	C23H32O15	Furanofructosyl-α-D-(3-mustard acyl)glucoside	Phenolic acids	Phenolic acids	-	88279.6	116406	105761	108901	327477	626283	0.137231	0.733233	0.109127
Lmxn006423	151.009	C7H5NOS	2(3H)-Benzothiazolone	Alkaloids	Alkaloids	934-34-9	25093.9	54798.8	48043.6	36218.6	80470.6	55813.4	0.365123	0.385632	0.109271
Lagp004883	546.137	C26H26O13	8-Methoxy malonyl ononin	Flavonoids	Isoflavones	-	615.64	1263.45	5.03493e+06	3883.01	1838.23	5078.06	1.73108	0.455135	0.109764
MW0168304	332.272	C22H36O2	Docosa-4,10,13,16-tetraenoic acid	Lipids	Free fatty acids	-	95855.6	234566	117028	247775	231483	214879	0.501015	0.0710883	0.1098
Zmsp003219	397.207	C20H31NO7	Hydroxymyoscorpine	Alkaloids	Pyrrole alkaloids	-	76930.6	82313.8	122854	0	965.005	5005	0.266976	1.33061	0.110423
MW0139149	478.111	C22H22O12	Nepitrin	Flavonoids	Flavones	569-90-4	191457	235702	315577	1604.14	3361.5	1973.96	0.254087	0.400527	0.110653
Hmmn003964	360.142	C16H24O9	7-Deoxyloganic acid	Terpenoids	Monoterpenoids	22487-36-1	34474.6	134768	289464	405473	1.08369e+06	976218	0.840134	0.443575	0.111148
Lafp003256	226.084	C11H14O5	3,4'-Dihydroxy-3',5'-dimethoxypropiophenone	Phenolic acids	Phenolic acids	136196-47-9	158475	167900	208367	45774.2	41759.2	45005	0.148707	0.0482351	0.111407
Smhp002581	299.173	C15H25NO5	Echinatine	Alkaloids	Pyrrole alkaloids	480-83-1	30711.4	158661	107505	1.25736e+07	2.52131e+07	5.54869e+07	0.650789	0.709276	0.11147
Lmhp010908	535.364	C27H54NO7P	LysoPC 19:1	Lipids	LPC	-	29820.2	48332.9	29984.8	28975.1	130524	61188.8	0.29521	0.705425	0.111618
Zmgn005057	298.251	C18H34O3	9,10-Epoxyoctadecanoic Acid	Lipids	Free fatty acids	2443-39-2	0	0	0	547603	974129	930940	0	0.287175	0.111636
Zmtp102902	338.1	C16H18O8	α-Hydrojuglone glucoside	Quinones	Quinones	-	9233.69	7383.69	255005	191156	792505	461762	1.57314	0.625095	0.111672
YC512118	281.272	C18H35NO	Oleamide (9-Octadecenamide)	Lipids	Free fatty acids	301-02-0	6615.65	4821.45	6035.19	6567.01	14679	19391.4	0.157199	0.478884	0.112047
pme0310	198.053	C9H10O5	Gallic Acid Ethyl Ester; Ethyl gallate	Phenolic acids	Phenolic acids	831-61-8	420456	482223	223955	2690.94	3741.24	1012.03	0.359116	0.554774	0.112099
Wcgn009980	352.225	C20H32O5	7-(1,2-Dihydroxyethyl)-2-hydroxy-1-(hydroxymethyl)-1,4b,7-trimethyl-2,5,6,8,8a,9,10,10a-octahydrophenanthren-3-one	Terpenoids	Ditepenoids	-	115768	14614.3	55702.8	436610	212879	78715.2	0.820153	0.744869	0.112655
Lmhp008233	473.254	C23H40NO7P	LysoPE 18:4	Lipids	LPE	-	1155.76	7237.44	5876.78	49261.8	151971	243780	0.671021	0.656003	0.113175
Zbzp002854	341.184	C17H27NO6	3'-acetylechinatine	Alkaloids	Pyrrole alkaloids	-	5541.22	2773.79	6449.2	91089.2	1.0644e+06	3.27501e+06	0.389014	1.10475	0.113282
pmb2497	198.053	C9H10O5	4-Hydroxy-3-methoxymandelate	Phenolic acids	Phenolic acids	55-10-7	5837.41	10535	8175.28	275313	238835	316482	0.287051	0.140305	0.113412
Lmgn001670	138.032	C7H6O3	Salicylic acid	Phenolic acids	Phenolic acids	69-72-7	1.96442e+07	1.47314e+07	1.13976e+07	218263	247540	289370	0.271888	0.141973	0.113541
Lskp211455	472.355	C30H48O4	2,3-Dihydroxyurs-12-en-29-oic acid (Maslinic acid)*	Terpenoids	Triterpene	4373-41-5	13272	12981.1	26902.8	10954.7	79891.3	115945	0.448966	0.77392	0.11357
Hmlp005624	284.068	C16H12O5	3',7-dihydroxy-4'-methoxyflavone	Flavonoids	Flavones	-	135543	175603	328722	2052.85	6718.43	559.065	0.478011	1.03305	0.114317
mws4052	101.048	C4H7NO2	1-Aminocyclopropane-1-carboxylic acid	Organic acids	Organic acids	22059-21-8	96864.5	51941.4	48437	159420	219086	138585	0.410736	0.242405	0.114366
Zmhn002301	326.1	C15H18O8	p-Coumaric acid-4-O-glucoside	Phenolic acids	Phenolic acids	117405-48-8	749263	1.17622e+06	1.46637e+06	27927.8	23702.8	176275	0.319048	1.14381	0.114383
Qmqp101735	306.219	C19H30O3	3β,6β-Dihydroxy-15-nor-14-oxo8(17),12-labdadien-14-a	Terpenoids	Sesquiterpenoids	-	4749.24	9972.98	6211	1411.69	2262.92	2541.16	0.386221	0.284018	0.114428
mws1015	340.079	C15H16O9	Esculin (6,7-Dihydroxycoumarin-6-O-glucoside)*	Lignans and Coumarins	Coumarins	531-75-9	320535	295133	218113	20230.7	36428.6	45156.2	0.191901	0.372674	0.114626
pmn001364	418.09	C20H18O10	Salvianolic acid G	Phenolic acids	Phenolic acids	136112-79-3	4.55551e+06	8.53612e+06	1.54971e+07	0	0	0	0.58114	0	0.114971
MWSmce413	252.042	C15H8O4	Anthraquinone-2-carboxylic acid	Quinones	Anthraquinone	117-78-2	10458	226927	608609	3819.85	14979.9	9498.39	1.07396	0.591593	0.115127
mws0055	372.121	C20H20O7	Tangeretin (4',5,6,7,8-Pentamethoxyflavone)	Flavonoids	Flavones	481-53-8	24104.7	25692.1	29361.3	34140.7	40718.6	29427.4	0.10218	0.163142	0.115288
Wbjp001317	202.074	C11H10N2O2	vasicinone	Alkaloids	Alkaloids	486-64-6	0	0	0	165289	148152	26270	0	0.669405	0.11569
Smcn000644	332.111	C14H20O9	Leonuriside A	Phenolic acids	Phenolic acids	121748-12-7	81228.9	118192	287858	57701.4	611905	462750	0.678389	0.759776	0.115939
Lmbn001162	340.079	C15H16O9	Esculetin-7-O-glucoside*	Lignans and Coumarins	Coumarins	-	403275	304772	298102	12755.4	37524.6	39454.2	0.175592	0.497764	0.116818
MWStz152	205.074	C11H11NO3	2-(Acetylamino)-3-phenyl-2-propenoic acid	Alkaloids	Alkaloids	5469-45-4	9835.38	5914.96	5859.31	0	0	0	0.316482	0	0.116956
Lmyp003408	286.105	C13H18O7	Orcinol glucoside	Phenolic acids	Phenolic acids	21082-33-7	182521	276712	153452	247297	853278	592505	0.315496	0.538609	0.117486
pmb0382	338.079	C19H14O6	O-Feruloyl 4-hydroxycoumarin	Lignans and Coumarins	Coumarins	-	278310	435818	73315.9	1.56383e+06	6.16416e+06	3.51094e+06	0.692502	0.616388	0.118949
Zbzp002977	299.21	C16H29NO4	curassavine	Alkaloids	Pyrrole alkaloids	68385-70-6	37898.8	87511.3	127349	190290	160311	543454	0.531898	0.714994	0.119936
Lamp005493	338.163	C20H22N2O3	4-Hydroxypyramidatine	Alkaloids	Phenolamine	-	36498.5	36316.8	59034.8	0	0	0	0.297249	0	0.120275
MWStz070	181.074	C9H11NO3	N-(2-Hydroxy-4-methoxyphenyl)acetamide	Alkaloids	Phenolamine	58469-06-0	104694	130767	82551.4	1.14304e+06	2.67819e+06	1.42715e+06	0.227674	0.466859	0.120677
Hmpn005101	452.132	C21H24O11	Sieboldin	Flavonoids	Chalcones	18777-73-6	40122.1	17040.8	17869.6	425304	627884	556300	0.523505	0.191486	0.120702
Hmcn002743	418.163	C22H26O8	Lirioresinol A	Lignans and Coumarins	Lignans	-	147889	86978.2	97841.3	69669.2	78111.9	36107.4	0.292944	0.362483	0.120754
pme3017	103.063	C4H9NO2	2-Aminoisobutyric acid	Organic acids	Organic acids	62-57-7	4.91553e+06	6.20012e+06	6.10812e+06	1.56063e+06	1.00001e+06	1.47326e+06	0.124812	0.224322	0.121467
pmb0818	205.074	C11H11NO3	Methoxyindoleacetic acid	Alkaloids	Plumerane	3471-31-6	2613.48	0	79268.3	993051	3.1166e+06	1.11284e+06	1.64954	0.685281	0.121993
MWS20152	418.163	C22H26O8	Syringaresinol	Lignans and Coumarins	Lignans	21453-71-4	24438.3	20350.3	21056.7	15056.9	16175.2	8344.37	0.0995537	0.321053	0.122262
Zbzn010559	358.178	C21H26O5	shikonofuran B	Quinones	Quinones	85022-65-7	1698.8	996.996	518.848	1.48201e+07	5.86498e+06	5.47757e+06	0.55387	0.606087	0.122887
Zbzp002399	313.189	C16H27NO5	heliospathine	Alkaloids	Pyrrole alkaloids	135683-57-7	56202.5	32283.3	18326	131717	51277.7	7505	0.538012	0.992152	0.123199
Zmhn002422	356.111	C16H20O9	1-O-Feruloyl-β-D-glucose	Phenolic acids	Phenolic acids	7196-71-6	439440	485939	989695	104149	98105.3	24607.6	0.478029	0.585578	0.123332
Lmhp009464	465.286	C22H44NO7P	LysoPE 17:1(2n isomer)*	Lipids	LPE	-	643.95	4863.13	8649.56	32213.9	47022.1	45348.9	0.848666	0.195283	0.123816
Waxn005042	632.138	C29H28O16	1,4-O-dicaffeoyl-3-O-maloyl-quinic acid*	Phenolic acids	Phenolic acids	-	5235.83	1689.75	16892.6	456191	535062	460796	1.00182	0.0914576	0.124278
Lmhp009890	545.348	C28H52NO7P	LysoPC 20:3	Lipids	LPC	1199257-41-4	131336	55025.2	83691.3	3726.23	3567.91	2340.69	0.428215	0.236137	0.124317
MWSslk132	286.214	C16H30O4	Hexadecanedioic acid	Lipids	Free fatty acids	505-54-4	60246.6	64939.6	34659.5	21978.2	28038.2	24011.5	0.305869	0.124987	0.125219
Qmqp102535	252.173	C15H24O3	Ilicic acid	Terpenoids	Sesquiterpenoids	4586-68-9	18746.3	42018.7	29911.6	12450.8	31214.8	14124.3	0.385086	0.539061	0.125964
Zahp003781	222.089	C12H14O4	4-hydroxy-3-(2-hydroxy-3-methylbut-3-en-1-yl)benzoic acid	Phenolic acids	Phenolic acids	-	51041	49864.9	56225.4	161112	109585	191293	0.0646119	0.26829	0.126571
Wmzn007361	370.142	C21H22O6	β, β-dimethylacrylalkannin	Quinones	Quinones	34539-65-6	0	0	0	430148	304854	272755	0	0.247583	0.127297
zjbp111643	218.167	C15H22O	neopetasane(iso-1)	Terpenoids	Sesquiterpenoids	-	21362.6	62938.3	40822	15350.6	28020.1	11136.7	0.498758	0.48365	0.127339
Qmdp112404	348.266	C22H36O3	Viteagnusin B	Terpenoids	Ditepenoids	-	12293.8	17837.2	23183.3	8000.82	29678.9	16227.1	0.306392	0.609022	0.128309
MWSslk208	302.225	C20H30O2	Kaurenoic Acid	Terpenoids	Ditepenoids	6730-83-2	68582.7	54376.9	67375.8	20362	111039	87306.8	0.124146	0.645015	0.128445
Saln003581	536.174	C22H32O15	6'-O-β-D-Glucopyranosyl Swertiamarin	Terpenoids	Monoterpenoids	-	1.07953e+06	15698.9	7062.53	38265.6	34346.7	46208.7	1.67844	0.152591	0.128464
Zmdp005767	516.127	C25H24O12	Formononetin-7-O-(6''-Malonyl)glucoside	Flavonoids	Isoflavones	-	0	4487.19	1.82123e+06	3783.89	4258.5	6218.11	1.72566	0.271462	0.128721
pmn001557	418.09	C20H18O10	Cimicifugic acid C	Phenolic acids	Phenolic acids	205114-67-6	1.28556e+06	2.3121e+06	4.4259e+06	0	0	0	0.598699	0	0.128778
Zmyn004449	310.214	C18H30O4	9-Hydroxy-12-oxo-10(E),15(Z)-octadecadienoic acid	Lipids	Free fatty acids	-	5959.28	12648.1	21939.8	18005.8	12831.3	18966	0.593791	0.198771	0.128801
Zblp001009	271.106	C12H17NO6	3-pyridine-methanol-O-β-D-glucopyranosyl	Alkaloids	Pyridine alkaloids	-	48937.3	127037	210505	17910	64591.2	41360.8	0.62719	0.565323	0.129536
Lhhp111109	636.257	C35H40O11	Schisantherin J	Lignans and Coumarins	Lignans	135432-28-9	0	0	0	3775.58	4462.78	1221.85	0	0.541541	0.129828
Zmdn004052	432.106	C21H20O10	Aloe emodin-1-O-glucoside	Quinones	Anthraquinone	-	9395.73	67141.2	73490.2	121188	118861	84178.3	0.706175	0.191797	0.130402
MW0062170	380.168	C16H28O10	Prenyl arabinosyl-(1->6)-glucoside	Lipids	Free fatty acids	175737-84-5	185632	190014	190130	11609	12966.2	9733.12	0.0135975	0.14196	0.130648
Smgp104547	546.221	C27H34N2O10	3β-Isodihydrocadambine	Alkaloids	Plumerane	62014-69-1	142505	181581	67046.2	6371.96	8148.62	1729.45	0.44657	0.611905	0.131265
MWS4312	102.032	C4H6O3	Butanone acid	Organic acids	Organic acids	600-18-0	165887	148793	48935.2	22855.2	11014	10729.7	0.521169	0.465487	0.131418
Zmsp002685	433.175	C20H32ClNO7	(1-((3-chloro-2-methylbutanoyl)oxy)-6-hydroxy-2,3,5,7a-tetrahydro-1H-pyrrolizin-7-yl)methyl 2,3-dihydroxy-2-isopropylbutanoate	Alkaloids	Pyrrole alkaloids	-	46947	95594	9480.23	7678.07	18882.2	22505	0.852072	0.472621	0.131779
pmb2826	148.037	C5H8O5	L-Citramalic acid	Organic acids	Organic acids	6236-09-5	7830.32	3915.37	2335.61	40552.2	51821.1	37469.8	0.602682	0.174552	0.131897
Zblp003803	274.084	C15H14O5	2,4,2',5'-Tetrahydroxydihydrochalcone	Flavonoids	Chalcones	-	21425.3	22278.8	34505.7	116000	168117	101115	0.280707	0.273986	0.13243
Zbzp000490	171.089	C8H13NO3	subulacine-N-oxide	Alkaloids	Pyrrole alkaloids	-	2.07629e+06	2.49468e+06	840440	163133	122234	185160	0.47684	0.203587	0.133573
Zbzp003676	397.21	C20H31NO7	echihumiline	Alkaloids	Pyrrole alkaloids	-	2505	2505	3068.37	170656	51347.3	186259	0.120791	0.542303	0.133599
pmb2657	290.123	C10H18N4O6	Argininosuccinic acid	Organic acids	Organic acids	2387-71-5	8.03545e+06	4.77436e+06	3.12401e+06	13650.3	12458.6	13621.7	0.470575	0.0513402	0.133612
Lmhp009129	481.317	C23H48NO7P	LysoPC 15:0(2n isomer)	Lipids	LPC	-	43648.1	60459.3	59288.4	11450.1	18734	26329.2	0.172334	0.394956	0.133658
Xmyp005654	448.101	C21H20O11	Kaempferol-4'-O-glucoside	Flavonoids	Flavonols	-	14225.7	54147.6	12505	17266.9	31948.6	11733.6	0.873956	0.514208	0.133964
Qmgp102423	546.221	C27H34N2O10	3α-Dihydrocadambine	Alkaloids	Plumerane	54483-84-0	133297	145578	256277	25487.8	48027.8	82313.8	0.379723	0.550883	0.13405
Zbzp003931	485.216	C25H31N3O7	heliotropiumides A	Alkaloids	Pyrrole alkaloids	-	547747	1.14776e+06	1.22104e+06	562908	1.10134e+06	1.1388e+06	0.379964	0.344861	0.134243
pmn001642	504.09	C23H20O13	Kaempferol-3-O-(2''-O-acetyl)glucuronide	Flavonoids	Flavonols	-	50664.5	26314.5	20093.2	43038.5	72670.4	62794.3	0.49932	0.253575	0.134344
Zahp013600	281.272	C18H35NO	octadec-2-enamide	Alkaloids	Alkaloids	-	151843	129705	141014	167543	327626	505611	0.078591	0.506944	0.134755
Zbzn010290	388.152	C21H24O7	arnebin-2	Quinones	Quinones	36883-11-1	7749.13	2193	2887.18	1.53344e+07	8.68942e+06	8.26235e+06	0.707926	0.368474	0.13482
MWS20155	360.084	C18H16O8	Rosmarinic acid	Phenolic acids	Phenolic acids	537-15-5	6.03428e+06	9.28743e+06	1.764e+07	7.44924e+06	7.66503e+06	1.00425e+07	0.544875	0.171601	0.135508
Lafp002342	242.078	C11H14O6	2,3-Dihydroxy-1-(4-hydroxy-3,5-dimethoxyphenyl)propan-1-one	Phenolic acids	Phenolic acids	33900-74-2	18122.9	21669.4	13531.4	4403.52	10005	7704.68	0.229552	0.38198	0.135969
Lmyn003971	522.21	C26H34O11	Dihydrodehydrodiconiferyl alcohol-4-O-glucoside	Lignans and Coumarins	Lignans	-	603713	560212	898247	64787.3	143193	151874	0.26753	0.399915	0.136216
Zbzn010259	358.178	C21H26O5	shikonofuran C	Quinones	Quinones	85022-64-6	0	0	0	584713	274654	323505	0	0.422809	0.136654
Zmln000899	344.111	C15H20O9	Syringaldehyde-4-O-glucoside	Phenolic acids	Phenolic acids	-	915709	904924	699210	4393.44	5911.92	17225.3	0.14525	0.764022	0.13666
MWS0205	158.044	C4H6N4O3	Allantoin	Organic acids	Organic acids	97-59-6	1.30626e+07	2.39579e+07	2.82338e+07	247494	1.10377e+06	501131	0.359633	0.712322	0.13764
Zbzn008826	316.131	C18H20O5	arnebifuranone	Quinones	Quinones	94805-71-7	0	0	0	297280	62878.2	124738	0	0.751572	0.137766
Qmxp101501	240.136	C13H20O4	13-Carboxy-blumenol C	Terpenoids	Sesquiterpenoids	-	237913	319279	153716	6204.26	5005	2505	0.34935	0.412861	0.138831
Lhmp102832	388.137	C17H24O10	Verbenalin; Cornin	Terpenoids	Monoterpenoids	548-37-8	63407.6	15005	20106.1	10427.3	4054.05	9415.86	0.809854	0.429986	0.138885
Xmyp005599	610.153	C27H30O16	Kaempferol-3-O-galactoside-4'-O-glucoside	Flavonoids	Flavonols	-	7505	49447.6	5005	7505	7505	1972.94	1.20898	0.564202	0.139235
Jmyp000635	101.048	C4H7NO2	L-Azetidine-2-carboxylic acid	Alkaloids	Alkaloids	2133-34-8	150623	89282.8	122376	122173	172596	435189	0.254237	0.690722	0.139337
mws2125	167.982	C3H5O6P	Phosphoenolpyruvate	Organic acids	Organic acids	138-08-9	5005	6753.86	7039.69	178401	195526	257605	0.175789	0.197967	0.139927
MW0135553	448.101	C21H20O11	Naringenin-4'-o-beta-d-glucuronide	Flavonoids	Chalcones	-	129026	93393.9	520886	27194.7	35738.6	42365.6	0.95733	0.216687	0.139992
pme3233	284.068	C16H12O5	Calycosin	Flavonoids	Isoflavones	20575-57-9	113866	140638	233715	834.691	4278.88	2362.2	0.386549	0.692538	0.140521
mws1346	161.069	C6H11NO4	DL-2-Aminoadipic acid	Alkaloids	Alkaloids	542-32-5	51411	12096.7	56221.3	279164	172098	180786	0.606534	0.282251	0.140581
MWSslk133	258.183	C14H26O4	1,14-Tetradecanedioic Acid	Lipids	Free fatty acids	821-38-5	19344.8	15372.4	14230.6	27285.5	29998.3	31063.1	0.16453	0.0661413	0.141256
pmb3142	300.084	C13H16O8	Salicylic acid-2-O-glucoside	Phenolic acids	Phenolic acids	10366-91-3	6.05735e+07	6.50502e+07	6.04954e+07	0	0	0	0.0420289	0	0.14158
MWSCX005	232.146	C15H20O2	selina-4,11-diene-12,15-dial	Terpenoids	Sesquiterpenoids	-	13129.5	42614.7	19277.6	3983.52	23080.9	8902.96	0.62203	0.827056	0.142162
Zbzp003627	341.184	C17H27NO6	3'-acetylindicine	Alkaloids	Pyrrole alkaloids	-	87505	27505	50296.5	30005	92737.7	43179.2	0.549657	0.59808	0.142429
pme2828	139.027	C6H5NO3	4-Nitrophenol	Phenolic acids	Phenolic acids	100-02-7	5.09133e+07	3.65466e+07	5.05706e+07	2.59276e+07	2.63583e+07	2.80043e+07	0.178166	0.0409528	0.14332
pmf0397	312.303	C20H40O2	Arachidic acid	Lipids	Free fatty acids	506-30-9	481015	655739	878749	749823	769791	2.66791e+06	0.296732	0.789266	0.144939
pmb2787	294.219	C18H30O3	9-Oxo-10E,12Z-octadecadienoic acid	Lipids	Free fatty acids	54232-59-6	9049.3	11347.7	10164.9	12175.5	13358.1	12293	0.112825	0.0516733	0.145359
pmp001198	131.095	C6H13NO2	6-Deoxyfagomine	Alkaloids	Piperidine alkaloids	197449-09-5	464356	355691	854267	165130	612160	279510	0.469761	0.659234	0.146517
Lmcn009122	254.225	C16H30O2	(7Z)-Hexadecenoic acid	Lipids	Free fatty acids	2416-19-5	11879.3	8191.41	10752.4	10163.2	11948.2	11435.8	0.183939	0.0821909	0.148776
pmb0580	416.111	C21H20O9	Chrysin-5-O-glucoside (Toringin)*	Flavonoids	Flavones	1329-10-8	84174.6	70453.9	8788.94	1815.98	6075.71	1896.51	0.737134	0.746749	0.149074
Lazp004218	546.137	C26H26O13	Malonyl Wistin	Flavonoids	Isoflavones	-	1176.58	711.936	4.85011e+06	3335.19	12055	5125.61	1.73104	0.67344	0.149217
MW0130459	194.058	C10H10O4	Methyl 2,5-dihydroxycinnamate	Organic acids	Organic acids	-	107026	139177	115103	115136	118868	131577	0.138879	0.0707292	0.150079
Wagp012008	374.137	C20H22O7	6'-Hydroxy-4,2',3',4',5'-Pentamethoxychalcone	Flavonoids	Chalcones	-	0	0	0	30282.7	10136	7451.96	0	0.782039	0.150306
Lakp003598	548.247	C25H40O13	Glucosyl Corchoionoside C	Terpenoids	Monoterpenoids	-	5005	53085.1	146019	10005	15735.8	4745.86	1.05364	0.540892	0.152063
pme1216	123.032	C6H5NO2	2-Picolinic acid	Organic acids	Organic acids	98-98-6	47452.4	45143.9	52712.1	25060.4	90227.4	54674.1	0.0800806	0.575927	0.152176
Zbzp003040	313.189	C16H27NO5	heliotrine	Alkaloids	Pyrrole alkaloids	303-33-3	10579.5	8284.14	7505	171870	303058	106094	0.181847	0.517756	0.15267
mws0040	254.058	C15H10O4	Chrysin	Flavonoids	Flavones	480-40-0	1674.22	13027.6	19966.2	19686.2	16861.2	10698.6	0.799094	0.29183	0.153543
mws0275	134.022	C4H6O5	L-Malic acid	Organic acids	Organic acids	97-67-6	1.36883e+07	2.52775e+06	1.74956e+06	3.24742e+07	3.93979e+07	4.09912e+07	1.11539	0.120358	0.153912
MW0139710	482.121	C25H22O10	Silicristin	Flavonoids	Flavanonols	33889-69-9	804761	2.86177e+06	224271	709910	2.6501e+06	1.42664e+06	1.06861	0.614874	0.154196
HX1375	196.11	C11H16O3	(-)-Loliolide	Terpenoids	Monoterpenoids	-	26552.4	34341.5	34104.8	32576.8	52951.5	35492.6	0.139906	0.273139	0.155475
HJN086	450.116	C21H22O11	Eriodictyol-3'-O-glucoside	Flavonoids	Flavanones	-	2184.08	876.22	8702.98	720489	2.1993e+06	1.43924e+06	1.06923	0.508944	0.156957
Hmbp002333	386.121	C17H22O10	10-Dehydrogeniposide	Terpenoids	Sesquiterpenoids	-	19287.9	54890.1	44027.8	0	0	0	0.463081	0	0.157139
Lmmn003398	490.111	C23H22O12	Kaempferol-3-O-(6''-O-acetyl)glucoside	Flavonoids	Flavonols	-	5040.77	3829.4	4616.94	16104.3	59859.9	60728.8	0.136734	0.560018	0.157342
pme2268	137.048	C7H7NO2	Trigonelline	Alkaloids	Pyridine alkaloids	535-83-1	36292.3	33248.6	56818.7	3899.66	18102.6	8087.11	0.304374	0.727636	0.157372
Lmwp102713	264.1	C14H16O5	(S)-Peucedanol	Lignans and Coumarins	Coumarins	-	26822.8	25905	36228.1	10845.3	22165.9	12313.4	0.192687	0.407467	0.157654
Lmmn004625	450.116	C21H22O11	Dihydrokaempferol-7-O-glucoside	Flavonoids	Flavanonols	-	2141.71	1431.1	16273.7	899067	2.00318e+06	1.45519e+06	1.26548	0.380084	0.158412
Lmjp006998	258.089	C15H14O4	4-Hydroxy-α-Lapachone*	Quinones	Quinones	-	0	0	0	715022	205550	231599	0	0.747075	0.158799
pmb2970	626.185	C28H34O16	Hesperetin-5,7-di-O-glucoside	Flavonoids	Flavanones	-	60993.9	100362	95203.2	2215.49	18962.6	5811.31	0.250186	0.979963	0.160431
Zmpn000638	131.07	C4H9N3O2	3-Guanidinopropionic acid	Organic acids	Organic acids	353-09-3	50211.2	11855.7	41397.5	46268.4	104695	270302	0.582506	0.827586	0.160808
pme0274	131.095	C6H13NO2	6-Aminocaproic acid	Organic acids	Organic acids	60-32-2	106272	303247	532957	904265	3.27044e+06	1.55591e+06	0.679758	0.639842	0.161212
Zmsp003562	343.199	C17H29NO6	(7-hydroxyhexahydro-1H-pyrrolizin-1-yl)methyl (2R)-5-(2-hydroxyacetoxy)-2,4-dimethylpentanoate	Alkaloids	Pyrrole alkaloids	-	46122.7	0	1792.58	3977.42	22466.1	2675.06	1.63534	1.14046	0.16153
Qmfp110516	506.179	C25H30O11	Prunioside A	Terpenoids	Monoterpenoids	-	162759	568236	126003	19373.2	4834.05	5918.26	0.859052	0.806563	0.162168
Zmsp002605	453.226	C23H35NO8	7-(((2-(1-acetoxyethyl)-3-hydroxy-2-methoxy-3-methylbutanoyl)oxy)methyl)-2,3,5,7a-tetrahydro-1H-pyrrolizin-1-yl (E)-2-methylbut-2-enoate	Alkaloids	Pyrrole alkaloids	-	19022.7	50324.5	132186	89819.6	142853	101423	0.869838	0.250342	0.164566
Zbzp003528	397.21	C20H31NO7	symphytine N-oxide	Alkaloids	Pyrrole alkaloids	72698-57-8	2505	0	10005	159346	17480.1	168600	1.24672	0.73565	0.165163
ML10172161	104.011	C3H4O4	Hydroxypyruvic acid	Organic acids	Organic acids	1113-60-6	100660	73808.8	78311.6	76736.7	121071	117797	0.170663	0.234839	0.165341
pmb2319	481.317	C23H48NO7P	LysoPC 15:0	Lipids	LPC	108273-89-8	29764.7	38769.9	36701.8	9086.73	14299.2	16262.4	0.134465	0.280597	0.165582
pmb3101	176.069	C7H12O5	2-Isopropylmalic Acid	Organic acids	Organic acids	49601-06-1	18809.8	51033.8	34664.4	1.09625e+06	725156	1.59672e+06	0.46253	0.383877	0.166003
MWSslk254	594.159	C27H30O15	Kaempferol-3-O-glucorhamnoside*	Flavonoids	Flavonols	40437-72-7	1749.7	2592.45	6040.95	50542.1	11136.4	18919.7	0.65693	0.776821	0.16637
Lmyn002403	314.1	C14H18O8	Mandelic acid-β-glucoside	Organic acids	Organic acids	-	29090.5	26923	60354.6	20815	34382.4	31892.7	0.482283	0.248794	0.166531
Sazp004376	532.194	C27H32O11	Phyllamyricoside C	Lignans and Coumarins	Lignans	-	85702.8	161035	119786	256304	468962	765005	0.308761	0.51431	0.167977
Hmln007772	294.183	C17H26O4	Nordihydrocapsiate	Phenolic acids	Phenolic acids	220012-53-3	2.62552e+06	2.41964e+06	2.76798e+06	3.82431e+06	3.48577e+06	3.50882e+06	0.0672457	0.0524504	0.169724
Wbsp004755	178.063	C10H10O3	Methyl Hydroxycinnamate	Phenolic acids	Phenolic acids	80540-55-2	69479.7	60702.2	70973.4	17714.2	29514.1	24603.9	0.082763	0.247559	0.172334
Zbzp010481	334.251	C21H34O3	1-(3,5-Dihydroxyphenyl)pentadecan-1-one	Quinones	Quinones	-	27543.6	5585.12	5437	5358.83	16299.7	26343.2	0.989534	0.655937	0.172637
pmp000637	340.131	C20H20O5	Sophoraflavanone B	Flavonoids	Flavanones	53846-50-7	68424.5	83760.4	93368.1	41689.8	31278	49989.9	0.153706	0.228757	0.174607
Cmjn004337	402.153	C18H26O10	Benzyl-(2''-O-xylosyl)glucoside	Phenolic acids	Phenolic acids	-	119781	138215	63020.1	10552.1	31921.4	89676.1	0.366258	0.929233	0.174643
Qagp002640	635.305	C31H45N3O11	Lycibarbarspermidine H	Alkaloids	Phenolamine	-	11099.1	2772.69	2505	175328	169838	107014	0.895113	0.251819	0.175422
MWS4316	100.052	C5H8O2	3-Methacrylic acid	Organic acids	Organic acids	541-47-9	58889.6	56525.4	33250.7	177740	145621	115809	0.285935	0.211574	0.175457
Lmpp003930	578.142	C30H26O12	Apigenin-7-O-(6''-p-Coumaryl)glucoside	Flavonoids	Flavones	-	3690.67	672.178	2382.17	90005	19198.9	24340.5	0.673248	0.886884	0.176609
mws0061	464.096	C21H20O12	Quercetin-3-O-galactoside (Hyperin)	Flavonoids	Flavonols	482-36-0	58940	56805.8	7316.85	0	0	0	0.712029	0	0.176981
Zbzp002733	329.184	C16H27NO6	europine	Alkaloids	Pyrrole alkaloids	570-19-4	232875	147044	26669.2	84792.3	82953.8	110751	0.764292	0.167454	0.177218
Zmxp003107	610.153	C27H30O16	Luteolin-7,3'-di-O-glucoside	Flavonoids	Flavones	52187-80-1	35485.7	46617.7	6342.12	7505	7505	7505	0.705458	0	0.177582
Lmyp011211	274.084	C15H14O5	Hydroxysesamone	Quinones	Quinones	-	16963.7	9531.74	29095.8	0	0	0	0.532944	0	0.177627
mws0267	106.027	C3H6O4	DL-Glyceric Acid	Organic acids	Organic acids	473-81-4	210167	354778	238728	41899.1	45190.7	64309.9	0.285899	0.239784	0.178032
pmn001375	536.189	C26H32O12	1-Hydroxypinoresinol-1-O-Glucoside	Lignans and Coumarins	Lignans	81495-71-8	352977	519446	380045	202995	314272	723803	0.213965	0.66298	0.179253
pme2380	146.022	C5H6O5	α-Ketoglutaric acid	Organic acids	Organic acids	328-50-7	2.33955e+06	289249	361088	3.7637e+07	2.20436e+07	2.87319e+07	1.16749	0.265447	0.181342
mws0371	328.24	C22H32O2	Cis-4,7,10,13,16,19-Docosahexaenoic Acid	Lipids	Free fatty acids	6217-54-5	27509.1	29619.8	33652.1	69475	69268.3	79225.5	0.103144	0.0783143	0.182192
pma3101	256.082	C11H14NO6+	Nicotinate D-ribonucleoside	Others	Vitamin	17720-18-2	175181	156902	1.05392e+06	75900.3	556189	492732	1.10973	0.695878	0.0531887
Wafn003485	338.158	C14H26O9	Dihydroxyoctanoic acid glucoside	Others	Saccharides	-	23142.4	32744.7	29241	13104.8	12505	15307.3	0.171245	0.108186	0.0545583
HX1332	290.225	C19H30O2	Roupelliol(ISO1)	Others	Others	-	65681.9	96171.1	62535	2331.53	4527.43	4156.59	0.248384	0.320129	0.0548753
MW0139483	610.153	C27H30O16	Quercetin 3-(2-glucosylrhamnoside)	Flavonoids	Flavones	143016-74-4	96858.3	226314	787201	14421.2	33843.8	11793.7	0.991431	0.60161	0.182454
pmn001511	286.105	C13H18O7	3-Hydroxy-5-Methylphenol-1-O-Glucoside	Phenolic acids	Phenolic acids	-	48181.9	66835.1	134449	8681.06	6037.09	19357.8	0.545848	0.620892	0.183145
Ymjm000152	272.09	C12H16O7	p-Hydroxypheny-β-D-allopyranoside	Phenolic acids	Phenolic acids	-	44229.6	58067.4	176584	141524	259837	328008	0.782592	0.388111	0.183235
Zbqn005083	564.148	C26H28O14	Lucidin primeveroside	Quinones	Anthraquinone	29706-59-0	680558	111884	8736.45	0	0	0	1.35474	0	0.183601
pmb2654	461.153	C19H27NO12	Anthranilate-1-O-Sophoroside	Phenolic acids	Phenolic acids	-	37914	54473.5	224224	1.16602e+06	1.79307e+06	1.86482e+06	0.977084	0.239069	0.184174
Lhmp113002	322.168	C20H22N2O2	Akuammicine	Alkaloids	Plumerane	639-43-0	51383.1	125394	78782.6	40608.2	83192.7	275005	0.439257	0.93929	0.184462
MW0006086	296.068	C17H12O5	Aspulvinone E	Phenolic acids	Phenolic acids	49637-60-7	474508	497889	600292	778066	1.04643e+06	899148	0.127618	0.148032	0.184925
Zmcp102703	520.194	C26H32O11	saikolignanoside D	Lignans and Coumarins	Lignans	-	232268	202868	188479	15005	15005	3088.11	0.10737	0.62362	0.185194
Lmwp102712	224.178	C14H24O2	Goshuyic acid	Lipids	Free fatty acids	39039-37-7	28636.1	48063.6	55354.1	13386.2	17683.7	7175.6	0.313754	0.414402	0.185735
Qmqp101742	636.257	C35H40O11	Chloramultilide D	Terpenoids	Sesquiterpenoids	1000995-49-2	0	0	0	4336.76	4722.8	2768.25	0	0.262561	0.186717
Qmsp010409	352.179	C21H24N2O3	11-Hydroxytabersonine(ISO1)	Alkaloids	Plumerane	-	5142.43	5005	12692.8	113440	84747.4	232354	0.577849	0.545342	0.187575
Zmyn004676	294.219	C18H30O3	17-Hydroxylinolenic acid	Lipids	Free fatty acids	-	69386.5	28504.8	40664.3	30399.6	30490.3	32718.3	0.454531	0.0420889	0.188143
Wmhn005790	178.063	C10H10O3	Isosclerone;(4S)-4,8-Dihydroxy-3,4-Dihydronaphthalene-1(2H)-One	Quinones	Quinones	54712-38-8	131702	122143	150529	66799.1	105712	78356.2	0.107147	0.238979	0.190611
Lmhp008440	437.254	C20H40NO7P	LysoPE 15:1	Lipids	LPE	-	0	1198.38	2834.21	14565.6	23246	21317.2	1.05291	0.231258	0.191105
Qmdp112405	348.266	C22H36O3	Viteagnusin A	Terpenoids	Ditepenoids	-	5816.46	5724.11	8896.73	3975.63	16428.6	8248.57	0.265052	0.662533	0.19311
Wbjp003633	226.111	C14H14N2O	9-ethyl-1-methyl-2H-pyrido[3,4-b]indol-7-one	Alkaloids	Alkaloids	-	47235.3	21731.4	19019.1	131538	43955.8	88799.6	0.530772	0.497122	0.193464
HJN041	452.132	C21H24O11	Epicatechin glucoside	Flavonoids	Flavanols	-	39668.8	28043.8	104577	134507	141486	148662	0.718133	0.0500003	0.194701
mws0281	192.027	C6H8O7	Citric Acid	Organic acids	Organic acids	77-92-9	262818	82740.4	140890	5.66651e+06	7.57631e+06	5.76117e+06	0.566772	0.169913	0.194839
pme1841	102.116	C5H14N2	Cadaverine	Alkaloids	Alkaloids	462-94-2	17463.9	13971.8	12242.7	10615.5	6902.18	15312.5	0.182683	0.385139	0.195877
Wbmp010456	276.209	C18H28O2	Macrophypene B	Terpenoids	Ditepenoids	-	31761.9	25685.5	12386.8	19880.2	32460	29966.5	0.425697	0.242783	0.197073
Lmmn007256	260.105	C15H16O4	Hemigossypol	Terpenoids	Sesquiterpenoids	40817-07-0	133881	122340	110938	173594	171448	168132	0.0937327	0.0160882	0.197899
MWSmce349	281.272	C18H35NO	Laurocapram	Alkaloids	Alkaloids	59227-89-3	32717.1	28786.2	30816.2	32702.1	76443.9	103237	0.0638806	0.502939	0.19826
pmf0314	290.261	C20H34O	cis-Abienol	Terpenoids	Ditepenoids	17990-16-8	3411.89	2640.41	2240.15	14051.5	17799.9	5582.93	0.215471	0.501568	0.198654
mws0120	257.103	C8H20NO6P	Choline Alfoscerate	Lipids	PC	28319-77-9	456635	194409	143993	271342	157705	109351	0.633381	0.46337	0.200091
Smmp010590	290.152	C17H22O4	Tulipinolide	Terpenoids	Sesquiterpenoids	24164-12-3	20154.2	15863.1	1688.75	1218.54	3133.36	9890.5	0.768855	0.959614	0.20116
Lmsp004670	594.159	C27H30O15	Kaempferol-3-O-glucoside-7-O-rhamnoside*	Flavonoids	Flavonols	2392-95-2	0	3506.33	30005	44648.9	22358.7	14604.2	1.46795	0.57335	0.201278
mws1078	137.048	C7H7NO2	Anthranilic Acid	Phenolic acids	Phenolic acids	118-92-3	71719.1	58008.1	52750.8	75475.9	34921.9	72964.5	0.161002	0.371782	0.202497
Lhsp101904	234.162	C15H22O2	polygodial	Terpenoids	Sesquiterpenoids	6754-20-7	107884	130462	86815.5	124536	130228	138939	0.201386	0.0552745	0.202994
pme3146	146.069	C5H10N2O3	β-Ureidoisobutyric acid	Organic acids	Organic acids	2905-86-4	7886.88	280111	238561	1821.11	997.518	559.419	0.835537	0.568894	0.20544
Wagp000949	335.158	C14H25NO8	N-Acetylleucine O-Glucoside	Alkaloids	Alkaloids	-	2.60138e+06	2.07241e+06	2.41563e+06	15040.3	15041.7	28561.4	0.113562	0.399328	0.2057
Qmzp101838	192.042	C10H8O4	Scopoletin (7-Hydroxy-6-methoxycoumarin)	Lignans and Coumarins	Coumarins	92-61-5	96086.1	63780.9	80395.4	60910.7	98875.4	82263.8	0.201714	0.23588	0.206402
Wbmn002291	222.162	C14H22O2	Kobusone(ISO-2)	Terpenoids	Sesquiterpenoids	-	8264.8	5958.39	8439.19	10508.8	10313.8	9872.01	0.183304	0.0318906	0.206826
pma0461	276.209	C18H28O2	14,15-Dehydrocrepenynic acid	Lipids	Free fatty acids	4154-44-3	40672.7	32042.1	26171.6	20120.6	33490.2	30603.8	0.22129	0.250621	0.2085
pmf0297	298.324	C20H42O	1-Eicosanol	Lipids	Free fatty acids	629-96-9	35125.5	21123.5	32093.1	12589.1	13687.7	12643.6	0.250154	0.0477254	0.208692
Zmyn000453	192.027	C6H8O7	Isocitric Acid	Organic acids	Organic acids	320-77-4	1.72865e+06	773020	1.48831e+06	2.97458e+07	2.7296e+07	1.94567e+07	0.373758	0.210776	0.210964
pmb1096	117.058	C8H7N	Indole	Alkaloids	Plumerane	120-72-9	5005	5079.38	10005	17769.4	102505	162349	0.427916	0.771126	0.211303
Zbzn008048	294.183	C17H26O4	Embelin	Quinones	Quinones	550-24-3	2.60764e+06	2.40956e+06	2.85001e+06	3.7716e+06	3.66502e+06	4.01469e+06	0.0841204	0.0469521	0.211751
MWSslk097	194.058	C10H10O4	Dimethyl phthalate	Phenolic acids	Phenolic acids	131-11-3	98987.5	127699	112386	126459	115413	131917	0.127108	0.0674843	0.211892
MW0106148	226.048	C10H10O6	Chorismic acid	Organic acids	Organic acids	617-12-9	290940	405802	292115	47812.9	142588	148046	0.200167	0.499578	0.21426
Saln000499	684.226	C31H40O17	7-O-(4''-O-glucosyl)coumaroyl-loganic acid	Terpenoids	Monoterpenoids	-	1.87413e+07	23690044	4.90221e+07	1.38132e+06	2.25689e+07	2.12933e+07	0.532848	0.78784	0.215823
pme2507	538.111	C27H22O12	Lithospermic acid	Organic acids	Organic acids	28831-65-4	795238	1.16952e+06	1.02407e+06	1.45951e+06	2.16603e+06	1.39214e+06	0.189389	0.256304	0.216619
MWSslk051	155.095	C8H13NO2	Scopine	Alkaloids	Tropan alkaloids	498-45-3	27384.2	71479.7	83677.3	8151.69	15130.1	34017.1	0.486704	0.700632	0.220265
Lmfn003760	478.075	C21H18O13	Quercetin-4'-O-glucuronide	Flavonoids	Flavonols	201463-36-7	459415	612573	239073	18551.6	54172	98331.9	0.429624	0.700935	0.222345
Lmhn010314	234.162	C15H22O2	Aspergillusene A	Terpenoids	Sesquiterpenoids	-	7022.22	5562.68	5133.7	11022.6	14413	11675	0.167624	0.145425	0.223109
mws0467	166.063	C9H10O3	3-(4-Hydroxyphenyl)-propionic acid	Phenolic acids	Phenolic acids	501-97-3	103466	76361.7	93482.3	26412.5	25336.1	26819	0.150465	0.0292578	0.223435
Lmcn009539	294.256	C19H34O2	E,E,Z-1,3,12-Nonadecatriene-5,14-diol	Lipids	Free fatty acids	-	569089	538909	2.0985e+06	1.18857e+06	2.50141e+06	1.13458e+06	0.834411	0.481302	0.224601
Lhmp121005	520.194	C26H32O11	Symplocosin(iso-01)	Lignans and Coumarins	Lignans	-	78170.1	95608.1	83272.1	90005	187505	212505	0.104636	0.396276	0.228229
Wmhn003232	160.052	C10H8O2	2,3-Dihydro-1,4-naphthoquinone	Quinones	Quinones	21545-31-3	80600.1	93461.3	101933	3356.24	5005	2654.62	0.116759	0.328593	0.229192
MWSHY0061	594.159	C27H30O15	Kaempferol-3-O-neohesperidoside*	Flavonoids	Flavonols	32602-81-6	1718.14	2745.66	21492.7	51575.2	17200.2	17180.2	1.28662	0.692876	0.230479
pmb0532	348.047	C10H13N4O8P	Inosine 5'-monophosphate	Nucleotides and derivatives	Nucleotides and derivatives	131-99-7	6859.1	3618.64	7646.42	48853.5	144195	110359	0.353358	0.477924	0.0337759
Lhmp110110	400.152	C22H24O7	Pyramidatin F(iso-01)	Others	Others	-	22335.9	15878.9	31606.4	4606.96	4325.14	3252.86	0.339678	0.175906	0.0342654
Lasp003640	182.058	C9H10O4	2,4-Dihydroxy-6-methoxyacetophenone	Others	Ketone compounds	3602-54-8	36554.1	39727	51076	995807	439356	808811	0.179847	0.37857	0.0346801
pme1109	151.049	C5H5N5O	Guanine	Nucleotides and derivatives	Nucleotides and derivatives	73-40-5	496687	388909	360626	9250.08	19678.7	10884.4	0.172834	0.422649	0.0365708
pme0490	123.032	C6H5NO2	Nicotinic acid (Vitamin B3)	Others	Vitamin	59-67-6	78798.6	91927.5	81223.9	60510	273008	111108	0.0831821	0.748948	0.0377251
Wcgp003276	192.079	C11H12O3	5-(2-hydroxypropyl)-3H-2-benzofuran-1-one	Others	Others	-	67505	91147.8	203280	465005	514791	491720	0.601227	0.0507952	0.0387811
mws0255	111.043	C4H5N3O	Cytosine	Nucleotides and derivatives	Nucleotides and derivatives	71-30-7	389786	325863	532864	30005	70890.2	71048.6	0.254685	0.412651	0.0388682
MWSCX017	164.047	C9H8O3	4-hydroxyphenyl acrylaldehyde	Others	Aldehyde compounds	-	70491.9	262505	69512.9	108826	408759	346092	0.828371	0.549545	0.0398595
Zmjp000624	167.058	C8H9NO3	Pyridoxal	Others	Vitamin	66-72-8	41733.8	43542.1	29838.8	22997.3	51903.9	37901.2	0.194017	0.384451	0.0422794
pmn001643	506.215	C26H34O10	Isolariciresinol-9'-O-rhamnoside (Aviculin)	Lignans and Coumarins	Lignans	156765-33-2	95190.5	88868.4	45918.9	10883.2	30975.9	15647.5	0.349716	0.54771	0.231752
Lmqn008288	300.266	C18H36O3	3-Hydroxyoctadecanoic Acid	Lipids	Free fatty acids	45261-96-9	178283	195903	169250	232021	285759	270820	0.0748302	0.10552	0.232435
Cmmn012461	300.209	C20H28O2	Dehydroabietic acid	Terpenoids	Ditepenoids	1740-19-8	146681	202874	201771	273020	288972	322677	0.17483	0.0859708	0.233223
Lmyp001375	313.08	C13H15NO8	BOA-6-O-glucoside	Alkaloids	Alkaloids	-	5037.4	18449.6	2587.62	564725	839026	737738	0.982454	0.194311	0.23338
pmp001311	626.148	C27H30O17	6-Hydroxykaempferol-7,6-O-Diglucoside*	Flavonoids	Flavonols	-	22505	10002.6	10005	17209.9	29168.1	15005	0.509323	0.37245	0.233592
MWS1900	216.136	C11H20O4	Undecanedioic acid	Lipids	Free fatty acids	1852-04-6	14668.5	7529.47	9790.02	23784.6	29318.7	30262.3	0.342187	0.125932	0.233659
Zmyn004714	298.251	C18H34O3	Ricinoleic acid	Lipids	Free fatty acids	141-22-0	27656	13722.7	25016.6	14525.1	11528.1	16693.3	0.334409	0.182026	0.233733
Lmmn007259	518.194	C30H30O8	Gossypol	Terpenoids	Sesquiterpenoids	303-45-7	35905.2	28218.7	38229.6	60773	67279	65243.8	0.153566	0.0516527	0.237709
pmp000086	268.095	C13H16O6	1-Feruloyl-sn-glycerol*	Phenolic acids	Phenolic acids	-	24060.6	35739.1	67357.1	14342	15005	14398.2	0.528492	0.025213	0.238416
MW0138744	494.106	C22H22O13	Laricitrin 3-galactoside	Flavonoids	Flavones	-	44446.2	101001	115450	27647	32768.3	39023.9	0.431493	0.1719	0.243358
Lmlp005236	450.116	C21H22O11	Dihydrokaempferol-3-O-glucoside	Flavonoids	Flavanonols	31049-08-8	80848.9	189977	193543	65091.3	57585.7	66558.9	0.413848	0.0763067	0.24489
Wayn004603	478.075	C21H18O13	Tricetin 3'-glucuronide	Flavonoids	Flavones	-	382716	500164	243891	6300.94	10379.3	29082.2	0.341556	0.796363	0.246508
Hmbn004734	456.324	C29H44O4	3,23-Dihydroxy-30-noroleana-12,20(29)-dien-28-oic acid (30-Norhederagenin)	Terpenoids	Triterpene	117654-06-5	0	0	0	154069	71916	85575.3	0	0.423877	0.247799
Rfmb320	143.095	C7H13NO2	1-Methylpiperidine-2-carboxylic acid	Organic acids	Organic acids	7730-87-2	770964	1.02397e+06	1.64971e+06	1.27775e+06	1.23707e+06	1.08986e+06	0.393967	0.0822691	0.248947
Smgp004575	464.096	C21H20O12	Quercetin-5-O-β-D-glucoside	Flavonoids	Flavonols	-	66734.7	45005	135336	19712.9	430175	78566	0.572482	1.26	0.249563
Walp004391	308.09	C15H16O7	7-C-Glucosylcoumarin	Lignans and Coumarins	Coumarins	-	3.68123e+06	6.23651e+06	1.05161e+06	506163	798342	549786	0.70903	0.254998	0.251724
HJN055	436.137	C21H24O10	Dihydrocharcone-4'-O-glucoside	Flavonoids	Chalcones	-	6239.39	26124.7	3604.35	3816.37	175139	36337.5	1.02691	1.2679	0.254753
Lakn004098	282.147	C15H22O5	Dihydrophaseic Acid	Terpenoids	Sesquiterpenoids	-	53117.8	51768	82133	0	0	0	0.275184	0	0.25568
Zmyn004732	294.219	C18H30O3	2R-hydroxy-9Z,12Z,15Z-octadecatrienoic acid	Lipids	Free fatty acids	-	70910.3	71862.8	72015.1	23066.3	45047.7	38835.7	0.00836342	0.31786	0.256031
Lmqp000873	100.016	C4H4O3	Succinic anhydride	Organic acids	Organic acids	108-30-5	155160	243542	154385	384355	608139	576104	0.277998	0.231452	0.260667
mws0183	154.027	C7H6O4	3,4-Dihydroxybenzoic acid (Protocatechuic acid)*	Phenolic acids	Phenolic acids	99-50-3	2.56043e+06	4.52199e+06	6.69633e+06	261984	374613	209639	0.450447	0.298863	0.261528
pmn001525	478.147	C23H26O11	3,5-Digalloylshikimic acid	Phenolic acids	Phenolic acids	95753-52-9	3446.4	3602.21	7505	30717.5	70889.6	76567.6	0.474021	0.420838	0.261692
Lmhn003240	238.048	C11H10O6	Benzoylmalic acid	Phenolic acids	Phenolic acids	22138-51-8	10074.1	6872.29	43346	16605.9	21204.4	10343.3	1.00497	0.339649	0.264813
Lhhp102922	370.142	C21H22O6	Fargesin	Lignans and Coumarins	Lignans	31008-19-2	64293.3	65005	114197	33387.4	45397.9	40258.9	0.352473	0.15186	0.265106
Qazn002817	566.185	C23H34O16	Gardenoside-glucoside(ISO1)	Terpenoids	Monoterpenoids	-	9967.5	17089.1	5006.78	140059	175496	323182	0.568244	0.45618	0.266297
Lmlp003531	448.101	C21H20O11	Luteolin-3'-O-glucoside*	Flavonoids	Flavones	-	15512.9	61537.9	21413.7	17517.8	39023.1	9523.76	0.763022	0.692806	0.267864
MWS80006	312.23	C18H32O4	9-Hydroperoxy-9Z,11E-Octadecadienoic Acid	Lipids	Free fatty acids	-	244704	211737	223212	294277	327021	339867	0.0738703	0.0733716	0.26924
pme1439	164.047	C9H8O3	p-Coumaric acid	Phenolic acids	Phenolic acids	501-98-4	102002	216271	64617.9	138831	236220	185122	0.619039	0.26089	0.275406
MWS20150	448.101	C21H20O11	Luteolin-7-O-glucoside (Cynaroside)*	Flavonoids	Flavones	5373-11-5	105005	69312.2	37677.7	10005	10451.7	2718.62	0.476672	0.561998	0.27566
pmp001176	301.131	C17H19NO4	Dihydrocaffeoyltyramine	Alkaloids	Phenolamine	-	162195	27305.7	6635.95	0	0	0	1.29216	0	0.277489
mws1584	516.127	C25H24O12	1,3-O-Dicaffeoylquinic Acid (Cynarin)	Phenolic acids	Phenolic acids	30964-13-7	43007.2	52908.6	2259.31	17505	49345.5	4026.01	0.820306	0.985013	0.280325
MWSHY0050	594.159	C27H30O15	Kaempferol-3-O-rutinoside(Nicotiflorin)*	Flavonoids	Flavonols	17650-84-9	10005	6130.83	16628.8	55809.4	17133.4	17989.9	0.486073	0.728664	0.281506
MW0113143	326.1	C15H18O8	4-O-beta-D-glucosyl-4-coumaric acid	Organic acids	Organic acids	14364-05-7	444763	376043	350280	253074	280704	1.43489e+06	0.125119	1.02783	0.287328
mws0277	192.063	C7H12O6	Quinic Acid	Organic acids	Organic acids	77-95-2	1.07977e+06	300698	669340	2.34939e+07	2.82489e+07	2.12033e+07	0.570378	0.147804	0.287832
mws2124	155.982	C2H5O6P	2-Phosphoglycolate	Organic acids	Organic acids	13147-57-4	12505	9205.59	5705.07	67604.1	58164.2	9905.27	0.372101	0.68435	0.295548
mws0639	154.027	C7H6O4	2,3-Dihydroxybenzoic Acid*	Phenolic acids	Phenolic acids	303-38-8	2.41426e+06	4.37925e+06	6.11256e+06	152098	141873	156806	0.430113	0.050808	0.298241
pmb0130	202.111	C12H14N2O	Acetryptine	Alkaloids	Plumerane	3551-18-6	13459.2	15801.5	8263.44	21138.4	13428.7	14633.4	0.30844	0.252888	0.298503
Lhhp005648	178.063	C10H10O3	Trans-3,4-methylenedioxycinnamyl alcohol	Lignans and Coumarins	Coumarins	17581-86-1	198103	240816	120815	113074	108288	108555	0.326005	0.0244583	0.300146
pmp000087	268.095	C13H16O6	2-Feruloyl-sn-glycerol*	Phenolic acids	Phenolic acids	-	29799.9	16340.1	77562.1	20005	17505	10214.1	0.780248	0.31978	0.300589
Hmln003529	402.153	C18H26O10	Benzyl β-primeveroside	Phenolic acids	Phenolic acids	130622-31-0	16899.3	6860.66	24993.5	49254	44313	111177	0.558962	0.545947	0.302721
Hmmn003343	286.084	C16H14O5	Sappanchalcone	Flavonoids	Chalcones	94344-54-4	64913.8	32788.5	69819.7	60584.4	101755	80797.8	0.360202	0.254011	0.304
mws0752	186.162	C11H22O2	Undecylic Acid	Lipids	Free fatty acids	112-37-8	2.52064e+06	2.53095e+06	3.19025e+06	3.57699e+06	3.5462e+06	3.45309e+06	0.139649	0.0182989	0.304141
Lmcp004369	330.074	C17H14O7	Quercetin-3',4'-dimethyl ether	Flavonoids	Flavonols	3306-29-4	184809	108003	56397.4	2505	2219.96	9	0.55511	0.86581	0.306355
Lmbn005369	296.235	C18H32O3	13(S)-HODE;13(S)-Hydroxyoctadeca-9Z,11E-dienoic acid*	Lipids	Free fatty acids	10219-69-9	116260	111972	131830	63003.4	89385.6	94099.4	0.0870637	0.203974	0.309816
mws0982	125.095	C6H11N3	1-Methylhistamine	Alkaloids	Alkaloids	501-75-7	12160.7	7053.16	8921.74	9765.89	5031.82	6510.97	0.275549	0.340975	0.311035
mws0018	202.216	C10H26N4	Spermine	Alkaloids	Alkaloids	71-44-3	1.01161e+06	2.36978e+06	1.51701e+06	1.34196e+06	1.78454e+06	1.1363e+06	0.420412	0.233125	0.314058
Wbmp003697	208.146	C13H20O2	(R)-3-(3'-Hydroxybutyl)-2,4,4-trimethylcyclohexa-2,5-dienone	Terpenoids	Sesquiterpenoids	-	25568.6	26838.6	202505	25944.1	42045.1	20633.4	1.19794	0.377437	0.317413
Wbjp001169	220.085	C11H12N2O3	o-Carboxy-5-hydroxytryptamine	Alkaloids	Alkaloids	-	616.352	819.708	8130.11	917973	896136	528512	1.34241	0.28023	0.31896
Zbzn010258	356.162	C21H24O5	shikonofuran E	Quinones	Quinones	85022-62-4	7850.53	7470.1	4466.73	2.24737e+07	1.31782e+07	1.21824e+07	0.281028	0.355983	0.319723
Lmbn007891	314.246	C18H34O4	Hydroxy ricinoleic acid	Lipids	Free fatty acids	-	23335.3	22337.8	19387	30838.9	28257.1	28037.8	0.094671	0.0536338	0.320469
Lsjp211221	276.173	C17H24O3	Buddledin A	Terpenoids	Sesquiterpenoids	-	198577	175774	212261	226602	310645	292147	0.0942646	0.159737	0.321679
Rfmb091	296.235	C18H32O3	9S-Hydroxy-10E,12Z-octadecadienoic acid*	Lipids	Free fatty acids	15514-85-9	117269	122107	139172	71134.4	91754	109974	0.0911833	0.213647	0.322664
MWS80007	312.23	C18H32O4	13-Hydroperoxy-9Z,11E-octadecadienoic acid	Lipids	Free fatty acids	23017-93-8	24097.2	19787.8	20086.7	26078.3	32481.7	31611.7	0.112848	0.115554	0.322704
Lmbn013410	206.167	C14H22O	2,4-Di-Tert-Butylphenol*	Phenolic acids	Phenolic acids	96-76-4	197149	201706	194538	243978	303955	245350	0.0183401	0.129482	0.324342
Wmbp000510	406.147	C17H26O11	8-O-Acetylharpagide	Terpenoids	Monoterpenoids	6926-14-3	20064	13781.2	125271	9639.21	9639.21	27505	1.18091	0.661441	0.324466
Li512113	452.096	C20H20O12	Maleoyl-caffeoylquinic acid	Phenolic acids	Phenolic acids	-	109189	114174	49607.2	9672.24	13054.7	25679.7	0.394826	0.522866	0.325274
Xmsn002700	466.111	C21H22O12	Taxifolin-3'-O-glucoside	Flavonoids	Flavanonols	31106-05-5	1699.89	2829.76	20367.2	160930	132006	93876.4	1.2612	0.260838	0.326964
Hmpp003270	448.101	C21H20O11	Luteolin-4'-O-glucoside*	Flavonoids	Flavones	6920-38-3	32000.7	38380.4	31062	16245.9	28714.3	10950.8	0.117763	0.489344	0.327848
MW0054786	268.204	C16H28O3	(2E,4E)-11-Methoxy-3,7,11-trimethyldodeca-2,4-dienoic acid	Terpenoids	Sesquiterpenoids	53092-52-7	55008	45233.8	64032.5	83446.3	106131	99110.3	0.171698	0.120686	0.331674
mws0017	145.158	C7H19N3	Spermidine	Alkaloids	Alkaloids	124-20-9	80793.5	67796.6	60799	146370	103144	98520.3	0.145368	0.227502	0.332977
MWS5231	244.167	C13H24O4	Tridecanedioic acid	Lipids	Free fatty acids	505-52-2	30382.4	30448	35773.4	55035.1	66490.1	70395.8	0.0960742	0.124794	0.336981
pme2550	174.016	C6H6O6	Cis-Aconitic acid	Organic acids	Organic acids	585-84-2	64006.9	49225	33802.4	434058	780199	716537	0.30816	0.286262	0.337463
Lmjp002718	206.131	C13H18O2	Arteannuin A	Terpenoids	Sesquiterpenoids	82442-48-6	388556	565449	1775005	80005	84747.1	61173.7	0.829535	0.165568	0.339616
Lmjp005664	256.074	C15H12O4	8-Hydroxydehydroiso-α-lapachone*	Quinones	Quinones	-	1600.1	3381.38	632.432	418878	245080	240927	0.745146	0.336715	0.343942
Zmjn004133	312.23	C18H32O4	9S-Hydroperoxy-10E,12Z-octadecadienoic acid	Lipids	Free fatty acids	5502-91-0	78957.8	78775.3	75691.3	115579	118844	112694	0.0235899	0.0265937	0.345276
Lmmn002260	552.221	C27H36O12	5'-Methoxyisolariciresinol-9'-O-glucoside	Lignans and Coumarins	Lignans	-	62334.3	66179.3	80100.7	1057.11	11037.6	8134.34	0.13442	0.761329	0.345835
Zblp004317	205.074	C11H11NO3	(S)-3-(2-oxopropyl)-3-hydroxyindolin-2-one	Alkaloids	Plumerane	-	49781.9	21802.2	53118	26419.8	47760.1	39212.7	0.413744	0.284154	0.34641
Wajp001786	367.09	C16H17NO9	Xanthurenate-8-O-beta-D-glucoside	Alkaloids	Alkaloids	-	78145.7	88112.5	120584	9055.92	10651.3	12377.7	0.232093	0.155337	0.346615
pmp000193	502.111	C24H22O12	6''-O-Malonyldaidzin	Flavonoids	Isoflavones	124590-31-4	4738.18	3639.93	110005	35005	16400.5	21578.5	1.54824	0.394698	0.347645
Wbmn011269	378.241	C22H34O5	Vitexilactone	Terpenoids	Ditepenoids	61263-49-8	71074.9	61072.1	57693	26541.2	54059.1	41625.3	0.109969	0.338232	0.350861
Zbdp002392	166.027	C8H6O4	Piperonylic acid	Organic acids	Organic acids	94-53-1	2064.48	3404.08	3667.95	2602.18	1984.71	8690.04	0.282308	0.837382	0.355578
Lmhn002321	462.08	C21H18O12	Vnilloylcaffeoyltartaric acid	Phenolic acids	Phenolic acids	-	89502.5	65847.5	13560.1	0	16121.3	7505	0.690197	1.02338	0.356328
Wafn011571	296.235	C18H32O3	alpha-Hydroxylinoleic acid*	Lipids	Free fatty acids	57818-44-7	120943	112457	131168	60840.9	84095.9	90187	0.0770964	0.197603	0.362052
pmn001363	494.121	C26H22O10	Salvianolic acid N	Phenolic acids	Phenolic acids	-	826983	1.23255e+06	4.07687e+06	7.61769e+06	2.32996e+06	8.13312e+06	0.865765	0.532944	0.36357
Wbmn010746	378.241	C22H34O5	Negundoin A	Terpenoids	Ditepenoids	-	56174.6	57462.9	61932.7	30402.4	38412.1	37435.5	0.0516377	0.123384	0.364159
Zahp012577	279.256	C18H33NO	octadecadienoic acid amide	Alkaloids	Alkaloids	-	75879.1	75479	76358.3	102651	145741	176365	0.0057994	0.261553	0.36744
pma2987	141.09	C6H11N3O	Histidinol	Alkaloids	Alkaloids	501-28-0	2.0239e+06	1.73645e+06	2.18168e+06	2.56924e+06	2.10994e+06	2.24001e+06	0.113972	0.102644	0.368094
pme1816	354.095	C16H18O9	Neochlorogenic acid (5-O-Caffeoylquinic acid)*	Phenolic acids	Phenolic acids	906-33-2	1.44247e+06	1.54498e+06	478570	114103	9.35876e+06	59972.2	0.509232	1.68463	0.378284
pmb2804	312.23	C18H32O4	13S-Hydroperoxy-9Z,11E-octadecadienoic acid	Lipids	Free fatty acids	33964-75-9	221724	205573	246192	348186	311143	300876	0.0910969	0.0777516	0.381152
Lmtp004126	566.091	C24H22O16	Myricetin-3-O-(6''-malony)glucoside	Flavonoids	Flavonols	-	54562.9	27583.2	16452.1	8188.14	15378.2	21592.1	0.596266	0.445625	0.381847
Zmln002252	224.032	C10H8O6	Sideretin (5,7,8-Trihydroxy-6-methoxycoumarin)	Lignans and Coumarins	Coumarins	-	93335.5	110329	290889	43029.6	88019	95264.5	0.664127	0.375132	0.386266
Zmtn001624	189.043	C10H7NO3	N-Acetylisatin	Alkaloids	Plumerane	574-17-4	22727	14990.2	26339.8	9681.84	29078.4	30473.8	0.271555	0.503613	0.38657
pme3186	169.998	C3H7O6P	DL-Glyceraldehyde-3-phosphate	Organic acids	Organic acids	591-59-3	2809.87	4191.41	2356.57	319190	358422	269336	0.306401	0.141448	0.388412
Wbmn009702	488.35	C30H48O5	2,3,23-Trihydroxyurs-12-en-28-oic acid	Terpenoids	Triterpene	-	66875.1	92626.1	133004	15447.8	40252.4	43071.5	0.341868	0.461679	0.390387
pme0282	166.027	C8H6O4	Phthalic acid	Phenolic acids	Phenolic acids	88-99-3	46971.6	16905.2	20628	50212.8	33222.2	68382.7	0.581867	0.347461	0.391732
Layp003558	346.126	C15H22O9	3,4,5-Trimethoxyphenol-1-O-β-D-glucoside	Phenolic acids	Phenolic acids	-	93383.7	120606	167223	140899	126888	203708	0.293865	0.260312	0.392601
Lazn003578	206.094	C12H14O3	Trans-coniferyl aldehyde	Phenolic acids	Phenolic acids	-	16278.6	20891.7	10318.7	60132.7	48042.1	50883.2	0.334864	0.11924	0.40167
Lmsp004166	610.153	C27H30O16	Quercetin-3-O-glucoside-7-O-rhamnoside*	Flavonoids	Flavonols	-	1039.14	0	12593.1	407505	47505	115005	1.53661	1.00713	0.40269
Rfmb087	312.23	C18H32O4	9-Hydroxy-13-oxo-10-octadecenoic Acid	Lipids	Free fatty acids	-	55365.4	53752.1	52716.5	80339.7	89847.3	88353.5	0.0247457	0.0593276	0.4029
Zmdp004112	518.106	C24H22O13	Genistein-7-O-(6''-malonyl)glucoside	Flavonoids	Isoflavones	-	101778	125471	68689.5	27505	40005	37505	0.289114	0.188955	0.403291
Wmzn000227	146.058	C6H10O4	2,2-Dimethylsuccinic acid	Organic acids	Organic acids	597-43-3	657.924	4150.16	9149.56	14781.7	67218.9	33297.9	0.917358	0.691936	0.407734
pmn001553	316.116	C14H20O8	Cimidahurinine	Phenolic acids	Phenolic acids	142542-89-0	1.22501e+06	2.10955e+06	1.90601e+06	61841.2	90703.6	1.09414e+06	0.265192	1.41458	0.41394
mws0091	464.096	C21H20O12	Quercetin-3-O-glucoside (Isoquercitrin)	Flavonoids	Flavonols	482-35-9	14455.6	9004.13	2302.74	0	0	0	0.708836	0	0.417995
Zbzn009935	344.162	C20H24O5	shikonofuran D	Quinones	Quinones	85022-63-5	4553.5	646.8	2775.66	1.55896e+07	2.61272e+06	3.52981e+06	0.735703	0.999717	0.418048
Hmqn003054	330.241	C18H34O5	9,10,11-Trihydroxy-12-octadecenoic acid	Lipids	Free fatty acids	61911-67-9	10894.6	10148.1	14275.6	21023.2	21309	27280.9	0.186822	0.152268	0.41816
Lmsn011830	486.334	C30H46O5	2,19-Dihydroxy-3-oxours-12-en-28-oic acid	Terpenoids	Triterpene	176983-21-4	416689	0	42528.6	0	3.3506e+06	117128	1.49785	1.64507	0.418493
Lmmp002963	624.169	C28H32O16	6-C-Methylquercetin-3-O-rutinoside	Flavonoids	Flavonols	-	8060.08	12302.7	10005	16044	42505	9650.79	0.209805	0.766218	0.421473
Lmqn001932	580.216	C28H36O13	Syringaresinol-4'-O-glucoside; Acanthoside B	Lignans and Coumarins	Lignans	7374-79-0	9496.73	6704.23	20110.5	12252.8	16849.3	7810.83	0.584374	0.367305	0.423353
pmn001694	330.241	C18H34O5	9,10,13-Trihydroxy-11-Octadecenoic Acid	Lipids	Free fatty acids	29907-57-1	81403.1	80343.7	65687.5	170028	169502	209812	0.115861	0.126276	0.423581
pme1730	118.027	C4H6O4	D-Erythronolactone	Organic acids	Organic acids	15667-21-7	456191	153340	230189	1.08586e+06	986108	1.05017e+06	0.562429	0.048566	0.426441
Lmcp000282	161.105	C7H15NO3	L-Carnitine	Alkaloids	Alkaloids	541-15-1	54073.7	75262.3	72853.7	123667	85335.3	88841.7	0.172125	0.213446	0.426962
Li512114	486.371	C31H50O4	2,3-Dihydroxyurs-12-en-28-oic acid methyl ester (Corosolic acid methyl ester)	Terpenoids	Triterpene	4518-70-1	1998.17	2697.27	8094.15	2063.15	6736.91	7796.62	0.782528	0.551437	0.430172
MW0112985	516.127	C25H24O12	4,5-Dicaffeoylquinic acid	Phenolic acids	Phenolic acids	57378-72-0	92311.2	438196	229874	0	0	0	0.687068	0	0.436651
pme3285	274.084	C15H14O5	Afzelechin (3,5,7,4'-Tetrahydroxyflavan)	Flavonoids	Flavanols	2545-00-8	5005	5005	5370.58	12470.6	10773.2	20005	0.0411688	0.340855	0.437243
mws0856	464.096	C21H20O12	Quercetin-4'-O-glucoside (Spiraeoside)*	Flavonoids	Flavonols	20229-56-5	15005	6303.69	6276.17	5124.41	167541	5123.28	0.547221	1.5823	0.439298
Lmgn000160	132.054	C4H8N2O3	3-Ureidopropionic Acid	Organic acids	Organic acids	462-88-4	1312.9	1312.43	2616.61	6161.19	16965.5	21539.9	0.430855	0.530387	0.443024
pmp001288	592.179	C28H32O14	Acacetin-7-O-rutinoside (Linarin)	Flavonoids	Flavones	480-36-4	13115.9	23251.8	10924.5	6750.04	642.46	4045.6	0.417182	0.802698	0.444648
pmn001336	432.106	C21H20O10	Aloeemodin-8-O-glucoside	Quinones	Anthraquinone	-	92484.5	27380.8	11580.6	0	0	0	0.978716	0	0.449866
pme0309	184.037	C8H8O5	3-O-Methylgallic Acid	Phenolic acids	Phenolic acids	3934-84-7	4890.26	29102.4	50005	46784.3	18966.4	30036.1	0.806365	0.438637	0.451095
HJAP148	580.143	C26H28O15	Kaempferol-3-O-sambubioside	Flavonoids	Flavonols	27661-51-4	12505	7505	7505	3427.42	15086	5109.42	0.314747	0.800315	0.452395
pmn001378	520.194	C26H32O11	Pinoresinol-4-O-glucoside	Lignans and Coumarins	Lignans	41607-20-9	14639.6	19931.5	13767.7	157190	95425.8	95734.8	0.207013	0.306335	0.454935
pme1598	464.132	C22H24O11	Hesperetin-5-O-glucoside	Flavonoids	Flavanones	69651-80-5	19739.2	5091.76	9021.99	7395.17	32542.8	6862.21	0.67184	0.940718	0.456833
MWS1990	100.052	C5H8O2	4-Pentenoic acid	Organic acids	Organic acids	591-80-0	96480.8	166084	55331.2	63679.3	81988.3	85846.3	0.528308	0.153458	0.461283
pmb0889	278.225	C18H30O2	Punicic acid (9Z,11E,13Z-octadecatrienoic acid)	Lipids	Free fatty acids	544-72-9	302545	262876	276776	171134	219620	219730	0.0716992	0.137718	0.461822
Lazn003560	470.179	C22H30O11	Methoxy-erythro-Guaiacyl glycerol β-threo-syringyl glycerol ether	Lignans and Coumarins	Lignans	-	22425	12430	19636.7	13293.2	11571.2	6548.91	0.283954	0.334648	0.46227
mws1329	464.096	C21H20O12	Quercetin-7-O-glucoside*	Flavonoids	Flavonols	491-50-9	4586.29	5148.09	29906.5	7472.62	157445	5543.04	1.09426	1.53377	0.464525
HJN037	184.037	C8H8O5	4-O-Methylgallic Acid	Phenolic acids	Phenolic acids	4319-02-2	10482.3	33265.9	17347.3	52743.9	29108.6	32688.7	0.573911	0.333646	0.464537
Lmjp002461	610.153	C27H30O16	Quercetin-3-O-neohesperidoside*	Flavonoids	Flavonols	29662-79-1	1792.58	5005	15005	148182	41352.9	54151.4	0.948145	0.71816	0.467957
mws2108	354.095	C16H18O9	Cryptochlorogenic acid (4-O-Caffeoylquinic acid)*	Phenolic acids	Phenolic acids	905-99-7	1.06579e+06	980198	278167	133395	7.09197e+06	107226	0.557816	1.6468	0.469112
Lmbn001676	146.058	C6H10O4	3-Hydroxy-3-Methyl-2-Oxopentanoic Acid	Organic acids	Organic acids	-	19230.4	5697.71	22294.6	43364.3	35397.8	40226.8	0.561058	0.101179	0.472896
Lmhn002926	280.058	C13H12O7	p-Coumaroylmalic acid	Phenolic acids	Phenolic acids	-	17072.1	20781.2	19839	52450.4	156929	98818.3	0.10025	0.509569	0.473075
Zmhp102730	626.148	C27H30O17	6-Hydroxykaempferol-3,6-O-Diglucoside*	Flavonoids	Flavonols	-	15005	21023.8	10005	19427.8	26364.6	10684.5	0.359555	0.417379	0.47418
Wmmn002441	184.11	C10H16O3	(E)-Linalool-1-oic acid	Lipids	Free fatty acids	-	10362.7	49429.4	32696.9	72583.9	44075.4	39125	0.635757	0.347767	0.474494
Zbzn009283	330.147	C19H22O5	Shikonofuran F	Quinones	Quinones	-	0	0	0	1.68848e+06	286818	371785	0	1.00449	0.477003
pmp001047	346.163	C16H26O8	Jasminoside G	Terpenoids	Monoterpenoids	871589-35-4	20416.8	9058.62	22592.9	5005	2790.72	22449.9	0.418743	1.06806	0.481959
pma1303	491.301	C24H46NO7P	LysoPC 16:2	Lipids	LPC	-	15240.7	9451.78	19699.2	0	0	0	0.347233	0	0.483233
MWSslk154	276.121	C12H20O7	Triethyl citrate	Organic acids	Organic acids	77-93-0	5823.45	8858.2	7592.31	6515.49	13457.4	8609.85	0.205303	0.373737	0.48613
Lmmp003167	469.221	C25H31N3O6	Bis(Caffeoyl)Spermidine	Alkaloids	Phenolamine	124935-80-4	0	0	0	23829.6	83137.6	11604.9	0	0.968065	0.492246
MW0138745	494.106	C22H22O13	Laricitrin 3-glucoside	Flavonoids	Flavones	-	60632.7	132816	94828	726384	584560	541567	0.375768	0.156619	0.495664
