# Supplementary material for: Genomics meets metabolomics: decoding Arnebia tschimganica and the shikonin biosynthesis pathway
Source: Hortic Res. 2026 Mar 3;13(6):uhag077. doi: 10.1093/hr/uhag077 (PMC13253341; doi:10.1093/hr/uhag077)
Supplement: Web_Material_uhag077 [file web_material_uhag077.zip › Supplementary Table 12-new.xlsx]

## Sheet: Sheet1
Supplementary Table 12. The cis-acting elements in the promoters of shikonin biosynthetic genes in A. tschimganica and L. erythrorhizon were analyzed using PlantCARE.
AACT								HMGS								HMGR								MVK								PMV								MVD								IPPI
A. tschimganica				L. erythrorhizon				A. tschimganica				L. erythrorhizon				A. tschimganica				L. erythrorhizon				A. tschimganica				L. erythrorhizon				A. tschimganica				L. erythrorhizon				A. tschimganica				L. erythrorhizon				A. tschimganica
Gene_ID	cis-element	cis-element sequence	location	Gene_ID	cis-element	cis-element sequence	location	Gene_ID	cis-element	cis-element sequence	location	Gene_ID	cis-element	cis-element sequence	location	Gene_ID	cis-element	cis-element sequence	location	Gene_ID	cis-element	cis-element sequence	location	Gene_ID	cis-element	cis-element sequence	location	Gene_ID	cis-element	cis-element sequence	location	Gene_ID	cis-element	cis-element sequence	location	Gene_ID	cis-element	cis-element sequence	location	Gene_ID	cis-element	cis-element sequence	location	Gene_ID	cis-element	cis-element sequence	location	Gene_ID	cis-element
At01g0413.1	AAGAA-motif	gGTAAAGAAA	1895	LE14560.2	G-Box	CACGTG	962	Atctgg0716.1	chs-CMA1a	TTACTTAA	576	LE01458.1	LTR	CCGAAA	1738	At11g0816.1	F-box	CTATTCTCATT	1270	LE02337.1	GT1-motif	GGTTAAT	1462	At03g1946.3	AE-box	AGAAACAA	986	LE28658.1	STRE	AGGGG	889	At14g1055.1	ABRE3a	TACGTG	1929	LE05934.1	W box	TTGACC	976	At01g2169.1	MYB recognition site	CCGTTG	171	LE07271.1	Myb	CAACTG	747	At06g0255.1	LAMP-element
At01g0413.1	ABRE	CACGTG	954	LE14560.2	G-Box	CACGTT	1236	Atctgg0716.1	Box 4	ATTAAT	205	LE01458.1	TC-rich repeats	ATTCTCTAAC	63	At11g0816.1	Myb	CAACTG	240	LE02337.1	GT1-motif	GGTTAA	1463	At03g1946.3	Myb-binding site	CAACAG	354	LE28658.1	TCT-motif	TCTTAC	1282	At14g1055.1	TGA-element	AACGAC	81	LE05934.1	MYC	CAATTG	1250	At01g2169.1	ABRE4	CACGTA	941	LE07271.1	GT1-motif	GGTTAA	168	At06g0255.1	TCT-motif
At01g0413.1	ABRE	ACGTG	955	LE14560.2	CAT-box	GCCACT	148	Atctgg0716.1	Box 4	ATTAAT	247	LE01458.1	TC-rich repeats	GTTTTCTTAC	1118	At11g0816.1	MBS	CAACTG	240	LE02337.1	as-1	TGACG	559	At03g1946.3	GT1-motif	GGTTAAT	1206	LE28658.1	GATA-motif	GATAGGA	1190	At14g1055.1	Myb	CAACTG	906	LE05934.1	MYC	CATTTG	1344	At01g2169.1	ERE	ATTTTAAA	1440	LE07271.1	GT1-motif	GGTTAAT	174	At06g0255.1	AAGAA-motif
At01g0413.1	ABRE	ACGTG	1195	LE14560.2	Box II	ACACGTTGT	1235	Atctgg0716.1	Box 4	ATTAAT	303	LE01458.1	I-box	gGATAAGGTG	307	At11g0816.1	MYB	CAACAG	215	LE02337.1	ATCT-motif	AATCTAATCC	1575	At03g1946.3	GT1-motif	GGTTAA	1207	LE28658.1	G-Box	CACGTG	1038	At14g1055.1	CCAAT-box	CAACGG	97	LE05934.1	MYC	CATTTG	1670	At01g2169.1	TGACG-motif	TGACG	1193	LE07271.1	MBS	CAACTG	747	At06g0255.1	AuxRR-core
At01g0413.1	ACE	CTAACGTATT	1072	LE14560.2	TCT-motif	TCTTAC	1846	Atctgg0716.1	Box 4	ATTAAT	1281	LE01458.1	I-box	gGATAAGGTG	605	At11g0816.1	GA-motif	ATAGATAA	372	LE02337.1	circadian	CAAAGATATC	1009	At03g1946.3	MYB recognition site	CCGTTG	1694	LE28658.1	G-Box	CACGTG	1617	At14g1055.1	GARE-motif	TCTGTTG	1586	LE05934.1	MYC	CATTTG	1745	At01g2169.1	ARE	AAACCA	1256	LE07271.1	CGTCA-motif	CGTCA	681	At06g0255.1	ABRE
At01g0413.1	AE-box	AGAAACAA	233	LE14560.2	CGTCA-motif	CGTCA	763	Atctgg0716.1	STRE	AGGGG	430	LE01458.1	I-box	GTATAAGGCC	1473	At11g0816.1	MSA-like	TCAAACGGT	710	LE02337.1	Box 4	ATTAAT	162	At03g1946.3	CAT-box	GCCACT	917	LE28658.1	I-box	TGATAATGT	191	At14g1055.1	MYB-like sequence	TAACCA	766	LE05934.1	A-box	CCGTCC	1324	At01g2169.1	chs-CMA1a	TTACTTAA	1599	LE07271.1	CGTCA-motif	CGTCA	755	At06g0255.1	box S
At01g0413.1	AP-1	TGAGTTAG	2004	LE14560.2	GCN4_motif	TGAGTCA	469	Atctgg0716.1	STRE	AGGGG	1674	LE01458.1	MYC	CATTTG	732	At11g0816.1	STRE	AGGGG	98	LE02337.1	Box 4	ATTAAT	808	At03g1946.3	MYB	CAACAG	354	LE28658.1	ARE	AAACCA	602	At14g1055.1	MYB-like sequence	TAACCA	888	LE05934.1	MYB-like sequence	TAACCA	524	At01g2169.1	chs-CMA1a	TTACTTAA	1676	LE07271.1	AT-rich sequence	TAAAATACT	1143	At06g0255.1	box S
At01g0413.1	ARE	AAACCA	972	LE14560.2	GCN4_motif	TGAGTCA	1697	Atctgg0716.1	TC-rich repeats	GTTTTCTTAC	1053	LE01458.1	MYC	CATTTG	818	At11g0816.1	STRE	AGGGG	1057	LE02337.1	Box 4	ATTAAT	871	At03g1946.3	MYB	CAACCA	358	LE28658.1	ARE	AAACCA	1524	At14g1055.1	MYB-like sequence	TAACCA	1619	LE05934.1	MYB-like sequence	TAACCA	1410	At01g2169.1	W box	TTGACC	1721	LE07271.1	Box 4	ATTAAT	1712	At06g0255.1	TGGCA
At01g0413.1	ARE	AAACCA	1008	LE14560.2	ACE	CTAACGTATT	1113	Atctgg0716.1	MRE	AACCTAA	758	LE01458.1	MYC	CATTTG	831	At11g0816.1	CCAAT-box	CAACGG	1038	LE02337.1	Box 4	ATTAAT	1572	At03g1946.3	MYB	CAACCA	1763	LE28658.1	ARE	AAACCA	1643	At14g1055.1	MYB-like sequence	TAACCA	1933	LE05934.1	MYB-like sequence	TAACCA	1731	At01g2169.1	W box	TTGACC	1768	LE07271.1	Box 4	ATTAAT	1754	At06g0255.1	P-box
At01g0413.1	ARE	AAACCA	1863	LE14560.2	W box	TTGACC	233	Atctgg0716.1	TGACG-motif	TGACG	1740	LE01458.1	MYC	CATGTG	1113	At11g0816.1	ARE	AAACCA	1767	LE02337.1	Box 4	ATTAAT	1728	At03g1946.3	TGA-element	AACGAC	874	LE28658.1	Myb	TAACTG	769	At14g1055.1	Sp1	GGGCGG	1610	LE05934.1	MYB	CAACCA	303	At01g2169.1	W box	TTGACC	1801	LE07271.1	Box 4	ATTAAT	1762	At06g0255.1	MYC
At01g0413.1	as-1	TGACG	746	LE14560.2	W box	TTGACC	1577	Atctgg0716.1	GCN4_motif	TGAGTCA	943	LE01458.1	Myb-binding site	CAACAG	1747	At11g0816.1	ARE	AAACCA	1811	LE02337.1	Box 4	ATTAAT	1770	At03g1946.3	TGA-element	AACGAC	1552	LE28658.1	MBSI	aaaAaaC(G/C)GTTA	1113	At14g1055.1	ABRE4	CACGTA	1929	LE05934.1	MYB	TAACCA	524	At01g2169.1	ABRE	CGCACGTGTC	939	LE07271.1	Box 4	ATTAAT	1774	At06g0255.1	G-box
At01g0413.1	ATCT-motif	AATCTAATCC	626	LE14560.2	ABRE	ACGTG	955	Atctgg0716.1	as-1	TGACG	1740	LE01458.1	DRE core	GCCGAC	1047	At11g0816.1	ARE	AAACCA	1982	LE02337.1	Box 4	ATTAAT	1774	At03g1946.3	CGTCA-motif	CGTCA	1572	LE28658.1	TCA	TCATCTTCAT	1096	At14g1055.1	WRE3	CCACCT	463	LE05934.1	MYB	CAACAG	1377	At01g2169.1	ABRE	ACGTG	942	LE07271.1	Box 4	ATTAAT	1813	At06g0255.1	AC-I
At01g0413.1	Box 4	ATTAAT	177	LE14560.2	ABRE	CACGTG	962	Atctgg0716.1	ARE	AAACCA	593	LE01458.1	CGTCA-motif	CGTCA	1557	At11g0816.1	TGACG-motif	TGACG	63	LE02337.1	CARE	CAACTCCC	849	At03g1946.3	Box 4	ATTAAT	1886	LE28658.1	TC-rich repeats	GTTTTCTTAC	1282	At14g1055.1	TCCC-motif	TCTCCCT	1887	LE05934.1	MYB	TAACCA	1410	At01g2169.1	ABRE3a	TACGTG	941	LE07271.1	Box 4	ATTAAT	1866	At06g0255.1	WRE3
At01g0413.1	Box 4	ATTAAT	623	LE14560.2	ABRE	ACGTG	963	Atctgg0716.1	ARE	AAACCA	1727	LE01458.1	Box 4	ATTAAT	29	At11g0816.1	MYC	CATTTG	559	LE02337.1	AAGAA-motif	gGTAAAGAAA	749	At03g1946.3	Box 4	ATTAAT	1904	LE28658.1	MYC	CATTTG	76	At14g1055.1	as-1	TGACG	800	LE05934.1	MYB	TAACCA	1731	At01g2169.1	as-1	TGACG	1193	LE07271.1	TCA	TCATCTTCAT	759	At06g0255.1	WRE3
At01g0413.1	Box 4	ATTAAT	816	LE14560.2	ABRE	ACGTG	1236	Atctgg0716.1	ARE	AAACCA	1745	LE01458.1	Box 4	ATTAAT	56	At11g0816.1	GC-motif	CCCCCG	1044	LE02337.1	AAGAA-motif	gGTAAAGAAA	1125	At03g1946.3	MBS	CAACTG	478	LE28658.1	MYC	CATTTG	820	At14g1055.1	ABRE	ACGTG	1929	LE05934.1	I-box	GTATAAGGCC	390	At01g2169.1	TGA-element	AACGAC	192	LE07271.1	TCA	TCATCTTCAT	771	At06g0255.1	TCA
At01g0413.1	Box 4	ATTAAT	834	LE14560.2	ABRE	TACGGTC	1714	Atctgg0716.1	ARE	AAACCA	1972	LE01458.1	Box 4	ATTAAT	129	At11g0816.1	GT1-motif	GGTTAA	44	LE02337.1	CCGTCC-box	CCGTCC	469	At03g1946.3	MBS	CAACTG	1386	LE28658.1	MYC	CATTTG	1593	At14g1055.1	MYC	CAATTG	1468	LE05934.1	G-box	TACGTG	1727	At01g2169.1	TGA-element	AACGAC	530	LE07271.1	AACA_motif	TAACAAACTCCA	1241	At06g0255.1	TCA
At01g0413.1	Box II	ACACGTTGT	1194	LE14560.2	AE-box	AGAAACAA	276	Atctgg0716.1	AT-rich element	ATAGAAATCAA	1269	LE01458.1	Box 4	ATTAAT	295	At11g0816.1	LTR	CCGAAA	261	LE02337.1	WUN-motif	AAATTTCCT	331	At03g1946.3	MYC	CAATTG	259	LE28658.1	MYC	CATTTG	1665	At14g1055.1	MYC	CATTTG	1553	LE05934.1	ERE	ATTTCATA	816	At01g2169.1	CCAAT-box	CAACGG	171	LE07271.1	TGA-element	AACGAC	53	At06g0255.1	TCA
At01g0413.1	CARE	CAACTCCC	1994	LE14560.2	Myb-binding site	CAACAG	76	Atctgg0716.1	MYB-like sequence	TAACCA	1596	LE01458.1	Box 4	ATTAAT	337	At11g0816.1	LTR	CCGAAA	1071	LE02337.1	O2-site	GTTGACGTGA	515	At03g1946.3	MYC	CATTTG	705	LE28658.1	ABRE	CACGTG	1038	At14g1055.1	MYC	CATTTG	1872	LE05934.1	ERE	ATTTTAAA	1604	At01g2169.1	MYB	TAACCA	382	LE07271.1	TGA-element	AACGAC	438	At06g0255.1	Sp1
At01g0413.1	CAT-box	GCCACT	110	LE14560.2	MRE	AACCTAA	1146	Atctgg0716.1	MYB-like sequence	TAACCA	1618	LE01458.1	Box 4	ATTAAT	412	At11g0816.1	CGTCA-motif	CGTCA	63	LE02337.1	O2-site	GATGACATGG	984	At03g1946.3	MYC	CATGTG	773	LE28658.1	ABRE	ACGTG	1039	At14g1055.1	MYC	CATTTG	1947	LE05934.1	ERE	ATTTTAAA	1862	At01g2169.1	MYB	CAACCA	503	LE07271.1	TGA-element	AACGAC	1370	At06g0255.1	CGTCA-motif
At01g0413.1	CCAAT-box	CAACGG	1642	LE14560.2	GARE-motif	TCTGTTG	76	Atctgg0716.1	WUN-motif	AAATTACTA	31	LE01458.1	Box 4	ATTAAT	482	At11g0816.1	WUN-motif	AAATTACTA	1643	LE02337.1	O2-site	GATGATGTGG	1504	At03g1946.3	MYC	CATTTG	1083	LE28658.1	ABRE	CACGTG	1617	At14g1055.1	G-box	TACGTG	1929	LE05934.1	Box 4	ATTAAT	174	At01g2169.1	G-box	TACGTG	941	LE07271.1	CCGTCC-box	CCGTCC	1344	At06g0255.1	CGTCA-motif
At01g0413.1	CGTCA-motif	CGTCA	746	LE14560.2	G-box	CACGTC	955	Atctgg0716.1	WUN-motif	AAATTACT	32	LE01458.1	Box 4	ATTAAT	619	At11g0816.1	WUN-motif	AAATTACT	1720	LE02337.1	TCT-motif	TCTTAC	230	At03g1946.3	AAGAA-motif	GAAAGAA	1459	LE28658.1	ABRE	ACGTG	1618	At14g1055.1	Myb-binding site	CAACAG	1586	LE05934.1	Box 4	ATTAAT	1000	At01g2169.1	MYC	CATTTG	450	LE07271.1	AuxRR-core	GGTCCAT	1359	At06g0255.1	TCA-element
At01g0413.1	G-Box	CACGTG	954	LE14560.2	G-box	CACGTG	962	Atctgg0716.1	WUN-motif	AAATTACTA	992	LE01458.1	Box 4	ATTAAT	676	At11g0816.1	MYB recognition site	CCGTTG	1038	LE02337.1	TCT-motif	TCTTAC	916	At03g1946.3	as-1	TGACG	1572	LE28658.1	AuxRR-core	GGTCCAT	174	At14g1055.1	O2-site	GATGACATGG	1591	LE05934.1	Box 4	ATTAAT	1218	At01g2169.1	MYC	CATTTG	1404	LE07271.1	G-box	CACGAC	80	At06g0255.1	as-1
At01g0413.1	G-Box	CACGTT	1195	LE14560.2	Box 4	ATTAAT	220	Atctgg0716.1	WUN-motif	TTATTACAT	1571	LE01458.1	Box 4	ATTAAT	766	At11g0816.1	TGA-element	AACGAC	136	LE02337.1	TCT-motif	TCTTAC	1070	At03g1946.3	ARE	AAACCA	742	LE28658.1	AuxRR-core	GGTCCAT	939	At14g1055.1	W box	TTGACC	1222	LE05934.1	Box 4	ATTAAT	1892	At01g2169.1	MYC	CATTTG	1659	LE07271.1	G-box	CCACGTAA	146	At06g0255.1	as-1
At01g0413.1	G-box	CACGTG	954	LE14560.2	Box 4	ATTAAT	640	Atctgg0716.1	GT1-motif	GGTTAA	574	LE01458.1	Box 4	ATTAAT	910	At11g0816.1	as-1	TGACG	63	LE02337.1	MYC	CATTTG	175	At03g1946.3	O2-site	GTTGACGTGA	899	LE28658.1	MYB recognition site	CCGTTG	3	At14g1055.1	ERE	ATTTCATA	1058	LE05934.1	HD-Zip 1	CAAT(A/T)ATTG	157	At01g2169.1	MYC	CATTTG	1956	LE07271.1	G-box	TACGTG	147	At06g0255.1	MYB recognition site
At01g0413.1	GCN4_motif	TGAGTCA	427	LE14560.2	Box 4	ATTAAT	837	Atctgg0716.1	GT1-motif	GGTTAA	756	LE01458.1	Box 4	ATTAAT	921	At11g0816.1	Myb-binding site	CAACAG	215	LE02337.1	MYC	CAATTG	1174	At03g1946.3	O2-site	GATGA(C/T)(A/G)TG(A/G)	1946	LE28658.1	chs-CMA1a	TTACTTAA	512	At14g1055.1	ERE	ATTTTAAA	1807	LE05934.1	Myb-binding site	CAACAG	1377	At01g2169.1	Myb	TAACTG	1673	LE07271.1	G-box	CACGAC	732	At06g0255.1	MYB recognition site
At01g0413.1	GCN4_motif	TGAGTCA	1646	LE14560.2	Box 4	ATTAAT	855	Atctgg0716.1	GT1-motif	GGTTAA	1595	LE01458.1	Box 4	ATTAAT	925	At11g0816.1	AAGAA-motif	GAAAGAA	75	LE02337.1	TC-rich repeats	GTTTTCTTAC	226	At03g1946.3	STRE	AGGGG	293	LE28658.1	CCAAT-box	CAACGG	3	At14g1055.1	TGACG-motif	TGACG	800	LE05934.1	ABRE3a	TACGTG	1727	At01g2169.1	CGTCA-motif	CGTCA	1193	LE07271.1	G-box	ACACGTG(G/t)CACC	1162	At06g0255.1	TGA-element
At01g0413.1	LTR	CCGAAA	48	LE14560.2	CCGTCC-box	CCGTCC	251	Atctgg0716.1	TCT-motif	TCTTAC	924	LE01458.1	Box 4	ATTAAT	951	At11g0816.1	AAGAA-motif	GAAAGAA	310	LE02337.1	G-box	CACGTC	557	At03g1946.3	STRE	AGGGG	720	LE28658.1	WUN-motif	AAATTACT	515	At14g1055.1	Gap-box	CAAATGAA(A/G)A	1947	LE05934.1	Gap-box	CAAATGAA(A/G)A	1745	At01g2169.1	GT1-motif	GGTTAA	383	LE07271.1	G-box	TAAACGTG	1167	At06g0255.1	TGA-element
At01g0413.1	MBS	CAACTG	92	LE14560.2	MYB recognition site	CCGTTG	142	Atctgg0716.1	O2-site	GATGA(C/T)(A/G)TG(A/G)	1372	LE01458.1	Box 4	ATTAAT	1076	At11g0816.1	AAGAA-motif	GAAAGAA	992	LE02337.1	TGACG-motif	TGACG	559	At03g1946.3	STRE	AGGGG	1120	LE28658.1	G-box	CACGTG	1038	At14g1055.1	STRE	AGGGG	62	LE05934.1	as-1	TGACG	558	At01g2169.1	GT1-motif	GGTTAA	1243	LE07271.1	TCT-motif	TCTTAC	314	At06g0255.1	Box 4
At01g0413.1	MBS	CAACTG	104	LE14560.2	MYB recognition site	CCGTTG	1693	Atctgg0716.1	AT-rich sequence	TAAAATACT	444	LE01458.1	Box 4	ATTAAT	1404	At14g1810.1	TC-rich repeats	GTTTTCTTAC	81	LE02337.1	HD-Zip 3	GTAAT(G/C)ATTAC	1717	At03g1946.3	TATC-box	TATCCCA	842	LE28658.1	G-box	CACGTG	1617	At14g1055.1	STRE	AGGGG	471	LE05934.1	as-1	TGACG	1062	At01g2169.1	Box 4	ATTAAT	1057	LE07271.1	G-Box	CACGTT	1076	At06g0255.1	MYB
At01g0413.1	MRE	AACCTAA	1105	LE14560.2	A-box	CCGTCC	251	Atctgg0716.1	CGTCA-motif	CGTCA	1740	LE01458.1	AAGAA-motif	GAAAGAA	812	At14g1810.1	MYB-like sequence	TAACCA	1578	LE02337.1	Myb	TAACTG	884	At03g1946.3	TCT-motif	TCTTAC	890	LE28658.1	Box 4	ATTAAT	964	At14g1055.1	Box 4	ATTAAT	417	LE05934.1	CCGTCC-box	CCGTCC	1324	At01g2169.1	Box 4	ATTAAT	1621	LE07271.1	G-Box	CACGTT	1167	At06g0255.1	MYB
At01g0413.1	Myb	CAACTG	92	LE14560.2	STRE	AGGGG	517	Atctgg0716.1	MYC	CATGTG	365	LE01458.1	AAGAA-motif	GAAAGAA	1199	At14g1810.1	O2-site	GTTGACGTGA	359	LE02337.1	Myb	TAACTG	1492	At03g1946.3	TC-rich repeats	ATTCTCTAAC	25	LE28658.1	Box 4	ATTAAT	1009	At14g1055.1	Box 4	ATTAAT	1437	LE05934.1	AT-rich sequence	TAAAATACT	1138	At01g2169.1	Box 4	ATTAAT	1696	LE07271.1	G-Box	CACGTT	1479	At06g0255.1	MYB
At01g0413.1	Myb	CAACTG	104	LE14560.2	STRE	AGGGG	606	Atctgg0716.1	MYC	CATTTG	1925	LE01458.1	GCN4_motif	TGAGTCA	736	At14g1810.1	O2-site	GATGATGTGG	1282	LE02337.1	DRE core	GCCGAC	840	At03g1946.3	CCAAT-box	CAACGG	1694	LE28658.1	Box 4	ATTAAT	1144	At14g1055.1	LAMP-element	CTTTATCA	65	LE05934.1	CCGTCC motif	CCGTCC	1324	At01g2169.1	Box 4	ATTAAT	1820	LE07271.1	C-box	ACGAGCACCGCC	733	At06g0255.1	MYB
At01g0413.1	MYB	CAACCA	145	LE14560.2	STRE	AGGGG	1544	Atctgg0716.1	W box	TTGACC	1901	LE01458.1	as-1	TGACG	1557	At14g1810.1	G-box	CACGTC	528	LE02337.1	DRE core	GCCGAC	844	At03g1946.3	CTAG-motif	ACTAGCAGAA	1471	LE28658.1	Box 4	ATTAAT	1485	At14g1055.1	MBS	CAACTG	906	LE05934.1	GC-motif	CCCCCG	1547	At01g2169.1	TCT-motif	TCTTAC	1030	LE07271.1	ARE	AAACCA	1565	At06g0255.1	MYB
At01g0413.1	MYB	TAACCA	1415	LE14560.2	STRE	AGGGG	1551	Atctgg0716.1	ABRE4	CACGTA	948	LE01458.1	MYB	CAACCA	587	At14g1810.1	G-box	ACACGTGT	1219	LE02337.1	MYB	CAACCA	1192	At03g1946.3	TGACG-motif	TGACG	1572	LE28658.1	Box 4	ATTAAT	1533	At14g1055.1	GC-motif	CCCCCG	1757	LE05934.1	GC-motif	CCCCCG	1553	At01g2169.1	AAAC-motif	CAATCAAAACCT	154	LE07271.1	STRE	AGGGG	356	At06g0255.1	W box
At01g0413.1	MYB recognition site	CCGTTG	1642	LE14560.2	TCA-element	CCATCTTTTT	1584	Atctgg0716.1	ABRE	GCAACGTGTC	655	LE01458.1	MYB	CAACAG	1747	At14g1810.1	G-box	CACGTG	1220	LE02337.1	MYB	CAACCA	1196	At03g1946.3	CARE	CAACTCAC	297	LE28658.1	AAGAA-motif	gGTAAAGAAA	694	At14g1055.1	MYB recognition site	CCGTTG	97	LE05934.1	MBS	CAACTG	664	At01g2169.1	LTR	CCGAAA	685	LE07271.1	STRE	AGGGG	550	At06g0255.1	W box
At01g0413.1	MYB-like sequence	TAACCA	1415	LE14560.2	Myc	TCTCTTA	581	Atctgg0716.1	ABRE	ACGTG	948	LE01458.1	W box	TTGACC	1029	At14g1810.1	TGA-box	TGACGTAA	1435	LE02337.1	ARE	AAACCA	1614	At03g1946.3	Myb	TAACTG	2	LE28658.1	W box	TTGACC	1033	At14g1055.1	I-box	GTATAAGGCC	632	LE05934.1	Myb	CAACTG	664	At01g2169.1	LTR	CCGAAA	1870	LE07271.1	STRE	AGGGG	717	At06g0255.1	GT1-motif
At01g0413.1	MYC	CATGTG	61	LE14560.2	WUN-motif	AAATTTCCT	1334	Atctgg0716.1	ABRE	ACGTG	1742	LE01458.1	ARE	AAACCA	490	At14g1810.1	Box 4	ATTAAT	463	LE02337.1	CCGTCC motif	CCGTCC	469	At03g1946.3	Myb	CAACTG	478	LE28658.1	LTR	CCGAAA	1348	At14g1055.1	CGTCA-motif	CGTCA	800	LE05934.1	TCCC-motif	TCTCCCT	1685	At01g2169.1	MYB-like sequence	TAACCA	382	LE07271.1	STRE	AGGGG	1601	At06g0255.1	GT1-motif
At01g0413.1	MYC	CATTTG	700	LE14560.2	TGACG-motif	TGACG	763	Atctgg0716.1	ABRE3a	TACGTG	948	LE01458.1	ARE	AAACCA	1124	At14g1810.1	Box 4	ATTAAT	866	LE02337.1	A-box	CCGTCC	469	At03g1946.3	Myb	TAACTG	1181					At14g1055.1	LTR	CCGAAA	1907	LE05934.1	STRE	AGGGG	229	At01g2169.1	box S	AGCCACC	216	LE07271.1	I-box	GTATAAGGCC	8	At06g0255.1	GATA-motif
At01g0413.1	MYC	CATTTG	1565	LE14560.2	MYC	CATTTG	1616	Atctgg0716.1	ERE	ATTTCATA	116	LE01458.1	TGACG-motif	TGACG	1557	At14g1810.1	Box 4	ATTAAT	1131	LE02337.1	P-box	CCTTTTG	1807	At03g1946.3	Myb	CAACTG	1386					At14g1055.1	MYB	CAACCA	545	LE05934.1	ABRE4	CACGTA	1727					LE07271.1	I-box	cGATAAGGCG	917	At06g0255.1	TGACG-motif
At01g0413.1	MYC	CATTTG	1609	LE14560.2	MYC	CATTTG	1660	Atctgg0716.1	ERE	ATTTTAAA	549	LE01458.1	GARE-motif	TCTGTTG	1746	At14g1810.1	Box 4	ATTAAT	1350	LE02337.1	TCCC-motif	TCTCCCT	2011	At03g1946.3	Myb	TAACTG	1452					At14g1055.1	MYB	TAACCA	766	LE05934.1	CGTCA-motif	CGTCA	558					LE07271.1	TC-rich repeats	ATTCTCTAAC	193	At06g0255.1	TGACG-motif
At01g0413.1	MYC	CAATTG	1695	LE14560.2	MYC	CAATTG	1746	Atctgg0716.1	ERE	ATTTTAAA	1233	LE01458.1	ABRE4	CACGTA	1569	At14g1810.1	Box 4	ATTAAT	1354	LE02337.1	ERE	ATTTCATA	327									At14g1055.1	MYB	TAACCA	888	LE05934.1	CGTCA-motif	CGTCA	1062					LE07271.1	TC-rich repeats	ATTCTCTAAC	971	At06g0255.1	STRE
At01g0413.1	MYC	CATTTG	1737	LE14560.2	MYC	CATTTG	1853	Atctgg0716.1	ERE	ATTTTAAA	1240	LE01458.1	circadian	CAAAGATATC	1240	At14g1810.1	GATA-motif	AAGATAAGATT	1652	LE02337.1	CGTCA-motif	CGTCA	559									At14g1055.1	MYB	CAACAG	1586	LE05934.1	TGACG-motif	TGACG	558					LE07271.1	CCGTCC motif	CCGTCC	1344	At06g0255.1	STRE
At01g0413.1	STRE	AGGGG	484	LE14560.2	MYC	CATTTG	1897	Atctgg0716.1	MYB	TAACCA	1596	LE01458.1	MRE	AACCTAA	1717	At14g1810.1	TCA	TCATCTTCAT	401	LE02337.1	LTR	CCGAAA	546									At14g1055.1	MYB	TAACCA	1619	LE05934.1	TGACG-motif	TGACG	1062					LE07271.1	TGACG-motif	TGACG	681	At06g0255.1	STRE
At01g0413.1	STRE	AGGGG	1501	LE14560.2	CCGTCC motif	CCGTCC	251	Atctgg0716.1	MYB	TAACCA	1618	LE01458.1	GATA-motif	AAGATAAGATT	367	At14g1810.1	Myb	TAACTG	476	LE02337.1	TGA-element	AACGAC	1096									At14g1055.1	MYB	TAACCA	1933	LE05934.1	Sp1	GGGCGG	1401					LE07271.1	TGACG-motif	TGACG	755	At06g0255.1	STRE
At01g0413.1	TGACG-motif	TGACG	746	LE14560.2	AT-rich element	ATAGAAATCAA	1805	Atctgg0716.1	G-box	TACGTG	948	LE01458.1	GATA-motif	AAGATAAGATT	574	At14g1810.1	Myb	TAACTG	1073	LE02337.1	TGA-element	AACGAC	1269									At09g1967.1	TGACG-motif	TGACG	512	LE05934.1	Sp1	GGGCGG	1550					LE07271.1	ERE	ATTTTAAA	1231	At06g0255.1	STRE
At01g0413.1	W box	TTGACC	190	LE14560.2	Sp1	GGGCGG	1541	Atctgg0716.1	G-box	CACGTC	1741	LE01458.1	GATA-motif	GATAGGA	1794	At14g1810.1	W box	TTGACC	1609	LE02337.1	TGA-element	AACGAC	1566									At09g1967.1	CAT-box	GCCACT	554	LE05934.1	ABRE	ACGTG	1727					LE07271.1	A-box	CCGTCC	1344	At06g0255.1	STRE
At01g0413.1	W box	TTGACC	1526	LE14560.2	as-1	TGACG	763	Atctgg0716.1	Myc	TCTCTTA	1585	LE01458.1	Myb	TAACTG	526	At14g1810.1	MYB	CAACCA	744	LE02337.1	TGA-element	AACGAC	1940									At09g1967.1	CAT-box	GCCACT	607	LE05934.1	WRE3	CCACCT	221					LE07271.1	MYB	TAACCA	511	At06g0255.1	Gap-box
At01g0413.1	WUN-motif	TTATTACAT	169	LE14560.2	CCAAT-box	CAACGG	142					LE01458.1	Myb	CAACTG	741	At14g1810.1	MYB	TAACCA	1578	LE02337.1	ABRE	ACGTG	557									At09g1967.1	CAT-box	GCCACT	1642	LE07799.1	G-Box	CACGTT	1101					LE07271.1	MYB	TAACCA	617	At06g0255.1	DRE core
At08g0907.1	AAGAA-motif	GAAAGAA	592	LE14560.2	CCAAT-box	CAACGG	1693					LE01458.1	Myb	CAACTG	1186	At14g1810.1	CCGTCC motif	CCGTCC	1628	LE14477.1	TGA-element	AACGAC	553									At09g1967.1	STRE	AGGGG	546	LE07799.1	G-Box	CACGTT	1161					LE07271.1	as-1	TGACG	681	At06g0255.1	CCAAT-box
At08g0907.1	ABRE	GCAACGTGTC	755	LE14560.2	MYB-like sequence	TAACCA	188					LE01458.1	G-box	TACGTG	1569	At14g1810.1	STRE	AGGGG	1183	LE14477.1	ABRE	ACGTG	1435									At09g1967.1	Gap-box	CAAATGAA(A/G)A	110	LE07799.1	G-Box	CACGTT	1284					LE07271.1	as-1	TGACG	755	At06g0255.1	CCAAT-box
At08g0907.1	AE-box	AGAAACAA	1853	LE14560.2	MYB-like sequence	TAACCA	1468					LE01458.1	STRE	AGGGG	1563	At14g1810.1	STRE	AGGGG	1590	LE14477.1	ABRE	ACGTG	1996									At09g1967.1	Box 4	ATTAAT	1160	LE07799.1	G-Box	CACGTT	1475					LE07271.1	ABRE	ACGTG	148	At06g0255.1	MRE
At08g0907.1	ARE	AAACCA	286	LE14560.2	ARE	AAACCA	980					LE01458.1	STRE	AGGGG	1602	At14g1810.1	STRE	AGGGG	1793	LE14477.1	CGTCA-motif	CGTCA	66									At09g1967.1	Box 4	ATTAAT	1876	LE07799.1	STRE	AGGGG	231					LE07271.1	ABRE	ACGTG	1076
At08g0907.1	ARE	AAACCA	884	LE14560.2	ARE	AAACCA	1016					LE01458.1	MBS	CAACTG	741	At14g1810.1	ABRE	ACGTG	528	LE14477.1	CGTCA-motif	CGTCA	269									At09g1967.1	G-Box	CACGTT	472	LE07799.1	STRE	AGGGG	1094					LE07271.1	ABRE	ACGTG	1167
At08g0907.1	ARE	AAACCA	1509	LE14560.2	ARE	AAACCA	1581					LE01458.1	MBS	CAACTG	1186	At14g1810.1	ABRE	CACGTG	1220	LE14477.1	CGTCA-motif	CGTCA	700									At09g1967.1	G-Box	CACGTT	1064	LE07799.1	WRE3	CCACCT	86					LE07271.1	ABRE	ACGTG	1480
At08g0907.1	AT-rich element	ATAGAAATCAA	1789	LE14560.2	MYB	CAACAG	76					LE01458.1	ABRE3a	TACGTG	1569	At14g1810.1	ABRE	ACGTG	1221	LE14477.1	CGTCA-motif	CGTCA	758									At09g1967.1	G-Box	CACGTT	1399	LE07799.1	WRE3	CCACCT	238					LE07271.1	CARE	CAACTCAC	377
At08g0907.1	Box 4	ATTAAT	1454	LE14560.2	MYB	TAACCA	188					LE01458.1	ABRE	CGTACGTGCA	842	At14g1810.1	TCCC-motif	TCTCCCT	1998	LE14477.1	CGTCA-motif	CGTCA	816									At09g1967.1	G-Box	CACGTT	1496	LE07799.1	WRE3	CCACCT	427					LE07271.1	ABRE3a	TACGTG	147
At08g0907.1	Box 4	ATTAAT	1488	LE14560.2	MYB	TAACCA	1468					LE01458.1	ABRE	ACGTG	1569	At14g1810.1	TGACG-motif	TGACG	530	LE14477.1	CGTCA-motif	CGTCA	874									At09g1967.1	CGTCA-motif	CGTCA	512	LE07799.1	TGACG-motif	TGACG	558					LE07271.1	GATA-motif	AAGGATAAGG	166
At08g0907.1	Box 4	ATTAAT	1710	LE14560.2	AAGAA-motif	GAAAGAA	1625									At14g1810.1	TGACG-motif	TGACG	757	LE14477.1	CGTCA-motif	CGTCA	894									At09g1967.1	DRE core	GCCGAC	992	LE07799.1	TGACG-motif	TGACG	948					LE07271.1	GATA-motif	GATAGGA	330
At08g0907.1	Box 4	ATTAAT	1714	LE23718.1	G-box	CCACGTAA	209									At14g1810.1	TGACG-motif	TGACG	1438	LE14477.1	CGTCA-motif	CGTCA	952									At09g1967.1	TATC-box	TATCCCA	1031	LE07799.1	ABRE	ACGTG	943					LE07271.1	AT-rich element	ATAGAAATCAA	1032
At08g0907.1	Box 4	ATTAAT	1758	LE23718.1	G-box	TACGTG	210									At14g1810.1	MYC	CAATTG	722	LE14477.1	CGTCA-motif	CGTCA	1010									At09g1967.1	LTR	CCGAAA	1813	LE07799.1	ABRE	ACGTG	950					LE07271.1	AT1-motif	AATTATTTTTTATT	1447
At08g0907.1	box S	AGCCACC	252	LE23718.1	G-box	CACGTC	1738									At14g1810.1	MYC	CATTTG	1147	LE14477.1	CGTCA-motif	CGTCA	1068									At09g1967.1	LTR	CCGAAA	1829	LE07799.1	ABRE	ACGTG	1102					LE07271.1	MYB-like sequence	TAACCA	511
At08g0907.1	ERE	ATTTTAAA	1275	LE23718.1	Box 4	ATTAAT	285									At14g1810.1	Sp1	GGGCGG	1592	LE14477.1	CGTCA-motif	CGTCA	1437									At09g1967.1	MSA-like	(T/C)C(T/C)AACGG(T/C)(T/C)A	787	LE07799.1	ABRE	ACGTG	1161					LE07271.1	MYB-like sequence	TAACCA	617
At08g0907.1	GARE-motif	TCTGTTG	186	LE23718.1	Box 4	ATTAAT	1411									At14g1810.1	Sp1	GGGCGG	1790	LE14477.1	ABRE3a	TACGTG	1996									At09g1967.1	ACE	CTAACGTATT	1194	LE07799.1	ABRE	ACGTG	1285					LE07271.1	ABRE4	CACGTA	147
At08g0907.1	GT1-motif	GGTTAA	93	LE23718.1	Box 4	ATTAAT	1626									At14g1810.1	AT-rich element	ATAGAAATCAA	992	LE14477.1	P-box	CCTTTTG	205									At09g1967.1	Box II	TGGTAATAA	1090	LE07799.1	ABRE	ACGTG	1476					LE07271.1	MYC	CATTTG	256
At08g0907.1	GT1-motif	GGTTAA	435	LE23718.1	CCGTCC-box	CCGTCC	721									At14g1810.1	A-box	CCGTCC	1628	LE14477.1	GARE-motif	TCTGTTG	1543									At09g1967.1	Myb	TAACTG	1960	LE07799.1	CGTCA-motif	CGTCA	558					LE07271.1	MYC	CATTTG	301
At08g0907.1	GT1-motif	GGTTAA	1529	LE23718.1	CCGTCC-box	CCGTCC	1177									At14g1810.1	GT1-motif	GGTTAAT	1044	LE14477.1	GATA-motif	AAGGATAAGG	744									At09g1967.1	ARE	AAACCA	1987	LE07799.1	CGTCA-motif	CGTCA	948					LE07271.1	MYC	CAATTG	340
At08g0907.1	LTR	CCGAAA	691	LE23718.1	AE-box	AGAAACAA	55									At14g1810.1	GT1-motif	GGTTAA	1045	LE14477.1	GATA-motif	AAGGATAAGG	860									At09g1967.1	MRE	AACCTAA	1847	LE07799.1	ARE	AAACCA	515					LE07271.1	MYC	CAATTG	582
At08g0907.1	MBS	CAACTG	215	LE23718.1	Myb-binding site	CAACAG	1335									At14g1810.1	GT1-motif	GGTTAA	1360	LE14477.1	GATA-motif	AAGGATAAGG	938									At09g1967.1	HD-Zip 3	GTAAT(G/C)ATTAC	657	LE07799.1	CCGTCC-box	CCGTCC	1743					LE07271.1	MYC	CAATTG	784
At08g0907.1	MBS	CAACTG	233	LE23718.1	as-1	TGACG	1478									At14g1810.1	GT1-motif	GGTTAAT	1506	LE14477.1	GATA-motif	AAGGATAAGG	996									At09g1967.1	WRE3	CCACCT	155	LE07799.1	GATA-motif	AAGGATAAGG	1535					LE07271.1	MYC	CATGTG	1619
At08g0907.1	MBS	CAACTG	727	LE23718.1	MYB-like sequence	TAACCA	335									At14g1810.1	GT1-motif	GGTTAA	1507	LE14477.1	ARE	AAACCA	351									At09g1967.1	WRE3	CCACCT	366	LE07799.1	CAT-box	GCCACT	694					LE07271.1	MYC	CATGTG	1621
At08g0907.1	Myb	CAACTG	215	LE23718.1	ARE	AAACCA	1321									At14g1810.1	ERE	ATTTCATA	182	LE14477.1	ARE	AAACCA	1977									At09g1967.1	as-1	TGACG	512	LE07799.1	MRE	AACCTAA	661					LE07271.1	O2-site	GATGATGTGG	427
At08g0907.1	Myb	CAACTG	233	LE23718.1	MYB	TAACCA	335									At14g1810.1	ERE	ATTTTAAA	1420	LE14477.1	Myb-binding site	CAACAG	703									At09g1967.1	ABRE	ACGTG	472	LE07799.1	MRE	AACCTAA	1933					LE07271.1	O2-site	GATGA(C/T)(A/G)TG(A/G)	695
At08g0907.1	Myb	CAACTG	727	LE23718.1	MYB	CAACAG	1335									At14g1810.1	ERE	ATTTTAAA	1734	LE14477.1	Myb-binding site	CAACAG	1506									At09g1967.1	ABRE	ACGTG	996	LE07799.1	TATC-box	TATCCCA	1511					LE07271.1	O2-site	GATGACATGG	795
At08g0907.1	MYB	CAACAG	187	LE23718.1	AAGAA-motif	gGTAAAGAAA	233									At14g1810.1	LTR	CCGAAA	391	LE14477.1	Myb-binding site	CAACAG	1543									At09g1967.1	ABRE	ACGTG	1064	LE07799.1	as-1	TGACG	558					LE07271.1	W box	TTGACC	707
At08g0907.1	MYB	TAACCA	1530	LE23718.1	AAGAA-motif	GAAAGAA	406									At14g1810.1	TCT-motif	TCTTAC	85	LE14477.1	MYB	TAACCA	71									At09g1967.1	ABRE	ACGTG	1400	LE07799.1	as-1	TGACG	948					LE07271.1	GC-motif	CCCCCG	490
At08g0907.1	MYB	CAACCA	1632	LE23718.1	A-box	CCGTCC	721									At14g1810.1	TCT-motif	TCTTAC	508	LE14477.1	MYB	CAACAG	703									At09g1967.1	ABRE	ACGTG	1496	LE07799.1	AAGAA-motif	gGTAAAGAAA	1673					LE07271.1	GC-motif	CCCCCG	1365
At08g0907.1	MYB	CAACCA	1636	LE23718.1	A-box	CCGTCC	1177									At14g1810.1	TCT-motif	TCTTAC	618	LE14477.1	MYB	CAACCA	1143									At09g1967.1	G-box	CACGTC	995	LE07799.1	MBS	CAACTG	913
At08g0907.1	Myb-binding site	CAACAG	187	LE23718.1	TGA-element	AACGAC	1579									At14g1810.1	G-Box	CACGTG	1220	LE14477.1	MYB	CAACCA	1448									At09g1967.1	G-box	TAAACGTG	1064	LE07799.1	GC-motif	CCCCCG	1658
At08g0907.1	MYB-like sequence	TAACCA	1530	LE23718.1	TGA-element	AACGAC	1771									At14g1810.1	WUN-motif	AAATTTCCT	186	LE14477.1	MYB	CAACAG	1506									At09g1967.1	MYC	CATTTG	110	LE07799.1	Myb	CAACTG	913
At08g0907.1	MYC	CATTTG	34	LE23718.1	LAMP-element	CTTTATCA	1860									At14g1810.1	WUN-motif	CAATTACAT	1190	LE14477.1	MYB	CAACAG	1543									At09g1967.1	MYC	CATTTG	579	LE07799.1	CCGTCC motif	CCGTCC	1743
At08g0907.1	MYC	CATTTG	764	LE23718.1	LAMP-element	CCTTATCCA	1968									At14g1810.1	CGTCA-motif	CGTCA	530	LE14477.1	MYB	TAACCA	1614									At09g1967.1	MYC	CATTTG	632	LE07799.1	LTR	CCGAAA	564
At08g0907.1	MYC	CATTTG	1140	LE23718.1	TGACG-motif	TGACG	1478									At14g1810.1	CGTCA-motif	CGTCA	757	LE14477.1	ABRE4	CACGTA	1996									At09g1967.1	MYC	CAATTG	824	LE07799.1	WUN-motif	AAATTACTA	102
At08g0907.1	MYC	CAATTG	1654	LE23718.1	MYC	CATTTG	70									At14g1810.1	CGTCA-motif	CGTCA	1438	LE14477.1	Myb	CAACTG	109									At09g1967.1	MYC	CATGTG	1348	LE07799.1	WUN-motif	AAATTACT	103
At08g0907.1	MYC	CATGTG	1721	LE23718.1	MYC	CATTTG	82									At14g1810.1	TGA-element	AACGAC	644	LE14477.1	Myb	CAACTG	280									At09g1967.1	MYC	CATTTG	1870	LE07799.1	WUN-motif	AAATTACTA	497
At08g0907.1	MYC	CATTTG	1727	LE23718.1	MYC	CAATTG	259									At14g1810.1	TGA-element	AACGAC	838	LE14477.1	Myb	TAACTG	1294									At09g1967.1	TCT-motif	TCTTAC	1981	LE07799.1	WUN-motif	AAATTACT	498
At08g0907.1	MYC	CATTTG	1946	LE23718.1	MYC	CATTTG	1497									At14g1810.1	CCGTCC-box	CCGTCC	1628	LE14477.1	HD-Zip 3	GTAAT(G/C)ATTAC	1511									At09g1967.1	W box	TTGACC	542	LE07799.1	WUN-motif	AAATTACT	1055
At08g0907.1	Myc	TCTCTTA	407	LE23718.1	CCGTCC motif	CCGTCC	721									At14g1810.1	MRE	AACCTAA	1430	LE14477.1	AT-rich element	ATAGAAATCAA	178									At09g1967.1	W box	TTGACC	565	LE07799.1	Box 4	ATTAAT	712
At08g0907.1	STRE	AGGGG	504	LE23718.1	CCGTCC motif	CCGTCC	1177									At14g1810.1	as-1	TGACG	530	LE14477.1	TGACG-motif	TGACG	66									At09g1967.1	W box	TTGACC	618	LE07799.1	G-box	CACGTC	942
At08g0907.1	TATC-box	TATCCCA	1089	LE23718.1	ABRE3a	TACGTG	210									At14g1810.1	as-1	TGACG	757	LE14477.1	TGACG-motif	TGACG	269													LE07799.1	G-box	CACGTC	949
At08g0907.1	TCA	TCATCTTCAT	1193	LE23718.1	MBS	CAACTG	1034									At14g1810.1	as-1	TGACG	1438	LE14477.1	TGACG-motif	TGACG	700													LE07799.1	G-box	TAAACGTG	1161
At08g0907.1	TCA-element	CCATCTTTTT	1906	LE23718.1	MBS	CAACTG	1856									At03g0911.2	TCA-element	CCATCTTTTT	1400	LE14477.1	TGACG-motif	TGACG	758													LE07799.1	ERE	ATTTTAAA	372
At08g0907.1	TCT-motif	TCTTAC	100	LE23718.1	CGTCA-motif	CGTCA	1478									At03g0911.2	ERE	ATTTTAAA	670	LE14477.1	TGACG-motif	TGACG	816													LE07799.1	ERE	ATTTTAAA	374
At08g0907.1	TGA-element	AACGAC	1523	LE23718.1	W box	TTGACC	776									At03g0911.2	RY-element	CATGCATG	1622	LE14477.1	TGACG-motif	TGACG	874													LE07799.1	ERE	ATTTTAAA	810
At08g0907.1	TGA-element	AACGAC	1556	LE23718.1	Myb	CAACTG	1034									At03g0911.2	chs-CMA2a	TCACTTGA	172	LE14477.1	TGACG-motif	TGACG	894													LE07799.1	ERE	ATTTTAAA	1360
At08g0907.1	TGA-element	AACGAC	1738	LE23718.1	Myb	TAACTG	1565									At03g0911.2	ABRE4	CACGTA	1242	LE14477.1	TGACG-motif	TGACG	952													LE07799.1	A-box	CCGTCC	1743
At08g0907.1	W box	TTGACC	920	LE23718.1	Myb	CAACTG	1856									At03g0911.2	MYC	CAATTG	449	LE14477.1	TGACG-motif	TGACG	1010													LE07799.1	MYC	CATTTG	725
At08g0907.1	WRE3	CCACCT	254	LE23718.1	AT-rich sequence	TAAAATACT	1392									At03g0911.2	MYC	CATTTG	715	LE14477.1	TGACG-motif	TGACG	1068													LE07799.1	MYC	CATGTG	1435
At08g0907.1	WRE3	CCACCT	743	LE23718.1	ABRE4	CACGTA	210									At03g0911.2	MYC	CATTTG	874	LE14477.1	TGACG-motif	TGACG	1437													LE07799.1	MYC	CATTTG	1651
At12g1661.1	ABRE	ACGTG	1232	LE23718.1	ABRE	ACGTG	211									At03g0911.2	MYC	CAATTG	946	LE14477.1	MYB-like sequence	TAACCA	71
At12g1661.1	AP-1	TGAGTTAG	539	LE23718.1	ABRE	TACGGTC	778									At03g0911.2	MYC	CAATTG	1150	LE14477.1	MYB-like sequence	TAACCA	1614
At12g1661.1	ARE	AAACCA	848	LE23718.1	ABRE	ACGTG	1739									At03g0911.2	MYC	CATGTG	1744	LE14477.1	G-box	CACGTC	1435
At12g1661.1	as-1	TGACG	1004	LE23718.1	ERE	ATTTCATA	760									At03g0911.2	GC-motif	CCCCCG	774	LE14477.1	G-box	TACGTG	1996
At12g1661.1	as-1	TGACG	1720	LE23718.1	GCN4_motif	TGAGTCA	1455									At03g0911.2	GC-motif	CCCCCG	927	LE14477.1	STRE	AGGGG	1261
At12g1661.1	AT-rich sequence	TAAAATACT	919	LE23718.1	GT1-motif	GGTTAA	336									At03g0911.2	WRE3	CCACCT	961	LE14477.1	MYC	CATGTG	487
At12g1661.1	Box 4	ATTAAT	938	LE23718.1	TC-rich repeats	GTTTTCTTAC	1025									At03g0911.2	CARE	CAACTCCC	333	LE14477.1	MYC	CATGTG	1134
At12g1661.1	Box III	atCATTTTCACt	2002	LE29116.1	AE-box	AGAAACAA	133									At03g0911.2	AAGAA-motif	GAAAGAA	1802	LE14477.1	MYC	CATTTG	1169
At12g1661.1	CCAAT-box	CAACGG	227	LE29116.1	AC-I	(T/C)C(T/C)(C/T)ACC(T/C)ACC	307									At03g0911.2	MRE	AACCTAA	1116	LE14477.1	O2-site	GATGATGTGG	143
At12g1661.1	CGTCA-motif	CGTCA	1004	LE29116.1	Box 4	ATTAAT	78									At03g0911.2	WUN-motif	AAATTTCTT	1231	LE14477.1	WUN-motif	AAATTACTA	1816
At12g1661.1	CGTCA-motif	CGTCA	1720	LE29116.1	Box 4	ATTAAT	1806									At03g0911.2	ABRE3a	TACGTG	1242	LE14477.1	AE-box	AGAAACAA	1547
At12g1661.1	GATA-motif	AAGATAAGATT	314	LE29116.1	TGA-element	AACGAC	211									At03g0911.2	GCN4_motif	TGAGTCA	600	LE14477.1	AAGAA-motif	gGTAAAGAAA	182
At12g1661.1	G-box	CACGTC	1231	LE29116.1	TGA-element	AACGAC	237									At03g0911.2	Box 4	ATTAAT	738	LE14477.1	Box 4	ATTAAT	177
At12g1661.1	GCN4_motif	TGAGTCA	982	LE29116.1	TGA-element	AACGAC	336									At03g0911.2	G-box	TACGTG	1242	LE14477.1	GCN4_motif	TGAGTCA	1443
At12g1661.1	GT1-motif	GGTTAA	1771	LE29116.1	STRE	AGGGG	127									At03g0911.2	AT1-motif	AATTATTTTTTATT	680	LE14477.1	GCN4_motif	TGAGTCA	1653
At12g1661.1	LTR	CCGAAA	381	LE29116.1	STRE	AGGGG	300									At03g0911.2	AT1-motif	AATTATTTTTTATT	727	LE14477.1	GCN4_motif	TGAGTCA	1769
At12g1661.1	MBS	CAACTG	280	LE29116.1	STRE	AGGGG	579									At03g0911.2	Gap-box	CAAATGAA(A/G)A	715	LE14477.1	GA-motif	ATAGATAA	650
At12g1661.1	MBS	CAACTG	1505	LE29116.1	STRE	AGGGG	1636									At03g0911.2	O2-site	GATGACATGG	365	LE14477.1	as-1	TGACG	66
At12g1661.1	MSA-like	(T/C)C(T/C)AACGG(T/C)(T/C)A	224	LE29116.1	TCA-element	CCATCTTTTT	1052									At03g0911.2	I-box	GTATAAGGCC	237	LE14477.1	as-1	TGACG	269
At12g1661.1	MYB	CAACCA	75	LE29116.1	TGACG-motif	TGACG	590									At03g0911.2	STRE	AGGGG	252	LE14477.1	as-1	TGACG	700
At12g1661.1	MYB	CAACAG	862	LE29116.1	MYC	CATGTG	885									At03g0911.2	ARE	AAACCA	321	LE14477.1	as-1	TGACG	758
At12g1661.1	MYB	TAACCA	1487	LE29116.1	MYC	CATTTG	1329									At03g0911.2	ARE	AAACCA	1853	LE14477.1	as-1	TGACG	816
At12g1661.1	Myb	CAACTG	280	LE29116.1	MYC	CATGTG	1894									At03g0911.2	ABRE	AACCCGG	22	LE14477.1	as-1	TGACG	874
At12g1661.1	Myb	TAACTG	1094	LE29116.1	MYC	CAATTG	1956									At03g0911.2	ABRE	ACGTG	1242	LE14477.1	as-1	TGACG	894
At12g1661.1	Myb	CAACTG	1505	LE29116.1	MYC	CATTTG	1969									At03g0911.2	CAT-box	GCCACT	863	LE14477.1	as-1	TGACG	952
At12g1661.1	MYB recognition site	CCGTTG	227	LE29116.1	MYC	CAATTG	1994									At03g0911.2	W box	TTGACC	1054	LE14477.1	as-1	TGACG	1010
At12g1661.1	Myb-binding site	CAACAG	862	LE29116.1	as-1	TGACG	590									At03g0911.2	GATA-motif	AAGGATAAGG	239	LE14477.1	as-1	TGACG	1068
At12g1661.1	MYB-like sequence	TAACCA	1487	LE29116.1	MYB-like sequence	TAACCA	247									At03g0911.2	MYB	CAACCA	288	LE14477.1	as-1	TGACG	1437
At12g1661.1	MYC	CAATTG	345	LE29116.1	AAGAA-motif	gGTAAAGAAA	834									At03g0911.2	MYB	CAACCA	989	LE14477.1	MBS	CAACTG	109
At12g1661.1	MYC	CATGTG	598	LE29116.1	ARE	AAACCA	868									At09g1035.1	TCA	TCATCTTCAT	69	LE14477.1	MBS	CAACTG	280
At12g1661.1	MYC	CATTTG	1023	LE29116.1	ARE	AAACCA	951									At09g1035.1	GATA-motif	GATAGGG	571	LE14477.1	I-box	GTATAAGGCC	688
At12g1661.1	MYC	CATGTG	1946	LE29116.1	ARE	AAACCA	1023									At09g1035.1	CAT-box	GCCACT	503	LE14477.1	I-box	GTATAAGGCC	746
At12g1661.1	MYC	CATGTG	1948	LE29116.1	ARE	AAACCA	1104									At09g1035.1	W box	TTGACC	155	LE14477.1	I-box	GTATAAGGCC	804
At12g1661.1	STRE	AGGGG	1515	LE29116.1	MYB	TAACCA	247									At09g1035.1	W box	TTGACC	1732	LE14477.1	I-box	GTATAAGGCC	862
At12g1661.1	STRE	AGGGG	1549	LE29116.1	CAT-box	GCCACT	1535									At09g1035.1	P-box	CCTTTTG	321	LE14477.1	I-box	GTATAAGGCC	940
At12g1661.1	STRE	AGGGG	1567	LE29116.1	TCT-motif	TCTTAC	957									At09g1035.1	MYB	CAACAG	1275	LE14477.1	I-box	GTATAAGGCC	998
At12g1661.1	TCT-motif	TCTTAC	312	LE29116.1	TCT-motif	TCTTAC	1029									At09g1035.1	MYB	TAACCA	1617	LE14477.1	I-box	GTATAAGGCC	1056
At12g1661.1	TGACG-motif	TGACG	1004	LE29116.1	F-box	CTATTCTCATT	286									At09g1035.1	MYB	TAACCA	1923	LE14477.1	I-box	GTATAAGGCC	1283
At12g1661.1	TGACG-motif	TGACG	1720	LE29116.1	MBS	CAACTG	1370									At09g1035.1	STRE	AGGGG	1593	LE18039.1	STRE	AGGGG	1218
At12g1661.1	TGA-element	AACGAC	1108	LE29116.1	CGTCA-motif	CGTCA	590									At09g1035.1	STRE	AGGGG	1967	LE18039.1	STRE	AGGGG	1887
At12g1661.1	W box	TTGACC	1241	LE29116.1	ERE	ATTTCATA	389									At09g1035.1	STRE	AGGGG	1985	LE18039.1	MYC	CATTTG	257
At12g1661.1	W box	TTGACC	1386	LE29116.1	ERE	ATTTCATA	1428									At09g1035.1	ARE	AAACCA	1451	LE18039.1	MYC	CATGTG	869
At12g1661.1	WUN-motif	TAATTACTC	35	LE29116.1	GT1-motif	GGTTAA	582									At09g1035.1	ARE	AAACCA	1651	LE18039.1	MYC	CAATTG	991
				LE29116.1	GT1-motif	GGTTAAT	637									At09g1035.1	ARE	AAACCA	1884	LE18039.1	O2-site	GATGACATGG	1459
				LE29116.1	TC-rich repeats	GTTTTCTTAC	957									At09g1035.1	ABRE	CACGTG	1402	LE18039.1	WUN-motif	AAATTACT	1186
				LE29116.1	TC-rich repeats	GTTTTCTTAC	1029									At09g1035.1	ABRE	ACGTG	1403	LE18039.1	ACE	CTAACGTATT	512
				LE29116.1	Myb	CAACTG	1370									At09g1035.1	CCAAT-box	CAACGG	1729	LE18039.1	Box 4	ATTAAT	598
				LE29116.1	AT-rich sequence	TAAAATACT	1877									At09g1035.1	ABRE2	CCACGTGG	1401	LE18039.1	Box 4	ATTAAT	623
				LE29116.1	LTR	CCGAAA	1868									At09g1035.1	MYB-like sequence	TAACCA	1617	LE18039.1	Box 4	ATTAAT	1055
																At09g1035.1	MYB-like sequence	TAACCA	1923	LE18039.1	Box 4	ATTAAT	1308
																At09g1035.1	Box II	CCACGTGGC	1401	LE18039.1	GA-motif	ATAGATAA	108
																At09g1035.1	Box 4	ATTAAT	999	LE18039.1	GT1-motif	GGTTAA	349
																At09g1035.1	Box 4	ATTAAT	1788	LE18039.1	GT1-motif	GGTTAA	1912
																At09g1035.1	G-box	GCCACGTGGA	1400	LE18039.1	AT-rich sequence	TAAAATACT	830
																At09g1035.1	G-box	CACGTG	1402	LE18039.1	MBS	CAACTG	788
																At09g1035.1	G-box	CACGAC	1509	LE18039.1	ABRE	ACGTG	277
																At09g1035.1	WUN-motif	AAATTACTA	96	LE18039.1	ABRE	ACGTG	504
																At09g1035.1	MYB recognition site	CCGTTG	1729	LE18039.1	ABRE	ACGTG	855
																At09g1035.1	Myc	TCTCTTA	1744	LE18039.1	ABRE	CACGTG	1089
																At09g1035.1	Myb-binding site	CAACAG	1275	LE18039.1	ABRE	ACGTG	1090
																At09g1035.1	AAGAA-motif	GAAAGAA	821	LE18039.1	ABRE	CACGTG	1695
																At09g1035.1	MRE	AACCTAA	969	LE18039.1	ABRE	ACGTG	1696
																At09g1035.1	MYC	CATGTG	509	LE18039.1	TGA-element	AACGAC	1981
																At09g1035.1	chs-CMA2a	TCACTTGA	1412	LE18039.1	ERE	ATTTTAAA	562
																At09g1035.1	chs-CMA2a	TCACTTGA	1607	LE18039.1	ERE	ATTTCATA	1130
																At09g1035.1	GT1-motif	GGTTAA	1618	LE18039.1	ABRE3a	TACGTG	276
																At09g1035.1	LTR	CCGAAA	282	LE18039.1	ABRE3a	TACGTG	504
																At09g1035.1	TCA-element	CCATCTTTTT	1755	LE18039.1	motif I	gGTACGTGGCG	501
																At09g1035.1	G-Box	CACGTG	1402	LE18039.1	TCCC-motif	TCTCCCT	535
																At10g1443.1	WUN-motif	TTATTACAT	307	LE18039.1	chs-CMA2a	TCACTTGA	1705
																At10g1443.1	CGTCA-motif	CGTCA	515	LE18039.1	chs-CMA2a	TCACTTGA	1901
																At10g1443.1	CGTCA-motif	CGTCA	1393	LE18039.1	G-Box	CACGTT	855
																At10g1443.1	ATCT-motif	AATCTAATCC	131	LE18039.1	G-Box	CACGTG	1089
																At10g1443.1	CCGTCC-box	CCGTCC	716	LE18039.1	G-Box	CACGTG	1695
																At10g1443.1	WRE3	CCACCT	265	LE18039.1	ARE	AAACCA	1945
																At10g1443.1	WRE3	CCACCT	341	LE18039.1	MYB	CAACCA	90
																At10g1443.1	as-1	TGACG	515	LE18039.1	MYB	CAACCA	261
																At10g1443.1	as-1	TGACG	1393	LE18039.1	MYB	TAACCA	1911
																At10g1443.1	TGACG-motif	TGACG	515	LE18039.1	W box	TTGACC	302
																At10g1443.1	TGACG-motif	TGACG	1393	LE18039.1	ABRE4	CACGTA	276
																At10g1443.1	MYC	CAATTG	541	LE18039.1	ABRE4	CACGTA	504
																At10g1443.1	MYC	CAATTG	980	LE18039.1	chs-CMA1a	TTACTTAA	434
																At10g1443.1	MYC	CATTTG	1119	LE18039.1	chs-CMA1a	TTACTTAA	657
																At10g1443.1	MYC	CATTTG	1798	LE18039.1	chs-CMA1a	TTACTTAA	1189
																At10g1443.1	A-box	CCGTCC	716	LE18039.1	Myb	CAACTG	788
																At10g1443.1	AT-rich element	ATAGAAATCAA	1485	LE18039.1	MYB-like sequence	TAACCA	1911
																At10g1443.1	ERE	ATTTCATA	605	LE18039.1	G-box	TACGTG	276
																At10g1443.1	LTR	CCGAAA	186	LE18039.1	G-box	TACGTG	504
																At10g1443.1	TCA-element	CCATCTTTTT	301	LE18039.1	G-box	TAACACGTAG	1037
																At10g1443.1	TCA	TCATCTTCAT	1642	LE18039.1	G-box	CACGTG	1089
																At10g1443.1	GATA-motif	AAGATAAGATT	1638	LE18039.1	G-box	CACGTG	1695
																At10g1443.1	W box	TTGACC	377	LE18039.1	CAT-box	GCCACT	1576
																At10g1443.1	Myb	TAACTG	1689	LeHMGR1	G-box	TAAACGTG	1314
																At10g1443.1	circadian	CAAAGATATC	882	LeHMGR1	MYB-like sequence	TAACCA	535
																At10g1443.1	MYB	TAACCA	435	LeHMGR1	MYB-like sequence	TAACCA	1591
																At10g1443.1	MYB	TAACCA	896	LeHMGR1	TGACG-motif	TGACG	1708
																At10g1443.1	MYB	CAACCA	1268	LeHMGR1	Myb	TAACTG	115
																At10g1443.1	MYB	TAACCA	1993	LeHMGR1	Myb	CAACTG	1450
																At10g1443.1	CCGTCC motif	CCGTCC	716	LeHMGR1	W box	TTGACC	123
																At10g1443.1	STRE	AGGGG	761	LeHMGR1	MYB	TAACCA	535
																At10g1443.1	I-box	TGATAATGT	488	LeHMGR1	MYB	CAACCA	659
																At10g1443.1	ARE	AAACCA	199	LeHMGR1	MYB	CAACCA	1404
																At10g1443.1	ARE	AAACCA	537	LeHMGR1	MYB	CAACCA	1535
																At10g1443.1	ARE	AAACCA	739	LeHMGR1	MYB	TAACCA	1591
																At10g1443.1	ARE	AAACCA	858	LeHMGR1	TGA-box	TGACGTAA	1708
																At10g1443.1	ARE	AAACCA	1685	LeHMGR1	TCA-element	CCATCTTTTT	1186
																At10g1443.1	TC-rich repeats	ATTCTCTAAC	681	LeHMGR1	G-Box	CACGTT	1316
																At10g1443.1	O2-site	GATGA(C/T)(A/G)TG(A/G)	1947	LeHMGR1	P-box	CCTTTTG	743
																At10g1443.1	ACE	GCGACGTACC	625	LeHMGR1	ERE	ATTTTAAA	55
																At10g1443.1	MYB-like sequence	TAACCA	435	LeHMGR1	ERE	ATTTTAAA	681
																At10g1443.1	MYB-like sequence	TAACCA	896	LeHMGR1	ERE	ATTTTAAA	787
																At10g1443.1	MYB-like sequence	TAACCA	1993	LeHMGR1	ERE	ATTTCATA	1036
																At10g1443.1	Box 4	ATTAAT	142	LeHMGR1	ERE	ATTTTAAA	1750
																At10g1443.1	Box 4	ATTAAT	1654	LeHMGR1	ERE	ATTTTAAA	1752
																At10g0719.1	TGA-element	AACGAC	465	LeHMGR1	CGTCA-motif	CGTCA	1708
																At10g0719.1	WUN-motif	AAATTTCTT	947	LeHMGR1	TGA-element	AACGAC	150
																At10g0719.1	WUN-motif	AAATTACT	1510	LeHMGR1	ABRE	ACGTG	1317
																At10g0719.1	Myb-binding site	CAACAG	385	LeHMGR1	MBS	CAACTG	1450
																At10g0719.1	AAGAA-motif	gGTAAAGAAA	610	LeHMGR1	AT-rich sequence	TAAAATACT	52
																At10g0719.1	MRE	AACCTAA	1619	LeHMGR1	GT1-motif	GGTTAAT	652
																At10g0719.1	WRE3	CCACCT	1207	LeHMGR1	GT1-motif	GGTTAAT	1592
																At10g0719.1	MYC	CATTTG	1473	LeHMGR1	as-1	TGACG	1708
																At10g0719.1	MYC	CATTTG	1558	LeHMGR1	MRE	AACCTAA	1825
																At10g0719.1	MYC	CATGTG	1612	LeHMGR1	ATCT-motif	AATCTAATCC	603
																At10g0719.1	MYC	CATGTG	1777	LeHMGR1	ATCT-motif	AATCTAATCC	843
																At10g0719.1	HD-Zip 1	CAAT(A/T)ATTG	1650	LeHMGR1	Box 4	ATTAAT	38
																At10g0719.1	LTR	CCGAAA	770	LeHMGR1	Box 4	ATTAAT	110
																At10g0719.1	ERE	ATTTTAAA	469	LeHMGR1	Box 4	ATTAAT	197
																At10g0719.1	ERE	ATTTTAAA	566	LeHMGR1	Box 4	ATTAAT	244
																At10g0719.1	ERE	ATTTCATA	812	LeHMGR1	Box 4	ATTAAT	248
																At10g0719.1	TCA-element	CCATCTTTTT	1863	LeHMGR1	WUN-motif	TAATTACTC	174
																At10g0719.1	G-Box	CACGTT	1091	LeHMGR1	WUN-motif	AAATTACT	1725
																At10g0719.1	GT1-motif	GGTTAA	1859	LeHMGR1	AT1-motif	AATTATTTTTTATT	99
																At10g0719.1	P-box	CCTTTTG	531	LeHMGR1	AT1-motif	AATTATTTTTTATT	970
																At10g0719.1	ATC-motif	AGTAATCT	906	LeHMGR1	MYC	CATGTG	1762
																At10g0719.1	MYB	TAACCA	323	LeHMGR1	MYC	CATGTG	1818
																At10g0719.1	MYB	CAACAG	385	LeHMGR1	MYC	CATGTG	1981
																At10g0719.1	MYB	CAACCA	447	LeHMGR1	HD-Zip 1	CAAT(A/T)ATTG	1856
																At10g0719.1	MYB	CAACCA	1171	LeHMGR1	STRE	AGGGG	747
																At10g0719.1	MYB	CAACCA	1320	LeHMGR1	STRE	AGGGG	1058
																At10g0719.1	MYB	TAACCA	1860	LeHMGR1	STRE	AGGGG	1326
																At10g0719.1	TCA	TCATCTTCAT	328	LeHMGR1	STRE	AGGGG	1357
																At10g0719.1	GATA-motif	GATAGGG	453	LeHMGR1	STRE	AGGGG	1913
																At10g0719.1	W box	TTGACC	1923	LeHMGR2	GCN4_motif	TGAGTCA	801
																At10g0719.1	ABRE	ACGTG	1092	LeHMGR2	MSA-like	TCAAACGGT	1104
																At10g0719.1	STRE	AGGGG	535	LeHMGR2	AAGAA-motif	gGTAAAGAAA	779
																At10g0719.1	STRE	AGGGG	834	LeHMGR2	AAGAA-motif	GAAAGAA	1364
																At10g0719.1	STRE	AGGGG	1101	LeHMGR2	CARE	CAACTCAC	577
																At10g0719.1	STRE	AGGGG	1132	LeHMGR2	CCGTCC-box	CCGTCC	480
																At10g0719.1	STRE	AGGGG	1253	LeHMGR2	GA-motif	ATAGATAA	240
																At10g0719.1	STRE	AGGGG	1275	LeHMGR2	MBS	CAACTG	80
																At10g0719.1	STRE	AGGGG	1709	LeHMGR2	as-1	TGACG	327
																At10g0719.1	I-box	GTATAAGGCC	1905	LeHMGR2	as-1	TGACG	717
																At10g0719.1	MYB-like sequence	TAACCA	323	LeHMGR2	I-box	cCATATCCAAT	1065
																At10g0719.1	MYB-like sequence	TAACCA	1860	LeHMGR2	STRE	AGGGG	1407
																At10g0719.1	Box 4	ATTAAT	28	LeHMGR2	STRE	AGGGG	1438
																At10g0719.1	Box 4	ATTAAT	32	LeHMGR2	F-box	CTATTCTCATT	1651
																At10g0719.1	Box 4	ATTAAT	114	LeHMGR2	MYC	CATTTG	308
																At10g0719.1	Box 4	ATTAAT	1021	LeHMGR2	MYC	CATTTG	458
																At10g0719.1	Box 4	ATTAAT	1378	LeHMGR2	MYC	CATGTG	797
																At10g0719.1	G-box	TAAACGTG	1089	LeHMGR2	MYC	CATTTG	953
																At13g0716.1	AACA_motif	TAACAAACTCCA	220	LeHMGR2	MYC	CATTTG	1195
																At13g0716.1	3-AF1 binding site	TAAGAGAGGAA	1999	LeHMGR2	WUN-motif	AAATTACT	1910
																At13g0716.1	as-1	TGACG	598	LeHMGR2	Myb	CAACTG	80
																At13g0716.1	as-1	TGACG	1852	LeHMGR2	Myb	TAACTG	1349
																At13g0716.1	Myb-binding site	CAACAG	1311	LeHMGR2	G-box	CACGAC	572
																At13g0716.1	AAGAA-motif	GAAAGAA	1528	LeHMGR2	TGACG-motif	TGACG	327
																At13g0716.1	AAGAA-motif	GAAAGAA	1940	LeHMGR2	TGACG-motif	TGACG	717
																At13g0716.1	CGTCA-motif	CGTCA	598	LeHMGR2	TGA-element	AACGAC	1331
																At13g0716.1	CGTCA-motif	CGTCA	1852	LeHMGR2	LTR	CCGAAA	101
																At13g0716.1	WUN-motif	AAATTTCCT	441	LeHMGR2	LTR	CCGAAA	1452
																At13g0716.1	ABRE3a	TACGTG	1894	LeHMGR2	CGTCA-motif	CGTCA	327
																At13g0716.1	TCA-element	CCATCTTTTT	322	LeHMGR2	CGTCA-motif	CGTCA	717
																At13g0716.1	LTR	CCGAAA	1526	LeHMGR2	A-box	CCGTCC	480
																At13g0716.1	ERE	ATTTTAAA	96	LeHMGR2	Myb-binding site	CAACAG	688
																At13g0716.1	ERE	ATTTTAAA	1477	LeHMGR2	MYB	CAACAG	688
																At13g0716.1	ERE	ATTTTAAA	1499	LeHMGR2	ARE	AAACCA	1957
																At13g0716.1	TGACG-motif	TGACG	598	LeHMGR2	CCGTCC motif	CCGTCC	480
																At13g0716.1	TGACG-motif	TGACG	1852	LE28354.1	TC-rich repeats	ATTCTCTAAC	774
																At13g0716.1	ABRE4	CACGTA	1894	LE28354.1	MYB-like sequence	TAACCA	145
																At13g0716.1	MYC	CATTTG	162	LE28354.1	MYB-like sequence	TAACCA	527
																At13g0716.1	MYC	CATTTG	546	LE28354.1	TGACG-motif	TGACG	107
																At13g0716.1	MYC	CATTTG	656	LE28354.1	TGACG-motif	TGACG	273
																At13g0716.1	MYC	CATTTG	793	LE28354.1	TGACG-motif	TGACG	1341
																At13g0716.1	MYC	CATTTG	930	LE28354.1	G-box	CACGTC	108
																At13g0716.1	MYC	CATTTG	1180	LE28354.1	W box	TTGACC	478
																At13g0716.1	MYC	CATTTG	1926	LE28354.1	ARE	AAACCA	53
																At13g0716.1	CTAG-motif	ACTAGCAGAA	824	LE28354.1	ARE	AAACCA	629
																At13g0716.1	ARE	AAACCA	1011	LE28354.1	ARE	AAACCA	832
																At13g0716.1	ARE	AAACCA	1165	LE28354.1	ARE	AAACCA	951
																At13g0716.1	ARE	AAACCA	1692	LE28354.1	MYB	TAACCA	145
																At13g0716.1	ARE	AAACCA	1739	LE28354.1	MYB	CAACCA	238
																At13g0716.1	ABRE	ACGTG	1894	LE28354.1	MYB	TAACCA	527
																At13g0716.1	TCA	TCATCTTCAT	25	LE28354.1	MYB	CAACCA	1212
																At13g0716.1	MYB	TAACCA	287	LE28354.1	CCGTCC motif	CCGTCC	809
																At13g0716.1	MYB	CAACAG	1311	LE28354.1	A-box	CCGTCC	809
																At13g0716.1	MYB	CAACCA	1583	LE28354.1	GC-motif	CCCCCG	415
																At13g0716.1	GA-motif	ATAGATAA	168	LE28354.1	CGTCA-motif	CGTCA	107
																At13g0716.1	Box 4	ATTAAT	721	LE28354.1	CGTCA-motif	CGTCA	273
																At13g0716.1	Box 4	ATTAAT	1435	LE28354.1	CGTCA-motif	CGTCA	1341
																At13g0716.1	Box 4	ATTAAT	1634	LE28354.1	ERE	ATTTCATA	697
																At13g0716.1	Box 4	ATTAAT	1746	LE28354.1	ERE	ATTTTAAA	1907
																At13g0716.1	TGA-box	TGACGTAA	595	LE28354.1	box S	AGCCACC	348
																At13g0716.1	G-box	TACGTG	1894	LE28354.1	TGA-element	AACGAC	311
																At13g0716.1	TC-rich repeats	GTTTTCTTAC	349	LE28354.1	ABRE	ACGTG	109
																At13g0716.1	TC-rich repeats	ATTCTCTAAC	1957	LE28354.1	I-box	TGATAATGT	580
																At13g0716.1	MYB-like sequence	TAACCA	287	LE28354.1	I-box	AAGATAAGGCT	1586
																				LE28354.1	I-box	AGATAAGG	1588
																				LE28354.1	GT1-motif	GGTTAA	146
																				LE28354.1	MRE	AACCTAA	200
																				LE28354.1	as-1	TGACG	107
																				LE28354.1	as-1	TGACG	273
																				LE28354.1	as-1	TGACG	1341
																				LE28354.1	circadian	CAAAGATATC	975
																				LE28354.1	TCA	TCATCTTCAT	1590
																				LE28354.1	Box 4	ATTAAT	455
																				LE28354.1	Box 4	ATTAAT	1602
																				LE28354.1	GCN4_motif	TGAGTCA	252
																				LE28354.1	AAGAA-motif	GAAAGAA	1335
																				LE28354.1	CCGTCC-box	CCGTCC	809
																				LE28354.1	MYC	CAATTG	1069
																				LE28354.1	MYC	CATTTG	1738
																				LE28354.1	MYC	CATTTG	1880
																				LE28354.1	AP-1	TGAGTTAG	1664
																				LE32986.1	O2-site	GATGATGTGG	907
																				LE32986.1	O2-site	GATGATGTGG	1881
																				LE32986.1	STRE	AGGGG	1502
																				LE32986.1	HD-Zip 1	CAAT(A/T)ATTG	1300
																				LE32986.1	MYC	CATTTG	78
																				LE32986.1	MYC	CATGTG	1210
																				LE32986.1	MYC	CATGTG	1790
																				LE32986.1	TCT-motif	TCTTAC	62
																				LE32986.1	TCT-motif	TCTTAC	198
																				LE32986.1	TCT-motif	TCTTAC	810
																				LE32986.1	TCT-motif	TCTTAC	1608
																				LE32986.1	TCT-motif	TCTTAC	1733
																				LE32986.1	as-1	TGACG	385
																				LE32986.1	as-1	TGACG	419
																				LE32986.1	MRE	AACCTAA	391
																				LE32986.1	GT1-motif	GGTTAAT	219
																				LE32986.1	GT1-motif	GGTTAA	220
																				LE32986.1	GT1-motif	GGTTAA	570
																				LE32986.1	AAGAA-motif	gGTAAAGAAA	496
																				LE32986.1	Box 4	ATTAAT	1566
																				LE32986.1	Box 4	ATTAAT	1615
																				LE32986.1	GCN4_motif	TGAGTCA	32
																				LE32986.1	TCA	TCATCTTCAT	143
																				LE32986.1	CCAAT-box	CAACGG	1854
																				LE32986.1	GATA-motif	AAGATAAGATT	707
																				LE32986.1	TCA-element	CCATCTTTTT	23
																				LE32986.1	ARE	AAACCA	340
																				LE32986.1	ARE	AAACCA	681
																				LE32986.1	ARE	AAACCA	825
																				LE32986.1	ARE	AAACCA	1847
																				LE32986.1	MYB	TAACCA	221
																				LE32986.1	MYB	TAACCA	319
																				LE32986.1	MYB	TAACCA	571
																				LE32986.1	MYB	CAACCA	701
																				LE32986.1	MYB	TAACCA	1126
																				LE32986.1	MYB	TAACCA	1908
																				LE32986.1	TGA-element	AACGAC	296
																				LE32986.1	TGA-element	AACGAC	551
																				LE32986.1	LTR	CCGAAA	645
																				LE32986.1	ABRE	ACGTG	888
																				LE32986.1	CGTCA-motif	CGTCA	385
																				LE32986.1	CGTCA-motif	CGTCA	419
																				LE32986.1	MYB recognition site	CCGTTG	1854
																				LE32986.1	ABRE3a	TACGTG	888
																				LE32986.1	TATC-box	TATCCCA	1214
																				LE32986.1	P-box	CCTTTTG	728
																				LE32986.1	MYB-like sequence	TAACCA	221
																				LE32986.1	MYB-like sequence	TAACCA	319
																				LE32986.1	MYB-like sequence	TAACCA	571
																				LE32986.1	MYB-like sequence	TAACCA	1126
																				LE32986.1	MYB-like sequence	TAACCA	1908
																				LE32986.1	TGACG-motif	TGACG	385
																				LE32986.1	TGACG-motif	TGACG	419
																				LE32986.1	G-box	TACGTG	888
																				LE32986.1	TC-rich repeats	ATTCTCTAAC	135
																				LE32986.1	ABRE4	CACGTA	888
																				LE32986.1	Myb	TAACTG	409
																				LE32986.1	Myb	TAACTG	1831
[truncated: 70 more columns]
