# Supplementary material for: Genomics meets metabolomics: decoding Arnebia tschimganica and the shikonin biosynthesis pathway
Source: Hortic Res. 2026 Mar 3;13(6):uhag077. doi: 10.1093/hr/uhag077 (PMC13253341; doi:10.1093/hr/uhag077)
Supplement: Web_Material_uhag077 [file web_material_uhag077.zip › Supplementary Table 13-new.xlsx]

## Sheet: Sheet1
Supplementary Table 13. Identification and statistics of transcription factors in the genome of A. tschimganica, L. erythrorhizon and E.plantagineum.
Type\Species	A.tschimganica	L.erythrorhizon	E.plantagineum
AP2/ERF-ERF	177	200	194
bHLH	154	193	158
MYB	151	174	209
C2H2	137	160	109
NAC	111	142	116
GRAS	91	112	94
bZIP	89	113	115
WRKY	87	119	78
FAR1	104	20	10
C3H	65	80	73
MYB-related	58	82	50
HB-HD-ZIP	56	76	68
LOB	56	65	69
B3	54	72	20
GARP-G2-like	51	65	49
MADS-M-type	56	42	17
MADS-MIKC	42	51	48
TCP	40	41	14
C2C2-Dof	36	41	34
Trihelix	32	41	33
B3-ARF	28	37	41
C2C2-GATA	31	37	31
OFP	28	35	18
SBP	23	34	28
HSF	23	36	34
AP2/ERF-AP2	20	27	26
RWP-RK	18	23	16
NF-YB	21	24	23
HB-other	18	18	11
HB-WOX	17	18	11
Tify	19	20	6
TUB	16	18	19
GRF	13	18	14
HB-BELL	19	20	26
Alfin-like	16	18	20
GARP-ARR-B	11	12	13
NF-YC	11	13	16
HB-KNOX	15	16	21
NF-YA	13	16	8
C2C2-CO-like	14	16	19
E2F-DP	9	15	12
C2C2-YABBY	11	16	13
DDT	9	11	13
CAMTA	7	10	7
CPP	8	12	7
BES1	9	11	15
LIM	9	13	13
BBR-BPC	8	9	9
EIL	5	8	8
C2C2-LSD	4	5	3
SRS	10	12	10
GeBP	6	7	1
NF-X1	3	4	5
Whirly	5	4	2
HB-PHD	2	2	2
DBP	3	2	6
AP2/ERF-RAV	4	6	5
CSD	3	3	4
LFY	2	2	2
DBB	2	3	5
ULT	2	4	2
VOZ	2	3	4
BSD	1	1	1
HRT	1	1	1
SAP	1	1	2
PLATZ	15	19	18
zf-HD	21	26	20
STAT	1	1	1
S1Fa-like	3	0	8
