# Supplementary material for: Genomics meets metabolomics: decoding Arnebia tschimganica and the shikonin biosynthesis pathway
Source: Hortic Res. 2026 Mar 3;13(6):uhag077. doi: 10.1093/hr/uhag077 (PMC13253341; doi:10.1093/hr/uhag077)
Supplement: Web_Material_uhag077 [file web_material_uhag077.zip › Supplementary Table 14-new.xlsx]

## Sheet: Sheet1
Supplementary Table 14. Genome/transcriptome data used in this study.
Orders	Species	Usage in this study	References	Version
Boraginales	Arnebia tschimganica	Gene prediction；Phylogenetic analysis	This study	-
	Arnebia euchroma	Phylogenetic analysis	This studyhttps://www.ncbi.nlm.nih.gov/bioproject/PRJNA284832/；https://www.ncbi.nlm.nih.gov/bioproject/PRJNA339011；https://www.ncbi.nlm.nih.gov/bioproject/PRJNA448967	-
	Arnebia szechenyi	Phylogenetic analysis	This study	-
	Arnebia guttata	Phylogenetic analysis	This study	-
	Lithospermum erythrorhizon	Gene prediction；Phylogenetic analysis	Lithospermum erythrorhizon genome assembly contig_le_genome - NCBI - NLM (nih.gov)	-
	Lithospermum arvense	Phylogenetic analysis	This study	-
	Echium plantagineum	Phylogenetic analysis	Echium plantagineum genome assembly ASM341249v2 - NCBI - NLM (nih.gov)	-
	Cynoglossum officinale	Phylogenetic analysis	Cynoglossum officinale (ID 415510) - BioProject - NCBI (nih.gov)	-
	Symphytum officinale	Phylogenetic analysis	Symphytum officinale (ID 415509) - BioProject - NCBI (nih.gov)	-
	Myosotis silvatica	Phylogenetic analysis	Myosotis sylvatica (ID 451174) - BioProject - NCBI (nih.gov)	-
	Ehretia microphylla	Phylogenetic analysis	Ehretia microphylla (ID 454043) - BioProject - NCBI (nih.gov)	-
	Cordia subcordata	Phylogenetic analysis	This study	-
	Heliotropium indicum	Phylogenetic analysis	This study	-
Solanales	Capsicum annuum	Phylogenetic analysis	Capsicum annuum genome assembly UCD10Xv1.1 - NCBI - NLM (nih.gov)	-
	Nicotiana attenuata	Phylogenetic analysis	Nicotiana attenuata Data Hub - The resource for the coyote tobacco genome (mpg.de)	r2.0
	Solanum lycopersicum	Gene prediction；Phylogenetic analysis	JGI Data Portal (doe.gov)	ITAG5.0
	Datura stramonium	Phylogenetic analysis	https://ngdc.cncb.ac.cn/gwh/Assembly/26123/show	-
	Ipomoea nil	Phylogenetic analysis	Ipomoea nil genome assembly Asagao_1.1 - NCBI - NLM (nih.gov)	-
Gentianales	Ophiorrhiza pumila	Phylogenetic analysis	http://pumila.kazusa.or.jp/	-
	Coffea canephora	Gene prediction；Phylogenetic analysis	Coffea canephora genome assembly AUK_PRJEB4211_v1 - NCBI - NLM (nih.gov)	-
	Catharanthus roseus	Phylogenetic analysis	Genome Data of Catharanthus roseus cv “Pacifica XP Burgundy” (figshare.com)	-
Lamiales	Utricularia gibba	Phylogenetic analysis	CoGe: Search Results (genomevolution.org)	PNAS_May15_2017
	Sesamum indicum	Phylogenetic analysis	Sesamum indicum genome assembly S_indicum_v1.0 - NCBI - NLM (nih.gov)	-
	Strobilanthes cusia	Phylogenetic analysis	http://indigoid-plant.iflora.cn.	-
	Olea europaea	Gene prediction；Phylogenetic analysis	Olea europaea var. sylvestris genome assembly O_europaea_v1 - NCBI - NLM (nih.gov)	-
	Handroanthus impetiginosus	Phylogenetic analysis	Handroanthus impetiginosus genome assembly Himp0.1 - NCBI - NLM (nih.gov)	-
	Erythranthe guttata	Phylogenetic analysis	Erythranthe guttata genome assembly Mimgu1_0 - NCBI - NLM (nih.gov)	-
	Antirrhinum majus	Phylogenetic analysis	http://bioinfo.sibs.ac.cn/Am	-
	Salvia miltiorrhiza	Phylogenetic analysis	https://ngdc.cncb.ac.cn/gwh/Assembly/10381/show	-
Outgroups	Daucus carota	Phylogenetic analysis	Daucus carota genome assembly ASM3012742v1 - NCBI - NLM (nih.gov)	-
	Arabidopsis thaliana	Gene prediction；Phylogenetic analysis	Arabidopsis thaliana genome assembly TAIR10.1 - NCBI - NLM (nih.gov)	-
