# Supplementary material for: Genomics meets metabolomics: decoding Arnebia tschimganica and the shikonin biosynthesis pathway
Source: Hortic Res. 2026 Mar 3;13(6):uhag077. doi: 10.1093/hr/uhag077 (PMC13253341; doi:10.1093/hr/uhag077)
Supplement: Web_Material_uhag077 [file web_material_uhag077.zip › Supplementary Table 15-new.xlsx]

## Sheet: Sheet1
Supplementary Table 15. Primer used for all experiments in this study.
	Gene	Primer sequence (5'-3') F	Primer sequence (5'-3') R
qPCR	At03g2729.1(PGT1)	ACGACGCAAAAGCTGGTA	GGCAACCCAATGTTCAAA
qPCR	At09g0255.1(GHQ3"H1)	GGCGGAATTGATCAAGAA	GGACCTGGGGGATGTAAT
qPCR	At14g1402.1(DSH1)	GGAGGAAGCTAAAGAACGG	ATACCATTAGCTTTCTTTTGTATA
qPCR	At14g1403.1(SAT1)	ACAAAGCACCGTTCTTCTTGA	TCATCATGCTTTATTGTTCTCC
qPCR	LePGT1	TGTGGTCGGAAGTTCGTTTCT	TTCTTCCAAGAAAGATTCCACTGA
qPCR	LeGHQ3"H1	AGACGTTGAAGTAGCCGGTT	CGAAATGGTTGCCTCGGAAA
qPCR	LeDSH1	CAATCTTTGAAACACCAATAATATT	GCCAAGTTTGTAAACTTTATAAAGA
qPCR	LeSAT1	TCCTCTTCACAAAGCACCG	GCTTTATTGTTCTCCAAGGC
qPCR	LE12347.1/At01g2338.1	AGAGGGGTAAGGAGAAGACC	GAACAGCCATTGAACCCCTC
qPCR	LE12272.1	GACGGTAGAAGTATCCCAAGAAA	CTCATAAGTCCCCAACCATACTC
qPCR	At04g0834.1	GACGGTAGCAGTATCCCAAGAAA	CTCATAAGTCCCCAACCATATTC
qPCR	LE18747(At06g0480.1)	GTACTTTGGGGATTAGGGGTATG	GGTTCGGTAATTCAGTAGCAGTA
qPCR	LE34177.1	GAAGAAACATCAACGAGCCTTG	CTGCTGCTTTAAAATCCGTTCA
qPCR	At11g2005.1	GAAGAAACATCAACGAGCCTTG	CTGTTGCTTTAAAATCCGTTCA
qPCR	LE07602.1(At07g0876.1)	ATCTCAAGTATCATCCTCCGGTA	ACTTTTCTTAGGACAATGGCAAC
Heterologous expression	Pyes2-At14g1402.1	TTGGTACCGAGCTCGGATCCATGGAGTTGTCGTCCGTCAA	CAGTGTGATGGATATCTGCAGAATTCCTAGTAAAGATCTGGAGATAGGCGAG
Y1H	pHis2-At14g1402.1pro	GACTCACTATAGGGCGAATTCATCCCCATTTATCGTGCTT	GCGTGAGCTCCCCGGGAATTCTTGTGAATGTATGTGAAAATTATG
Y1H	pHis2-LeDSH1pro	GACTCACTATAGGGCGAATTCGGAGAAAAACGATAGAAGGAAA	GCGTGAGCTCCCCGGGAATTCTACAACTTGAGCTAACAAATCA
Y1H	PGADT7-LE12272.1	GTACCAGATTACGCTCATATGATGGCACTTTGTTACAGCAATA	ATGCCCACCCGGGTGGAATTCTGCACCTAATATTTTCCTCCT
Y1H	PGADT7-At01g2338.1	GTACCAGATTACGCTCATATGATGGGTTCTTCATTGTTTTTT	ATGCCCACCCGGGTGGAATTCCCATGACATAGTATTTTCTGATGA
Y1H	PGADT7-At04g0834.1	GTACCAGATTACGCTCATATGATGGCACTTTGTTACAGAAATA	ATGCCCACCCGGGTGGAATTCTGCACCTAATATTTTCTTCCTC
Y1H	PGADT7-LE12347.1	GTACCAGATTACGCTCATATGATGGGTTCTTCATTGTTTTTT	ATGCCCACCCGGGTGGAATTCTCACCGTGCCATAGTATTTT
Dual-Luciferase reporter assay	62sk-LE12272.1	CGCTCTAGAACTAGTGGATCC ATGGCACTTTGTTACAGAAATA	GATAAGCTTGATATCGAATTC TTATGCACCTAATATTTTCTTCC
Dual-Luciferase reporter assay	62sk-LE12347.1	CGCTCTAGAACTAGTGGATCC ATGGGTTCTTCATTGTTTTTT	GATAAGCTTGATATCGAATTC TCACCGTGCCATAGTATTTT
Dual-Luciferase reporter assay	62sk-At04g0834.1	CGCTCTAGAACTAGTGGATCC ATGGCACTTTGTTACAGAAATA	GATAAGCTTGATATCGAATTC TTATGCACCTAATATTTTCTTCCT
Dual-Luciferase reporter assay	62sk-At01g2338.1	CGCTCTAGAACTAGTGGATCC ATGGGTTCTTCATTGTTTTTT	GATAAGCTTGATATCGAATTC TCACCATGACATAGTATTTTCTGA
Dual-Luciferase reporter assay	0800-LeDSH1pro	GGTCGACGGTATCGATAAGCTT GGAGAAAAACGATAGAAGGAAA	CCGCTCTAGAACTAGTGGATCCTACAACTTGAGCTAACAAATCA
Dual-Luciferase reporter assay	0800-At14g1402.1pro	GGTCGACGGTATCGATAAGCTT ATCCCCATTTATCGTGCTT	CCGCTCTAGAACTAGTGGATCCTTGTGAATGTATGTGAAAATTATG
